# Supplementary material for: Single-Cell Analysis of Bone Marrow CD8+ T Cells in Myeloid Neoplasms Reveals Pathways Associated with Disease Progression and Response to Treatment with Azacitidine
Source: Cancer Res Commun. 2024 Dec 4;4(12):3067–83. doi: 10.1158/2767-9764.CRC-24-0310 (PMC11616010; doi:10.1158/2767-9764.CRC-24-0310)
Supplement: Data sheet 1 [file crc-24-0310_data_sheet_1_suppsd1.xlsx]

## Sheet: Data sheet 1
Column 1	p_val	avg_log2FC	pct.1	pct.2	p_val_adj	cluster	gene
GZMK	0	1.56559	0.759	0.331	0	0	GZMK
RGS1	0	1.30405	0.567	0.298	0	0	RGS1
FTH1	0	0.980928	0.974	0.935	0	0	FTH1
DUSP2	0	0.915733	0.829	0.602	0	0	DUSP2
EIF1	0	0.72882	0.998	0.973	0	0	EIF1
UBC	0	0.690928	0.957	0.901	0	0	UBC
SRGN	0	0.641358	0.945	0.869	0	0	SRGN
BTG1	0	0.594454	0.985	0.959	0	0	BTG1
H3F3B	0	0.55439	0.966	0.926	0	0	H3F3B
RPS27	0	0.426575	1	0.983	0	0	RPS27
RPL41	0	0.413706	1	0.981	0	0	RPL41
FAU	0	0.38704	0.997	0.964	0	0	FAU
RPS29	0	0.357799	0.999	0.978	0	0	RPS29
RPL30	0	0.344363	1	0.975	0	0	RPL30
RPL28	0	0.334866	0.999	0.981	0	0	RPL28
JUND	2.23605e-304	0.689198	0.941	0.883	6.01496e-300	0	JUND
CXCR4	1.99218e-303	0.613761	0.898	0.809	5.35898e-299	0	CXCR4
RPS28	1.94668e-290	0.335573	0.999	0.97	5.23656e-286	0	RPS28
CHCHD2	7.59443e-282	0.537914	0.893	0.828	2.0429e-277	0	CHCHD2
RPS25	1.18829e-268	0.332378	0.999	0.968	3.19649e-264	0	RPS25
RPS15A	7.02747e-268	0.324495	0.999	0.973	1.89039e-263	0	RPS15A
RPL36	1.57649e-261	0.344302	0.999	0.97	4.24077e-257	0	RPL36
RPL39	1.45269e-258	0.320536	1	0.965	3.90773e-254	0	RPL39
TMSB4X	1.45779e-258	0.352153	0.999	0.982	3.92145e-254	0	TMSB4X
HLA-B	2.7878e-258	0.397412	0.998	0.981	7.49918e-254	0	HLA-B
RPL36AL	2.86096e-256	0.410396	0.978	0.937	7.69599e-252	0	RPL36AL
RPL13	2.2923e-250	0.268095	1	0.984	6.16628e-246	0	RPL13
B2M	3.36541e-249	0.280886	1	0.994	9.05294e-245	0	B2M
RPS3	1.67238e-240	0.307115	0.999	0.975	4.49871e-236	0	RPS3
HLA-C	7.59225e-239	0.35748	0.994	0.97	2.04232e-234	0	HLA-C
RPS18	2.92525e-237	0.255273	1	0.982	7.86893e-233	0	RPS18
CD69	2.36054e-236	0.60953	0.798	0.687	6.34985e-232	0	CD69
RPS7	1.33408e-232	0.326936	0.998	0.965	3.58867e-228	0	RPS7
RPL35A	9.31399e-228	0.310688	0.998	0.968	2.50546e-223	0	RPL35A
PTMA	1.40226e-224	0.357346	0.998	0.975	3.77207e-220	0	PTMA
RPL10	5.06932e-222	0.286582	1	0.976	1.36365e-217	0	RPL10
RPS15	5.56838e-217	0.303084	0.999	0.97	1.49789e-212	0	RPS15
CST7	5.41376e-200	0.493664	0.878	0.733	1.4563e-195	0	CST7
ATP5F1E	2.78526e-198	0.393478	0.971	0.944	7.49234e-194	0	ATP5F1E
SARAF	1.09436e-194	0.453127	0.919	0.886	2.94383e-190	0	SARAF
RPL24	1.13129e-193	0.295265	0.995	0.962	3.04318e-189	0	RPL24
RPL11	5.6869e-192	0.260653	0.999	0.972	1.52978e-187	0	RPL11
SELENOK	4.26414e-190	0.59399	0.704	0.621	1.14705e-185	0	SELENOK
TMA7	4.99554e-189	0.379003	0.941	0.915	1.3438e-184	0	TMA7
HLA-A	2.26208e-188	0.364446	0.993	0.975	6.085e-184	0	HLA-A
RPS27A	3.58334e-186	0.252456	1	0.978	9.63919e-182	0	RPS27A
CCL5	8.09589e-183	0.390074	0.981	0.835	2.17779e-178	0	CCL5
RPL8	7.65946e-179	0.316109	0.994	0.963	2.0604e-174	0	RPL8
RPS24	1.71769e-176	0.267112	0.999	0.968	4.62058e-172	0	RPS24
RPL9	2.13577e-175	0.259814	0.998	0.967	5.74521e-171	0	RPL9
JUNB	6.12741e-172	0.638765	0.783	0.706	1.64827e-167	0	JUNB
RPL17	7.51105e-171	0.262329	0.997	0.972	2.02047e-166	0	RPL17
RPS21	1.60553e-170	0.260097	0.999	0.966	4.31888e-166	0	RPS21
ZFP36L2	2.17368e-162	0.463651	0.881	0.844	5.84719e-158	0	ZFP36L2
HINT1	1.86022e-158	0.411293	0.869	0.826	5.004e-154	0	HINT1
LEPROTL1	6.752e-157	0.488873	0.785	0.719	1.81629e-152	0	LEPROTL1
SRSF7	7.39806e-156	0.43283	0.876	0.839	1.99008e-151	0	SRSF7
GUK1	1.27575e-154	0.467113	0.752	0.697	3.43176e-150	0	GUK1
SRP14	1.2634e-146	0.353545	0.899	0.874	3.39853e-142	0	SRP14
GZMM	1.62863e-132	0.418083	0.746	0.68	4.38102e-128	0	GZMM
TOMM7	1.24691e-126	0.292972	0.956	0.917	3.35418e-122	0	TOMM7
SH2D1A	9.2181e-126	0.583128	0.404	0.286	2.47967e-121	0	SH2D1A
NDUFA4	9.43396e-124	0.366786	0.778	0.748	2.53773e-119	0	NDUFA4
PFDN5	1.04538e-118	0.287341	0.956	0.926	2.81208e-114	0	PFDN5
GZMA	1.08302e-116	0.520086	0.734	0.654	2.91332e-112	0	GZMA
CCL4	5.93587e-116	1.01671	0.591	0.487	1.59675e-111	0	CCL4
GAPDH	6.45534e-115	0.415582	0.774	0.744	1.73649e-110	0	GAPDH
ZFAS1	4.825e-114	0.439921	0.826	0.79	1.29793e-109	0	ZFAS1
COTL1	4.57387e-113	0.521907	0.336	0.22	1.23037e-108	0	COTL1
CD74	1.1868e-110	0.526764	0.529	0.435	3.19248e-106	0	CD74
SUB1	1.81896e-110	0.383395	0.808	0.797	4.89301e-106	0	SUB1
FTL	2.71201e-110	0.325018	0.973	0.934	7.2953e-106	0	FTL
PPDPF	1.95731e-108	0.38792	0.807	0.775	5.26516e-104	0	PPDPF
RPS10	1.62353e-107	0.299337	0.941	0.902	4.3673e-103	0	RPS10
SAT1	1.30303e-106	0.726309	0.611	0.544	3.50515e-102	0	SAT1
OST4	1.46292e-104	0.328717	0.834	0.807	3.93527e-100	0	OST4
GNAS	1.22489e-101	0.354043	0.836	0.822	3.29495e-97	0	GNAS
CYCS	1.43235e-100	0.481936	0.558	0.489	3.85303e-96	0	CYCS
CRTAM	1.95794e-100	0.56201	0.367	0.257	5.26686e-96	0	CRTAM
HCST	5.6806e-99	0.357747	0.901	0.886	1.52808e-94	0	HCST
SAP18	2.62907e-98	0.359731	0.679	0.649	7.0722e-94	0	SAP18
PNRC1	5.02297e-98	0.392999	0.814	0.8	1.35118e-93	0	PNRC1
CALM1	7.0041e-93	0.26777	0.971	0.947	1.8841e-88	0	CALM1
EEF1D	4.01323e-92	0.270754	0.945	0.934	1.07956e-87	0	EEF1D
PET100	9.11079e-92	0.41182	0.58	0.531	2.4508e-87	0	PET100
CLEC2B	2.09944e-88	0.430176	0.633	0.583	5.6475e-84	0	CLEC2B
TUBA4A	1.23751e-85	0.464164	0.542	0.464	3.3289e-81	0	TUBA4A
ALOX5AP	9.54569e-85	0.485463	0.454	0.363	2.56779e-80	0	ALOX5AP
SRSF5	1.63634e-84	0.277814	0.881	0.87	4.40177e-80	0	SRSF5
UBB	4.44573e-84	0.261108	0.849	0.83	1.1959e-79	0	UBB
COX7A2	1.00934e-83	0.333371	0.704	0.686	2.71511e-79	0	COX7A2
HSPE1	3.304e-82	0.40454	0.611	0.56	8.88775e-78	0	HSPE1
ZFP36	9.51692e-82	0.488753	0.603	0.537	2.56005e-77	0	ZFP36
NDUFS5	2.9382e-79	0.37427	0.675	0.653	7.90377e-75	0	NDUFS5
GYPC	9.79187e-78	0.382364	0.632	0.601	2.63401e-73	0	GYPC
KRT10	4.15615e-74	0.362169	0.585	0.551	1.118e-69	0	KRT10
ISG20	8.07321e-73	0.401165	0.646	0.619	2.17169e-68	0	ISG20
XCL2	1.33092e-72	0.5939	0.303	0.212	3.58017e-68	0	XCL2
CREM	2.5996e-70	0.507585	0.614	0.556	6.99291e-66	0	CREM
CMC1	3.73839e-69	0.406268	0.658	0.578	1.00563e-64	0	CMC1
ATP5IF1	4.19408e-69	0.35243	0.635	0.619	1.12821e-64	0	ATP5IF1
RNF19A	5.49474e-69	0.378495	0.722	0.685	1.47809e-64	0	RNF19A
ITM2A	6.96117e-69	0.472092	0.34	0.261	1.87256e-64	0	ITM2A
MYL6	3.21081e-68	0.255184	0.889	0.883	8.63707e-64	0	MYL6
ZNF331	4.81273e-68	0.271846	0.705	0.606	1.29462e-63	0	ZNF331
FAM177A1	5.35601e-67	0.438033	0.578	0.527	1.44077e-62	0	FAM177A1
CD3D	6.23267e-66	0.259885	0.889	0.879	1.67659e-61	0	CD3D
RPS26	3.44536e-65	0.404691	0.93	0.914	9.26802e-61	0	RPS26
HNRNPLL	3.93684e-65	0.439655	0.226	0.144	1.05901e-60	0	HNRNPLL
HLA-DRB1	1.96186e-64	0.48204	0.423	0.337	5.2774e-60	0	HLA-DRB1
MT2A	5.2593e-63	0.54682	0.532	0.475	1.41475e-58	0	MT2A
ATP6V1G1	6.01722e-63	0.310196	0.67	0.667	1.61863e-58	0	ATP6V1G1
CYTOR	8.61872e-63	0.448529	0.457	0.381	2.31844e-58	0	CYTOR
ARHGDIB	1.09194e-62	0.250535	0.873	0.879	2.93733e-58	0	ARHGDIB
DDX24	1.64383e-62	0.314549	0.781	0.785	4.4219e-58	0	DDX24
COX4I1	4.52826e-61	0.256194	0.883	0.868	1.2181e-56	0	COX4I1
SNHG6	8.54122e-59	0.31027	0.773	0.768	2.29759e-54	0	SNHG6
SNHG8	1.83834e-58	0.360931	0.625	0.586	4.94514e-54	0	SNHG8
SSR4	5.41674e-58	0.291272	0.703	0.701	1.4571e-53	0	SSR4
ATP6V0C	1.26416e-57	0.376069	0.475	0.433	3.40059e-53	0	ATP6V0C
PIK3R1	5.78522e-57	0.274243	0.827	0.788	1.55622e-52	0	PIK3R1
CD81	6.46664e-57	0.36102	0.53	0.495	1.73953e-52	0	CD81
EIF3K	2.06575e-56	0.264177	0.738	0.735	5.55686e-52	0	EIF3K
CIRBP	3.97359e-56	0.306568	0.715	0.718	1.0689e-51	0	CIRBP
MIF	1.50464e-54	0.276541	0.79	0.794	4.04749e-50	0	MIF
CALM2	4.45023e-54	0.287511	0.744	0.749	1.19711e-49	0	CALM2
POMP	1.34192e-53	0.340019	0.573	0.553	3.60976e-49	0	POMP
COMMD6	1.81124e-52	0.254576	0.8	0.795	4.87223e-48	0	COMMD6
LYAR	3.44788e-52	0.375184	0.538	0.486	9.27479e-48	0	LYAR
CD27	3.53072e-52	0.375592	0.242	0.17	9.49763e-48	0	CD27
LINC01578	5.4521e-51	0.33236	0.698	0.709	1.46661e-46	0	LINC01578
ISCU	2.71478e-50	0.350389	0.481	0.449	7.30275e-46	0	ISCU
METRNL	5.73669e-50	0.46143	0.473	0.41	1.54317e-45	0	METRNL
SRSF2	9.20037e-50	0.333933	0.591	0.569	2.4749e-45	0	SRSF2
COX7B	3.80742e-49	0.322378	0.577	0.565	1.0242e-44	0	COX7B
ACTG1	1.05251e-48	0.253764	0.855	0.853	2.83126e-44	0	ACTG1
SEC61B	1.90134e-48	0.294407	0.64	0.632	5.1146e-44	0	SEC61B
LYST	2.37908e-48	0.347487	0.587	0.539	6.39973e-44	0	LYST
XCL1	3.49951e-48	0.495183	0.22	0.15	9.41368e-44	0	XCL1
STK17A	4.63446e-48	0.285368	0.696	0.691	1.24667e-43	0	STK17A
YWHAB	6.68145e-48	0.279902	0.696	0.696	1.79731e-43	0	YWHAB
PPIB	8.91973e-48	0.271171	0.688	0.687	2.39941e-43	0	PPIB
SRSF3	1.2402e-47	0.252961	0.742	0.75	3.33614e-43	0	SRSF3
SBDS	3.12019e-47	0.361703	0.461	0.425	8.39332e-43	0	SBDS
COX5B	3.77597e-47	0.27568	0.631	0.634	1.01574e-42	0	COX5B
JUN	6.77077e-47	0.37233	0.576	0.516	1.82134e-42	0	JUN
MTFP1	3.04305e-46	0.415721	0.354	0.299	8.1858e-42	0	MTFP1
SF3B6	3.68547e-45	0.33032	0.465	0.437	9.9139e-41	0	SF3B6
RBM8A	6.02855e-45	0.323795	0.531	0.511	1.62168e-40	0	RBM8A
PDE4B	1.50966e-44	0.34131	0.538	0.491	4.061e-40	0	PDE4B
UQCR11	5.33134e-44	0.252851	0.697	0.706	1.43413e-39	0	UQCR11
UBL5	8.2003e-44	0.255881	0.717	0.723	2.20588e-39	0	UBL5
SNU13	9.64272e-44	0.303192	0.583	0.578	2.59389e-39	0	SNU13
MAF	1.63955e-43	0.483032	0.336	0.278	4.4104e-39	0	MAF
SCAND1	1.92092e-43	0.325806	0.462	0.434	5.16728e-39	0	SCAND1
FKBP11	2.97846e-43	0.495788	0.416	0.38	8.01205e-39	0	FKBP11
TOMM20	3.20553e-42	0.290138	0.609	0.611	8.62288e-38	0	TOMM20
UQCR10	4.59917e-42	0.301835	0.584	0.578	1.23718e-37	0	UQCR10
SNRPB	2.28515e-41	0.285735	0.538	0.528	6.14705e-37	0	SNRPB
DUSP1	3.3231e-41	0.363872	0.542	0.5	8.93914e-37	0	DUSP1
SEC61G	1.0228e-40	0.284413	0.54	0.531	2.75133e-36	0	SEC61G
HERPUD1	5.4009e-39	0.346377	0.46	0.427	1.45284e-34	0	HERPUD1
SELENOM	4.84455e-37	0.321955	0.266	0.215	1.30318e-32	0	SELENOM
IFNGR1	1.60356e-36	0.316473	0.411	0.357	4.31357e-32	0	IFNGR1
COX8A	2.11658e-36	0.252118	0.559	0.552	5.69361e-32	0	COX8A
DDIT4	1.47438e-35	0.378752	0.497	0.471	3.96608e-31	0	DDIT4
TRBC2	4.64879e-35	0.315575	0.728	0.74	1.25052e-30	0	TRBC2
SOD1	6.30297e-35	0.268002	0.618	0.63	1.6955e-30	0	SOD1
H2AFZ	1.38747e-34	0.285497	0.516	0.505	3.73231e-30	0	H2AFZ
TOMM5	2.60986e-34	0.301255	0.44	0.42	7.02052e-30	0	TOMM5
PMAIP1	3.30085e-34	0.393891	0.218	0.163	8.8793e-30	0	PMAIP1
CD28	4.28702e-34	0.288038	0.227	0.169	1.15321e-29	0	CD28
SNRPG	6.94736e-34	0.273643	0.501	0.492	1.86884e-29	0	SNRPG
RSL24D1	1.97546e-33	0.277802	0.524	0.518	5.314e-29	0	RSL24D1
SF3B5	2.87e-33	0.275054	0.517	0.514	7.72031e-29	0	SF3B5
MRPL57	9.77083e-33	0.308543	0.405	0.378	2.62835e-28	0	MRPL57
CD8A	4.71322e-31	0.26471	0.689	0.697	1.26786e-26	0	CD8A
BCAS2	4.85586e-31	0.298129	0.447	0.426	1.30623e-26	0	BCAS2
SVIP	8.53087e-31	0.350526	0.419	0.397	2.2948e-26	0	SVIP
TERF2IP	1.24046e-30	0.257013	0.564	0.566	3.33683e-26	0	TERF2IP
IL32	3.95954e-30	0.271139	0.835	0.879	1.06512e-25	0	IL32
TRAT1	6.96064e-30	0.343531	0.345	0.303	1.87241e-25	0	TRAT1
SURF4	1.39569e-29	0.317663	0.435	0.409	3.75441e-25	0	SURF4
CD44	2.14826e-29	0.265608	0.693	0.699	5.77882e-25	0	CD44
HLA-DPA1	8.76382e-29	0.298317	0.37	0.333	2.35747e-24	0	HLA-DPA1
GABARAPL2	1.29004e-28	0.296417	0.392	0.372	3.47021e-24	0	GABARAPL2
LINC00513	2.50305e-28	0.285403	0.513	0.492	6.73321e-24	0	LINC00513
CIAO2B	3.18726e-28	0.282526	0.395	0.372	8.57373e-24	0	CIAO2B
SNHG9	7.73426e-28	0.317033	0.367	0.337	2.08052e-23	0	SNHG9
RNF7	1.10686e-27	0.27362	0.442	0.433	2.97745e-23	0	RNF7
NCF1	2.37875e-27	0.284654	0.211	0.165	6.39884e-23	0	NCF1
HSPA5	2.7555e-27	0.326809	0.544	0.54	7.41231e-23	0	HSPA5
MAP3K8	3.68772e-26	0.261712	0.441	0.399	9.91995e-22	0	MAP3K8
UBE2S	6.26884e-26	0.269764	0.3	0.26	1.68632e-21	0	UBE2S
TRMT112	9.42183e-26	0.282113	0.506	0.512	2.53447e-21	0	TRMT112
ARPC5L	1.4645e-25	0.284774	0.425	0.404	3.93949e-21	0	ARPC5L
RAN	2.79304e-25	0.250333	0.471	0.466	7.51329e-21	0	RAN
GABARAPL1	5.43621e-24	0.323757	0.402	0.378	1.46234e-19	0	GABARAPL1
AC026979.2	1.00842e-23	0.34293	0.313	0.278	2.71266e-19	0	AC026979.2
PFDN2	3.29785e-23	0.270732	0.358	0.338	8.87121e-19	0	PFDN2
SS18L2	1.79894e-22	0.258866	0.319	0.292	4.83915e-18	0	SS18L2
TSPYL2	4.55748e-22	0.284362	0.435	0.403	1.22596e-17	0	TSPYL2
NOL7	1.19185e-21	0.253274	0.448	0.447	3.20606e-17	0	NOL7
RBM3	1.20224e-21	0.273084	0.576	0.598	3.23401e-17	0	RBM3
TSC22D3	5.80982e-21	0.256913	0.744	0.77	1.56284e-16	0	TSC22D3
SIVA1	3.29807e-20	0.253217	0.367	0.356	8.8718e-16	0	SIVA1
EIF1B	4.22372e-20	0.260479	0.378	0.364	1.13618e-15	0	EIF1B
BICDL1	4.24004e-20	0.271905	0.269	0.229	1.14057e-15	0	BICDL1
ATP1B3	1.21649e-19	0.255349	0.487	0.467	3.27235e-15	0	ATP1B3
HNRNPH3	1.7706e-19	0.252229	0.533	0.554	4.76293e-15	0	HNRNPH3
HEBP2	1.79172e-19	0.26665	0.267	0.237	4.81972e-15	0	HEBP2
CCDC59	4.0702e-19	0.269658	0.443	0.442	1.09488e-14	0	CCDC59
HIST1H1C	5.99813e-19	0.391952	0.283	0.253	1.6135e-14	0	HIST1H1C
NDUFA6	1.11896e-18	0.255418	0.363	0.349	3.01e-14	0	NDUFA6
UBE2B	1.16514e-18	0.252894	0.527	0.542	3.13422e-14	0	UBE2B
BTG3	1.27418e-18	0.264599	0.265	0.233	3.42754e-14	0	BTG3
MTRNR2L8	7.23195e-18	0.457651	0.439	0.442	1.94539e-13	0	MTRNR2L8
COX17	9.01955e-18	0.260494	0.37	0.358	2.42626e-13	0	COX17
AC044849.1	6.15211e-16	0.260309	0.351	0.333	1.65492e-11	0	AC044849.1
SAMSN1	1.42023e-15	0.269618	0.571	0.578	3.82042e-11	0	SAMSN1
CKLF	1.92514e-15	0.268003	0.442	0.448	5.17862e-11	0	CKLF
CCL3	4.77539e-15	0.500132	0.206	0.173	1.28458e-10	0	CCL3
HMGB2	6.47899e-15	0.269701	0.389	0.385	1.74285e-10	0	HMGB2
CEBPB	1.25125e-14	0.264017	0.38	0.37	3.36585e-10	0	CEBPB
TRAC	5.59528e-14	0.25667	0.63	0.674	1.50513e-09	0	TRAC
CNOT1	9.19997e-14	0.278237	0.439	0.45	2.47479e-09	0	CNOT1
CROCC	1.15349e-12	0.27447	0.286	0.265	3.10288e-08	0	CROCC
H1FX	4.4431e-12	0.37828	0.368	0.365	1.1952e-07	0	H1FX
TRBC1	2.18125e-08	0.301307	0.543	0.571	0.000586756	0	TRBC1
SYAP1	2.18453e-08	0.251331	0.517	0.544	0.000587637	0	SYAP1
RELB	2.9235e-07	0.268931	0.256	0.244	0.00786421	0	RELB
HIST1H1D	4.19051e-07	0.254764	0.251	0.241	0.0112725	0	HIST1H1D
GLIS3	0	1.46578	0.348	0.03	0	1	GLIS3
ZNF3311	0	1.42138	0.934	0.562	0	1	ZNF331
AOAH	0	1.3092	0.984	0.663	0	1	AOAH
CEMIP2	0	1.30889	0.982	0.749	0	1	CEMIP2
AC243829.4	0	1.28682	0.57	0.093	0	1	AC243829.4
SFMBT2	0	1.28216	0.818	0.436	0	1	SFMBT2
NR4A2	0	1.25891	0.788	0.41	0	1	NR4A2
AC105402.3	0	1.20708	0.412	0.13	0	1	AC105402.3
BNC2	0	1.19031	0.452	0.079	0	1	BNC2
VAV3	0	1.14712	0.824	0.467	0	1	VAV3
PITPNC1	0	1.11724	0.983	0.804	0	1	PITPNC1
IFRD1	0	1.11245	0.575	0.257	0	1	IFRD1
ADAMTS17	0	1.10039	0.392	0.082	0	1	ADAMTS17
VIPR2	0	1.09499	0.39	0.073	0	1	VIPR2
IKZF2	0	1.08598	0.691	0.221	0	1	IKZF2
CCL31	0	1.08449	0.477	0.118	0	1	CCL3
METRNL1	0	1.08138	0.754	0.354	0	1	METRNL
DUSP21	0	1.07148	0.935	0.588	0	1	DUSP2
YES1	0	1.0509	0.723	0.352	0	1	YES1
GALNT11	0	1.0365	0.719	0.394	0	1	GALNT11
SYTL3	0	1.0281	0.98	0.799	0	1	SYTL3
YPEL5	0	1.02809	0.86	0.578	0	1	YPEL5
A2M	0	1.01153	0.75	0.371	0	1	A2M
CMC11	0	0.995486	0.927	0.525	0	1	CMC1
RAPGEF2	0	0.953565	0.542	0.253	0	1	RAPGEF2
ABR	0	0.941455	0.428	0.156	0	1	ABR
ELL2	0	0.933286	0.664	0.313	0	1	ELL2
PZP	0	0.924169	0.694	0.337	0	1	PZP
PDE7A	0	0.923393	0.831	0.563	0	1	PDE7A
PIK3R11	0	0.915132	0.96	0.761	0	1	PIK3R1
TOX	0	0.90852	0.693	0.343	0	1	TOX
SRGN1	0	0.897485	0.988	0.863	0	1	SRGN
TRIO	0	0.892174	0.344	0.063	0	1	TRIO
AC093865.1	0	0.884122	0.396	0.119	0	1	AC093865.1
IL2RB	0	0.881792	0.569	0.22	0	1	IL2RB
ZFP361	0	0.878311	0.817	0.495	0	1	ZFP36
ITGAD	0	0.876606	0.301	0.02	0	1	ITGAD
CCL41	0	0.874621	0.809	0.445	0	1	CCL4
TENT4B	0	0.864889	0.653	0.321	0	1	TENT4B
CNOT6L	0	0.855425	0.976	0.878	0	1	CNOT6L
IFNGR11	0	0.850917	0.629	0.313	0	1	IFNGR1
ABHD2	0	0.850466	0.502	0.195	0	1	ABHD2
CADM1	0	0.849204	0.301	0.077	0	1	CADM1
TUBA4A1	0	0.84803	0.724	0.429	0	1	TUBA4A
RANBP2	0	0.843937	0.787	0.539	0	1	RANBP2
SLA	0	0.841613	0.748	0.465	0	1	SLA
APBA2	0	0.841538	0.628	0.328	0	1	APBA2
DTHD1	0	0.833958	0.504	0.179	0	1	DTHD1
DAB1	0	0.832228	0.271	0.077	0	1	DAB1
PDGFD	0	0.831296	0.539	0.212	0	1	PDGFD
PLCL1	0	0.812519	0.404	0.162	0	1	PLCL1
FYN	0	0.809228	0.994	0.903	0	1	FYN
TSPYL21	0	0.801979	0.643	0.36	0	1	TSPYL2
CREM1	0	0.792895	0.781	0.523	0	1	CREM
ALOX5AP1	0	0.789121	0.659	0.324	0	1	ALOX5AP
CHPT1	0	0.784039	0.411	0.129	0	1	CHPT1
KLRC3	0	0.775283	0.434	0.138	0	1	KLRC3
IDI1	0	0.771509	0.678	0.383	0	1	IDI1
CRIM1	0	0.770003	0.329	0.081	0	1	CRIM1
DUSP11	0	0.768694	0.742	0.46	0	1	DUSP1
PIK3AP1	0	0.764807	0.443	0.15	0	1	PIK3AP1
PRKCH	0	0.760777	0.983	0.866	0	1	PRKCH
MCTP2	0	0.756014	0.661	0.388	0	1	MCTP2
INPP4B	0	0.745373	0.784	0.5	0	1	INPP4B
LGR6	0	0.741876	0.36	0.087	0	1	LGR6
TNFRSF1B	0	0.737751	0.622	0.327	0	1	TNFRSF1B
FBXO34	0	0.737421	0.57	0.299	0	1	FBXO34
ABL1	0	0.736028	0.503	0.204	0	1	ABL1
RALGAPA1	0	0.73578	0.771	0.539	0	1	RALGAPA1
RGS2	0	0.73356	0.422	0.166	0	1	RGS2
TG	0	0.729809	0.459	0.178	0	1	TG
CTPS1	0	0.726713	0.423	0.156	0	1	CTPS1
AL590807.1	0	0.719018	0.233	0.019	0	1	AL590807.1
PDCD4	0	0.715914	0.959	0.782	0	1	PDCD4
RNF125	0	0.712963	0.912	0.715	0	1	RNF125
GGA2	0	0.711173	0.65	0.359	0	1	GGA2
APMAP	0	0.704891	0.638	0.334	0	1	APMAP
VCAM1	0	0.704731	0.214	0.02	0	1	VCAM1
XCL11	0	0.698909	0.375	0.12	0	1	XCL1
CRTAM1	0	0.693968	0.497	0.234	0	1	CRTAM
ZEB2	0	0.690141	0.882	0.611	0	1	ZEB2
STAT4	0	0.683199	0.959	0.826	0	1	STAT4
UST	0	0.679126	0.402	0.157	0	1	UST
BTG11	0	0.675881	0.995	0.957	0	1	BTG1
LPP	0	0.662856	0.778	0.525	0	1	LPP
CCL3L1	0	0.658973	0.36	0.124	0	1	CCL3L1
SLC4A4	0	0.658781	0.367	0.12	0	1	SLC4A4
ARHGAP9	0	0.655781	0.511	0.234	0	1	ARHGAP9
PLCG2	0	0.655283	0.812	0.586	0	1	PLCG2
NCOA1	0	0.65487	0.807	0.56	0	1	NCOA1
CYTH3	0	0.653578	0.375	0.137	0	1	CYTH3
PIP4K2A	0	0.647845	0.914	0.738	0	1	PIP4K2A
GFOD1	0	0.642089	0.28	0.072	0	1	GFOD1
TRAPPC10	0	0.636203	0.78	0.526	0	1	TRAPPC10
NCAM1	0	0.623165	0.274	0.075	0	1	NCAM1
DUSP5	0	0.622068	0.374	0.123	0	1	DUSP5
CXCR41	0	0.621488	0.953	0.801	0	1	CXCR4
NOCT	0	0.619578	0.313	0.106	0	1	NOCT
AC011476.3	0	0.612	0.475	0.215	0	1	AC011476.3
TIGIT	0	0.611165	0.543	0.249	0	1	TIGIT
KLRD1	0	0.607869	0.811	0.465	0	1	KLRD1
TENT5C	0	0.601181	0.627	0.342	0	1	TENT5C
RNF19A1	0	0.599224	0.876	0.654	0	1	RNF19A
CST71	0	0.596039	0.975	0.718	0	1	CST7
LYN	0	0.590333	0.337	0.118	0	1	LYN
PPP1R16B	0	0.579873	0.92	0.713	0	1	PPP1R16B
CHKA	0	0.566566	0.218	0.056	0	1	CHKA
SRSF71	0	0.564522	0.948	0.825	0	1	SRSF7
CBLB	0	0.559766	0.946	0.787	0	1	CBLB
EOMES	0	0.553437	0.337	0.113	0	1	EOMES
TOX2	0	0.553348	0.211	0.034	0	1	TOX2
SLC38A1	0	0.54306	0.927	0.768	0	1	SLC38A1
DDX5	0	0.502466	0.991	0.956	0	1	DDX5
DRAIC	0	0.495129	0.202	0.042	0	1	DRAIC
HLA-DQB1	0	0.494263	0.282	0.087	0	1	HLA-DQB1
TNFRSF9	0	0.48404	0.208	0.049	0	1	TNFRSF9
PTPRC	0	0.464728	0.998	0.98	0	1	PTPRC
NCR1	0	0.416263	0.23	0.061	0	1	NCR1
UTRN	2.10198e-304	0.541249	0.926	0.764	5.65433e-300	1	UTRN
FNBP1	1.9665e-302	0.551674	0.924	0.775	5.28988e-298	1	FNBP1
ATP1B31	3.12161e-302	0.82883	0.675	0.429	8.39712e-298	1	ATP1B3
CCDC93	1.13361e-296	0.628896	0.544	0.286	3.0494e-292	1	CCDC93
EPB41L4A	7.29118e-295	0.513985	0.24	0.068	1.96133e-290	1	EPB41L4A
MAFF	9.46968e-295	0.461015	0.252	0.075	2.54734e-290	1	MAFF
ID2	1.81008e-291	0.667763	0.766	0.52	4.86911e-287	1	ID2
NR4A3	1.85909e-290	0.544068	0.35	0.136	5.00096e-286	1	NR4A3
ZSWIM6	1.60884e-288	0.719349	0.643	0.391	4.32777e-284	1	ZSWIM6
TRGV10	1.98178e-287	0.506121	0.275	0.089	5.33099e-283	1	TRGV10
CD63	4.14051e-287	0.551789	0.765	0.5	1.1138e-282	1	CD63
FAM177A11	6.04007e-285	0.586678	0.745	0.493	1.62478e-280	1	FAM177A1
SIK3	4.04206e-284	0.567497	0.918	0.735	1.08731e-279	1	SIK3
AUTS2	4.45125e-284	0.613619	0.7	0.415	1.19739e-279	1	AUTS2
PLEKHA2	4.31918e-283	0.552284	0.78	0.538	1.16186e-278	1	PLEKHA2
JUND1	5.39106e-282	0.502807	0.968	0.879	1.4502e-277	1	JUND
DDIT41	1.04281e-280	0.638707	0.69	0.431	2.80515e-276	1	DDIT4
ADGRE5	1.19634e-278	0.726456	0.762	0.539	3.21814e-274	1	ADGRE5
SRSF51	5.26505e-278	0.467204	0.957	0.855	1.4163e-273	1	SRSF5
RABGAP1L	3.1332e-276	0.473242	0.941	0.78	8.4283e-272	1	RABGAP1L
TOGARAM2	1.90524e-273	0.468645	0.26	0.084	5.12511e-269	1	TOGARAM2
SLC7A5	1.67027e-272	0.584768	0.455	0.219	4.49303e-268	1	SLC7A5
ZNF571	1.67959e-272	0.549037	0.21	0.058	4.51809e-268	1	ZNF571
IQGAP2	1.92668e-265	0.596152	0.874	0.699	5.18277e-261	1	IQGAP2
SERTAD1	2.00268e-262	0.548879	0.394	0.176	5.38721e-258	1	SERTAD1
VPS37B	4.58899e-261	0.642772	0.604	0.363	1.23444e-256	1	VPS37B
GPR137B	1.25247e-260	0.510162	0.308	0.117	3.36915e-256	1	GPR137B
MARCH3	2.53119e-260	0.696622	0.246	0.081	6.80891e-256	1	MARCH3
KLRG1	3.32645e-256	0.536928	0.728	0.46	8.94816e-252	1	KLRG1
REL	2.27488e-254	0.597488	0.738	0.509	6.11942e-250	1	REL
MAP3K81	1.71867e-252	0.568179	0.623	0.362	4.62323e-248	1	MAP3K8
PGRMC2	4.10995e-250	0.549046	0.436	0.212	1.10558e-245	1	PGRMC2
PTGDR	2.09893e-249	0.467786	0.362	0.152	5.64612e-245	1	PTGDR
FOSB	8.48778e-249	0.685479	0.551	0.314	2.28321e-244	1	FOSB
IRF1	5.18239e-248	0.620792	0.775	0.557	1.39406e-243	1	IRF1
TYROBP	1.50639e-247	0.525318	0.336	0.131	4.05218e-243	1	TYROBP
H3F3B1	2.69511e-245	0.401489	0.985	0.924	7.24986e-241	1	H3F3B
PTPN22	2.61386e-244	0.598274	0.745	0.52	7.03128e-240	1	PTPN22
DGKH	5.11919e-243	0.578481	0.366	0.162	1.37706e-238	1	DGKH
ZHX2	7.78397e-242	0.572064	0.683	0.455	2.09389e-237	1	ZHX2
CDK17	3.78027e-238	0.523476	0.802	0.581	1.01689e-233	1	CDK17
AC068587.4	6.28806e-238	1.00656	0.434	0.237	1.69149e-233	1	AC068587.4
GPCPD1	1.06413e-237	0.542896	0.71	0.487	2.86252e-233	1	GPCPD1
FOS	4.26542e-237	0.679308	0.64	0.4	1.1474e-232	1	FOS
DDX241	3.12595e-236	0.467483	0.902	0.759	8.40879e-232	1	DDX24
CMIP	8.55456e-235	0.507427	0.764	0.529	2.30118e-230	1	CMIP
GZMA1	1.21904e-232	0.417651	0.906	0.621	3.27923e-228	1	GZMA
CTDP1	3.41581e-231	0.507848	0.352	0.156	9.18852e-227	1	CTDP1
LINC00612	3.11826e-228	0.466898	0.344	0.15	8.38811e-224	1	LINC00612
CCND2	3.42763e-227	0.587182	0.562	0.34	9.22032e-223	1	CCND2
LRBA	2.80715e-223	0.487727	0.872	0.702	7.55123e-219	1	LRBA
AKNA	7.96635e-219	0.439764	0.828	0.614	2.14295e-214	1	AKNA
RBM39	1.16606e-218	0.39916	0.963	0.882	3.13671e-214	1	RBM39
ZCCHC2	1.58047e-217	0.590671	0.411	0.211	4.25145e-213	1	ZCCHC2
ZDBF2	5.81876e-217	0.509023	0.236	0.084	1.56525e-212	1	ZDBF2
KCNQ5	2.42271e-216	0.743155	0.38	0.184	6.5171e-212	1	KCNQ5
GTDC1	1.31911e-215	0.561954	0.597	0.367	3.54841e-211	1	GTDC1
JUNB1	1.85467e-213	0.500748	0.863	0.692	4.98905e-209	1	JUNB
GABARAPL11	2.37275e-213	0.479934	0.579	0.341	6.38269e-209	1	GABARAPL1
ZFP36L21	8.42732e-213	0.434226	0.939	0.834	2.26695e-208	1	ZFP36L2
CASK	4.09853e-212	0.585458	0.666	0.44	1.1025e-207	1	CASK
EIF5	1.36986e-210	0.511324	0.718	0.508	3.68492e-206	1	EIF5
TRAT11	1.59774e-210	0.475255	0.499	0.272	4.29792e-206	1	TRAT1
USP36	4.92235e-208	0.477124	0.679	0.451	1.32411e-203	1	USP36
LYST1	4.93365e-208	0.496278	0.74	0.509	1.32715e-203	1	LYST
ENC1	8.11739e-208	0.466604	0.352	0.16	2.18358e-203	1	ENC1
PDE4A	2.48423e-206	0.437065	0.278	0.111	6.68258e-202	1	PDE4A
NAMPT	2.64177e-206	0.48076	0.401	0.2	7.10637e-202	1	NAMPT
HLA-DRB11	2.31353e-204	0.606236	0.547	0.314	6.2234e-200	1	HLA-DRB1
RAB8B	1.47514e-203	0.51962	0.777	0.58	3.96812e-199	1	RAB8B
CASP3	1.85968e-202	0.482112	0.359	0.17	5.00255e-198	1	CASP3
RFTN1	2.22708e-198	0.524781	0.706	0.499	5.99085e-194	1	RFTN1
LITAF	3.93163e-196	0.473075	0.818	0.631	1.05761e-191	1	LITAF
AREG	1.23618e-195	0.824259	0.311	0.143	3.32532e-191	1	AREG
IER2	2.90495e-195	0.508859	0.692	0.48	7.81433e-191	1	IER2
RNF168	7.0525e-195	0.515886	0.48	0.273	1.89712e-190	1	RNF168
DNAJC1	8.82927e-195	0.529905	0.705	0.484	2.37507e-190	1	DNAJC1
TRBC11	3.34421e-194	0.456061	0.745	0.527	8.99593e-190	1	TRBC1
XCL21	3.3902e-193	0.528087	0.399	0.196	9.11964e-189	1	XCL2
ARIH1	8.65592e-193	0.465095	0.814	0.633	2.32844e-188	1	ARIH1
CCNL1	1.25937e-191	0.459548	0.821	0.639	3.3877e-187	1	CCNL1
SURF41	1.15781e-189	0.486374	0.596	0.376	3.11452e-185	1	SURF4
ITM2A1	7.36832e-189	0.449124	0.447	0.241	1.98208e-184	1	ITM2A
SKIL	6.26878e-188	0.453778	0.522	0.303	1.6863e-183	1	SKIL
ARF4	1.44556e-186	0.486764	0.532	0.324	3.88856e-182	1	ARF4
FAM49A	3.88321e-185	0.396511	0.212	0.076	1.04458e-180	1	FAM49A
DYRK1A	7.36258e-184	0.483692	0.725	0.533	1.98053e-179	1	DYRK1A
SIDT1	1.07213e-183	0.51155	0.542	0.335	2.88403e-179	1	SIDT1
PTPRM	2.69315e-183	0.485483	0.321	0.146	7.24457e-179	1	PTPRM
PLEKHG1	2.43248e-182	0.404033	0.222	0.082	6.54336e-178	1	PLEKHG1
PRKAR2A	1.64089e-180	0.501446	0.529	0.328	4.41399e-176	1	PRKAR2A
SBF2	6.41417e-179	0.529932	0.465	0.266	1.72541e-174	1	SBF2
TBC1D5	9.48703e-179	0.511935	0.693	0.494	2.55201e-174	1	TBC1D5
RGS11	2.68987e-178	0.445438	0.539	0.314	7.23574e-174	1	RGS1
ITPRIP	5.90468e-178	0.421263	0.312	0.145	1.58836e-173	1	ITPRIP
ADGRG5	1.04261e-177	0.441853	0.27	0.115	2.80463e-173	1	ADGRG5
DGKD	3.43493e-177	0.421399	0.513	0.301	9.23998e-173	1	DGKD
JAK1	1.2482e-176	0.393185	0.9	0.782	3.35767e-172	1	JAK1
AKAP13	2.1616e-176	0.418597	0.902	0.783	5.81471e-172	1	AKAP13
IL12RB2	1.69767e-175	0.470053	0.22	0.083	4.56672e-171	1	IL12RB2
A2M-AS1	2.74946e-174	0.389068	0.397	0.203	7.39604e-170	1	A2M-AS1
MYLIP	3.37962e-174	0.482786	0.485	0.289	9.09119e-170	1	MYLIP
BZW1	7.21493e-173	0.437863	0.741	0.555	1.94082e-168	1	BZW1
FUS	9.0173e-173	0.421875	0.827	0.677	2.42565e-168	1	FUS
MAF1	2.42769e-172	0.397175	0.463	0.253	6.53048e-168	1	MAF
EIF4A3	3.99341e-172	0.447058	0.395	0.211	1.07423e-167	1	EIF4A3
RERE	1.0432e-170	0.51036	0.535	0.332	2.80621e-166	1	RERE
TRGC2	1.07187e-170	0.360784	0.668	0.415	2.88333e-166	1	TRGC2
F2R	7.96914e-170	0.378649	0.374	0.188	2.1437e-165	1	F2R
CYCS1	7.94179e-169	0.451427	0.671	0.468	2.13634e-164	1	CYCS
ASPH	7.55648e-168	0.348067	0.202	0.075	2.03269e-163	1	ASPH
PLCB1	5.65465e-165	0.464346	0.567	0.352	1.5211e-160	1	PLCB1
CCNH	1.68582e-164	0.411632	0.814	0.639	4.53486e-160	1	CCNH
RABGEF1	7.11423e-164	0.455599	0.486	0.291	1.91373e-159	1	RABGEF1
SIRT2	5.21992e-163	0.418435	0.426	0.238	1.40416e-158	1	SIRT2
FER	1.0127e-162	0.46907	0.383	0.204	2.72415e-158	1	FER
ATP8A1	1.72204e-162	0.410557	0.801	0.61	4.6323e-158	1	ATP8A1
TIPARP	7.45006e-161	0.448662	0.389	0.211	2.00407e-156	1	TIPARP
JARID2	1.17114e-159	0.468856	0.567	0.376	3.15038e-155	1	JARID2
MPP6	1.3741e-159	0.444053	0.272	0.123	3.69633e-155	1	MPP6
ERGIC1	1.7488e-159	0.39408	0.319	0.156	4.70427e-155	1	ERGIC1
PRKCE	5.6263e-159	0.50391	0.426	0.245	1.51348e-154	1	PRKCE
SLC35E1	5.95752e-159	0.362715	0.273	0.124	1.60257e-154	1	SLC35E1
ZBTB20	2.84408e-158	0.446012	0.85	0.697	7.65058e-154	1	ZBTB20
OFD1	6.32163e-158	0.456256	0.552	0.354	1.70052e-153	1	OFD1
CARD11	6.39266e-158	0.549515	0.606	0.422	1.71963e-153	1	CARD11
CHMP1B	4.80569e-157	0.411924	0.332	0.17	1.29273e-152	1	CHMP1B
RCOR1	5.83692e-157	0.464441	0.45	0.266	1.57013e-152	1	RCOR1
POLR2A	6.48684e-157	0.473569	0.509	0.321	1.74496e-152	1	POLR2A
CD691	7.22934e-157	0.354208	0.855	0.679	1.94469e-152	1	CD69
KIF13B	1.63977e-156	0.461955	0.568	0.368	4.41097e-152	1	KIF13B
AC008569.1	6.81486e-156	0.457035	0.312	0.155	1.8332e-151	1	AC008569.1
AC044849.11	9.90081e-156	0.444648	0.496	0.304	2.66332e-151	1	AC044849.1
ARHGAP18	2.57818e-155	0.341055	0.243	0.103	6.93531e-151	1	ARHGAP18
ZBTB1	5.05399e-155	0.439995	0.639	0.449	1.35952e-150	1	ZBTB1
RASA2	7.34825e-154	0.380879	0.861	0.713	1.97668e-149	1	RASA2
BTG2	7.76006e-154	0.426459	0.508	0.317	2.08746e-149	1	BTG2
CD160	2.14687e-152	0.425241	0.298	0.142	5.77507e-148	1	CD160
BRMS1L	1.2946e-151	0.369902	0.227	0.095	3.48247e-147	1	BRMS1L
N4BP1	2.56069e-151	0.459327	0.552	0.363	6.88825e-147	1	N4BP1
DNAJA1	3.39744e-151	0.500993	0.709	0.544	9.13911e-147	1	DNAJA1
ARHGAP26	1.38965e-150	0.360442	0.791	0.593	3.73816e-146	1	ARHGAP26
CLK1	3.22416e-150	0.421328	0.689	0.503	8.67299e-146	1	CLK1
ARHGAP5	1.03572e-149	0.523913	0.331	0.174	2.78607e-145	1	ARHGAP5
AMD1	1.31704e-148	0.443193	0.578	0.394	3.54285e-144	1	AMD1
BRAF	9.65227e-148	0.455969	0.721	0.548	2.59646e-143	1	BRAF
AC093010.2	1.12918e-147	0.402025	0.319	0.159	3.0375e-143	1	AC093010.2
SFPQ	2.04128e-147	0.414658	0.725	0.542	5.49105e-143	1	SFPQ
AF165147.1	1.23707e-146	0.439001	0.36	0.192	3.32771e-142	1	AF165147.1
PPP1CB	3.4856e-146	0.423147	0.699	0.519	9.37627e-142	1	PPP1CB
NEK1	6.455e-145	0.458777	0.368	0.204	1.73639e-140	1	NEK1
RAP1GDS1	1.56688e-144	0.449077	0.543	0.356	4.21491e-140	1	RAP1GDS1
GFPT1	1.22895e-143	0.414537	0.411	0.236	3.30588e-139	1	GFPT1
SPAG1	2.45572e-143	0.37014	0.254	0.116	6.60589e-139	1	SPAG1
KSR1	2.04017e-142	0.312124	0.201	0.08	5.48806e-138	1	KSR1
CCL51	5.79573e-141	0.308672	0.997	0.837	1.55905e-136	1	CCL5
NCALD	2.36847e-140	0.446695	0.584	0.391	6.37118e-136	1	NCALD
TERF1	5.27322e-140	0.403401	0.397	0.226	1.4185e-135	1	TERF1
SSH1	1.24668e-139	0.371964	0.302	0.151	3.35356e-135	1	SSH1
ACSL3	4.66805e-139	0.412265	0.392	0.225	1.25571e-134	1	ACSL3
GPD2	6.10685e-139	0.383344	0.247	0.113	1.64274e-134	1	GPD2
TRGC1	4.33249e-138	0.312286	0.213	0.088	1.16544e-133	1	TRGC1
ATXN1	4.58934e-138	0.310258	0.857	0.683	1.23453e-133	1	ATXN1
HSPE11	9.29819e-137	0.416116	0.709	0.541	2.50121e-132	1	HSPE1
SYAP11	1.23037e-136	0.395481	0.691	0.506	3.30969e-132	1	SYAP1
VPS13C	1.04158e-135	0.376193	0.75	0.581	2.80186e-131	1	VPS13C
SLAMF7	1.11958e-135	0.343865	0.365	0.197	3.01167e-131	1	SLAMF7
SLC35D1	4.16841e-135	0.439996	0.318	0.169	1.1213e-130	1	SLC35D1
SMARCA5	6.35692e-135	0.415995	0.597	0.416	1.71001e-130	1	SMARCA5
LINC01588	7.52497e-135	0.378677	0.315	0.165	2.02422e-130	1	LINC01588
RIN3	9.95396e-135	0.363624	0.401	0.229	2.67761e-130	1	RIN3
MTFR1	1.04063e-134	0.403633	0.351	0.194	2.79929e-130	1	MTFR1
NFKB1	1.562e-134	0.5315	0.632	0.466	4.20178e-130	1	NFKB1
MAPK1	2.14288e-134	0.373922	0.608	0.417	5.76434e-130	1	MAPK1
PPP1R10	6.76588e-134	0.406335	0.619	0.428	1.82002e-129	1	PPP1R10
ARF6	1.43188e-133	0.376161	0.588	0.398	3.85176e-129	1	ARF6
ABCB1	2.04926e-133	0.351801	0.412	0.236	5.51251e-129	1	ABCB1
MOB4	4.04958e-133	0.419091	0.497	0.322	1.08934e-128	1	MOB4
KANSL1	4.48384e-133	0.375891	0.763	0.608	1.20615e-128	1	KANSL1
SCAPER	2.18513e-132	0.466948	0.539	0.362	5.878e-128	1	SCAPER
BLVRB	3.5766e-132	0.314241	0.277	0.134	9.62105e-128	1	BLVRB
NCOA2	3.78591e-132	0.378995	0.749	0.579	1.01841e-127	1	NCOA2
YWHAZ	5.61352e-132	0.331156	0.932	0.834	1.51004e-127	1	YWHAZ
BRD2	1.36342e-131	0.407653	0.475	0.304	3.66759e-127	1	BRD2
CD741	5.85943e-131	0.407505	0.61	0.421	1.57619e-126	1	CD74
SMYD3	6.68675e-131	0.459987	0.709	0.552	1.79873e-126	1	SMYD3
TMEM87A	1.62029e-130	0.409387	0.57	0.389	4.35857e-126	1	TMEM87A
SRSF21	1.72499e-130	0.381384	0.713	0.545	4.64021e-126	1	SRSF2
CEBPB1	2.91594e-130	0.440035	0.517	0.342	7.84388e-126	1	CEBPB
STIM1	4.54352e-130	0.468652	0.544	0.376	1.22221e-125	1	STIM1
SH2D2A	7.29832e-130	0.33751	0.421	0.244	1.96325e-125	1	SH2D2A
BORCS5	1.52955e-129	0.558774	0.489	0.33	4.11448e-125	1	BORCS5
JMY	1.5782e-129	0.389067	0.455	0.283	4.24536e-125	1	JMY
MYO6	3.79451e-128	0.337037	0.302	0.154	1.02072e-123	1	MYO6
SMAD7	3.84758e-128	0.353493	0.41	0.237	1.035e-123	1	SMAD7
FAM169A	3.93786e-128	0.403684	0.334	0.183	1.05928e-123	1	FAM169A
STK39	7.28434e-128	0.369203	0.565	0.377	1.95949e-123	1	STK39
GNPTAB	1.07676e-127	0.400344	0.498	0.321	2.89648e-123	1	GNPTAB
PPP1R13B	1.09796e-127	0.360403	0.275	0.136	2.9535e-123	1	PPP1R13B
CPQ	5.58865e-127	0.418872	0.458	0.286	1.50335e-122	1	CPQ
SON	1.31728e-126	0.314653	0.918	0.82	3.5435e-122	1	SON
HNRNPC	2.55348e-126	0.32095	0.89	0.783	6.86885e-122	1	HNRNPC
EML4	7.76115e-126	0.285036	0.92	0.805	2.08775e-121	1	EML4
GNG2	1.00091e-125	0.354854	0.81	0.654	2.69244e-121	1	GNG2
PTPN7	1.5405e-125	0.373815	0.492	0.312	4.14394e-121	1	PTPN7
FAM3C	7.69674e-125	0.326505	0.28	0.142	2.07042e-120	1	FAM3C
FAF1	1.69937e-124	0.388281	0.682	0.507	4.57131e-120	1	FAF1
CNOT2	2.11383e-124	0.443121	0.677	0.516	5.68621e-120	1	CNOT2
BCLAF1	2.13699e-123	0.387818	0.714	0.555	5.74851e-119	1	BCLAF1
CHD1	1.91653e-122	0.372444	0.751	0.596	5.15547e-118	1	CHD1
SMARCA2	3.25323e-121	0.393235	0.601	0.432	8.75118e-117	1	SMARCA2
SKAP1	4.63652e-121	0.291588	0.939	0.833	1.24722e-116	1	SKAP1
SH3KBP1	9.42617e-121	0.364384	0.803	0.646	2.53564e-116	1	SH3KBP1
DOCK8	1.02041e-120	0.364356	0.801	0.646	2.74489e-116	1	DOCK8
CALM21	1.11355e-120	0.339199	0.851	0.726	2.99546e-116	1	CALM2
UBE2S1	4.7273e-120	0.337542	0.405	0.24	1.27164e-115	1	UBE2S
RHOC	1.90074e-119	0.288996	0.305	0.158	5.11299e-115	1	RHOC
ZDHHC20	6.55279e-119	0.464409	0.582	0.419	1.7627e-114	1	ZDHHC20
WDR37	2.60364e-118	0.466427	0.436	0.277	7.00378e-114	1	WDR37
ERVK3-1	4.10262e-118	0.343745	0.416	0.252	1.1036e-113	1	ERVK3-1
SELENOK1	4.95663e-118	0.323757	0.775	0.609	1.33333e-113	1	SELENOK
RBM38	8.22475e-118	0.362058	0.509	0.335	2.21246e-113	1	RBM38
GLCCI1	4.49268e-117	0.428327	0.54	0.363	1.20853e-112	1	GLCCI1
STK17B	5.64789e-117	0.304104	0.905	0.793	1.51928e-112	1	STK17B
SRRT	1.41285e-116	0.320677	0.334	0.186	3.80058e-112	1	SRRT
B4GALT1	1.42052e-116	0.378276	0.538	0.366	3.8212e-112	1	B4GALT1
BCR	1.98252e-116	0.348165	0.311	0.169	5.33299e-112	1	BCR
AL137856.1	2.82616e-116	0.329668	0.276	0.142	7.60237e-112	1	AL137856.1
BTBD9	2.91904e-116	0.387806	0.709	0.548	7.85222e-112	1	BTBD9
CD96	4.49101e-116	0.308476	0.862	0.723	1.20808e-111	1	CD96
MSL2	1.77098e-115	0.386287	0.49	0.325	4.76394e-111	1	MSL2
SLC2A3	4.07898e-115	0.470105	0.593	0.437	1.09725e-110	1	SLC2A3
TSC22D2	4.59089e-115	0.358684	0.343	0.197	1.23495e-110	1	TSC22D2
ETV3	6.93823e-115	0.318675	0.293	0.156	1.86638e-110	1	ETV3
AC007384.1	8.89578e-115	0.331355	0.302	0.163	2.39296e-110	1	AC007384.1
ATP9B	1.23697e-114	0.386468	0.649	0.488	3.32745e-110	1	ATP9B
CUL3	1.98601e-114	0.337115	0.717	0.548	5.34237e-110	1	CUL3
TRA2A	3.38448e-114	0.354581	0.714	0.552	9.10425e-110	1	TRA2A
MBD5	7.00663e-114	0.437148	0.621	0.46	1.88478e-109	1	MBD5
CYSTM1	8.42648e-114	0.335795	0.287	0.153	2.26672e-109	1	CYSTM1
ZFAND5	9.76001e-114	0.35009	0.397	0.242	2.62544e-109	1	ZFAND5
PLAAT3	1.964e-113	0.334827	0.401	0.239	5.28316e-109	1	PLAAT3
HECTD1	4.66381e-113	0.53565	0.54	0.393	1.25457e-108	1	HECTD1
CCL4L2	8.18189e-113	0.347854	0.219	0.1	2.20093e-108	1	CCL4L2
NEK7	1.41724e-112	0.415729	0.587	0.414	3.81237e-108	1	NEK7
TERF2IP1	8.89681e-112	0.363693	0.7	0.537	2.39324e-107	1	TERF2IP
PAM	2.31812e-110	0.334313	0.585	0.408	6.23575e-106	1	PAM
RLF	1.41614e-109	0.348431	0.578	0.408	3.80941e-105	1	RLF
BANP	3.1092e-109	0.340077	0.317	0.178	8.36374e-105	1	BANP
USP11	3.2129e-109	0.346229	0.463	0.3	8.64271e-105	1	USP11
BCL2A1	1.83158e-108	0.293492	0.232	0.113	4.92696e-104	1	BCL2A1
AKAP7	4.96579e-108	0.320851	0.252	0.129	1.3358e-103	1	AKAP7
PNPLA8	1.59821e-107	0.339482	0.408	0.255	4.29918e-103	1	PNPLA8
WSB1	1.85719e-107	0.349535	0.548	0.381	4.99584e-103	1	WSB1
ALG13	5.06516e-107	0.35573	0.489	0.327	1.36253e-102	1	ALG13
ISG20L2	6.45343e-107	0.290141	0.217	0.104	1.73597e-102	1	ISG20L2
PHF20	6.50117e-107	0.364136	0.718	0.58	1.74881e-102	1	PHF20
DDX3X	7.28551e-107	0.363808	0.709	0.554	1.9598e-102	1	DDX3X
PRDM1	8.31655e-107	0.348818	0.462	0.295	2.23715e-102	1	PRDM1
MORF4L2	3.75753e-106	0.375102	0.564	0.402	1.01078e-101	1	MORF4L2
RYBP	4.06026e-106	0.342712	0.385	0.236	1.09221e-101	1	RYBP
SLA2	1.61669e-105	0.367044	0.448	0.288	4.34891e-101	1	SLA2
RELL1	9.83785e-105	0.368839	0.467	0.312	2.64638e-100	1	RELL1
AGO2	1.97061e-104	0.363641	0.483	0.326	5.30094e-100	1	AGO2
TNFRSF10B	1.97928e-104	0.288875	0.203	0.095	5.32427e-100	1	TNFRSF10B
GADD45A	2.25477e-104	0.308356	0.224	0.11	6.06532e-100	1	GADD45A
TCF7L2	3.16202e-104	0.287734	0.221	0.107	8.50584e-100	1	TCF7L2
HSPA51	5.25403e-104	0.352429	0.679	0.512	1.41334e-99	1	HSPA5
POLB	6.62532e-103	0.293189	0.259	0.136	1.78221e-98	1	POLB
HSPD1	1.51169e-102	0.329779	0.522	0.369	4.06644e-98	1	HSPD1
EIF4G2	2.61799e-102	0.330528	0.643	0.484	7.0424e-98	1	EIF4G2
FAM13B	3.39491e-102	0.349681	0.502	0.342	9.13231e-98	1	FAM13B
RHOQ	4.93244e-102	0.297123	0.233	0.117	1.32683e-97	1	RHOQ
RAB27A	2.06577e-101	0.336962	0.531	0.368	5.55692e-97	1	RAB27A
NUP98	2.82731e-101	0.310386	0.621	0.454	7.60546e-97	1	NUP98
ATXN7	4.70254e-101	0.347633	0.566	0.407	1.26498e-96	1	ATXN7
IKZF3	5.98795e-101	0.348423	0.664	0.505	1.61076e-96	1	IKZF3
FAM49B	8.7403e-101	0.288887	0.812	0.659	2.35114e-96	1	FAM49B
SDCBP	1.42391e-100	0.369495	0.488	0.334	3.83033e-96	1	SDCBP
CD164	1.77712e-100	0.339788	0.546	0.385	4.78046e-96	1	CD164
ITPR1	3.58828e-100	0.337694	0.412	0.263	9.65247e-96	1	ITPR1
ITPKB	4.56757e-100	0.435068	0.443	0.302	1.22868e-95	1	ITPKB
RSRP1	4.62518e-100	0.338607	0.765	0.621	1.24417e-95	1	RSRP1
ITGB2	6.5679e-100	0.312545	0.663	0.495	1.76677e-95	1	ITGB2
MAPK8	9.67038e-100	0.425192	0.555	0.405	2.60133e-95	1	MAPK8
AC022217.3	1.10163e-99	0.377945	0.306	0.175	2.96338e-95	1	AC022217.3
GPRIN3	2.06416e-99	0.355593	0.627	0.462	5.55259e-95	1	GPRIN3
H2AFJ	2.15154e-99	0.326143	0.343	0.204	5.78765e-95	1	H2AFJ
ZNF10	6.61508e-99	0.343511	0.308	0.177	1.77946e-94	1	ZNF10
NUFIP2	3.70562e-98	0.361798	0.494	0.345	9.96811e-94	1	NUFIP2
UBASH3B	4.21985e-98	0.304708	0.271	0.147	1.13514e-93	1	UBASH3B
OTULINL	1.47785e-97	0.30795	0.307	0.176	3.97541e-93	1	OTULINL
SAFB2	2.77356e-97	0.303032	0.389	0.244	7.46089e-93	1	SAFB2
HLA-DRA	6.75516e-97	0.278752	0.2	0.094	1.81714e-92	1	HLA-DRA
PYHIN1	7.91656e-97	0.30073	0.679	0.495	2.12956e-92	1	PYHIN1
WIPF1	1.56469e-96	0.270039	0.85	0.71	4.20902e-92	1	WIPF1
ARID1B	2.36233e-96	0.312722	0.791	0.656	6.35467e-92	1	ARID1B
DYNC1H1	2.86988e-96	0.329435	0.575	0.417	7.71998e-92	1	DYNC1H1
LRMP	3.30791e-96	0.315778	0.353	0.212	8.89829e-92	1	LRMP
PSPC1	4.87229e-96	0.321761	0.545	0.385	1.31065e-91	1	PSPC1
NASP	5.82164e-96	0.366219	0.48	0.332	1.56602e-91	1	NASP
MAPRE2	7.65678e-96	0.42366	0.551	0.406	2.05968e-91	1	MAPRE2
SRSF31	1.40941e-95	0.296224	0.843	0.729	3.79131e-91	1	SRSF3
RNF115	2.37407e-95	0.332076	0.6	0.439	6.38625e-91	1	RNF115
SLC9A9	2.4196e-95	0.371244	0.421	0.274	6.50873e-91	1	SLC9A9
SOS2	2.66953e-95	0.337283	0.522	0.368	7.18105e-91	1	SOS2
CD811	4.23084e-95	0.280592	0.649	0.471	1.1381e-90	1	CD81
ARL15	6.44173e-95	0.353776	0.616	0.459	1.73282e-90	1	ARL15
SPTAN1	9.86356e-95	0.334262	0.502	0.348	2.6533e-90	1	SPTAN1
PPM1B	1.75722e-94	0.332783	0.561	0.406	4.72693e-90	1	PPM1B
SRRM2	1.78215e-94	0.28969	0.816	0.683	4.79399e-90	1	SRRM2
PTGER4	2.25465e-94	0.331708	0.463	0.309	6.06501e-90	1	PTGER4
DBF4	1.42128e-93	0.329586	0.466	0.317	3.82324e-89	1	DBF4
TEX14	1.84079e-93	0.495408	0.404	0.262	4.95174e-89	1	TEX14
SIK2	4.47939e-93	0.38017	0.291	0.168	1.20496e-88	1	SIK2
YTHDF3	7.15241e-93	0.311423	0.398	0.255	1.924e-88	1	YTHDF3
BCAS21	1.10373e-92	0.317128	0.563	0.402	2.96904e-88	1	BCAS2
OSBPL5	1.17254e-92	0.31366	0.292	0.165	3.15413e-88	1	OSBPL5
LAX1	3.04402e-92	0.26121	0.217	0.11	8.18843e-88	1	LAX1
NRIP1	6.9964e-92	0.29374	0.245	0.132	1.88203e-87	1	NRIP1
KTN1	2.11589e-91	0.336362	0.687	0.541	5.69174e-87	1	KTN1
AC008875.3	4.94257e-91	0.291877	0.315	0.186	1.32955e-86	1	AC008875.3
PLXNC1	5.16434e-91	0.288196	0.219	0.112	1.38921e-86	1	PLXNC1
PPP1R15A	1.7491e-90	0.354491	0.466	0.32	4.70509e-86	1	PPP1R15A
SLFN11	2.46926e-90	0.262647	0.241	0.128	6.64232e-86	1	SLFN11
CTNNB1	2.76026e-90	0.326586	0.505	0.354	7.42511e-86	1	CTNNB1
GADD45B	4.35867e-90	0.341327	0.408	0.266	1.17248e-85	1	GADD45B
DDX6	5.138e-90	0.285816	0.798	0.663	1.38212e-85	1	DDX6
TTC19	6.34677e-90	0.324471	0.463	0.319	1.70728e-85	1	TTC19
IDS	7.29389e-90	0.327578	0.58	0.428	1.96206e-85	1	IDS
NCF11	8.56711e-90	0.273327	0.274	0.154	2.30455e-85	1	NCF1
AC087286.2	5.25097e-89	0.316291	0.255	0.142	1.41251e-84	1	AC087286.2
SLC38A2	6.42681e-89	0.345329	0.616	0.468	1.72881e-84	1	SLC38A2
KANSL2	1.39605e-88	0.288398	0.344	0.211	3.75537e-84	1	KANSL2
MIDN	1.46432e-88	0.291806	0.333	0.201	3.93901e-84	1	MIDN
TOP1	2.31775e-88	0.301323	0.637	0.484	6.23475e-84	1	TOP1
TET2	3.3892e-88	0.349678	0.404	0.266	9.11696e-84	1	TET2
DHX36	4.13467e-88	0.310515	0.622	0.473	1.11223e-83	1	DHX36
MAT2A	7.43501e-88	0.262081	0.239	0.128	2.00002e-83	1	MAT2A
ERO1B	8.09025e-88	0.309133	0.357	0.222	2.17628e-83	1	ERO1B
RBMX	2.12459e-87	0.30047	0.679	0.538	5.71514e-83	1	RBMX
TRA2B	2.55661e-87	0.291815	0.768	0.634	6.87729e-83	1	TRA2B
HIST1H4C	4.18606e-87	0.280267	0.574	0.429	1.12605e-82	1	HIST1H4C
ATRX	9.56073e-87	0.311265	0.714	0.566	2.57184e-82	1	ATRX
HIP1	1.11275e-86	0.307689	0.204	0.103	2.99329e-82	1	HIP1
NF1	3.0398e-86	0.315116	0.423	0.28	8.17706e-82	1	NF1
PPP2R2B	9.23359e-86	0.302215	0.528	0.367	2.48384e-81	1	PPP2R2B
PABPC4	1.10192e-85	0.293938	0.302	0.18	2.96417e-81	1	PABPC4
HNRNPD	1.23591e-85	0.291127	0.683	0.537	3.3246e-81	1	HNRNPD
CD7	1.5435e-85	0.289096	0.633	0.484	4.15201e-81	1	CD7
NDEL1	1.57617e-85	0.298427	0.433	0.29	4.23991e-81	1	NDEL1
GLS	2.10346e-85	0.305299	0.704	0.56	5.6583e-81	1	GLS
PTPN2	2.5438e-85	0.335238	0.542	0.391	6.84283e-81	1	PTPN2
RBM8A1	3.6582e-85	0.284799	0.647	0.488	9.84056e-81	1	RBM8A
STAG1	6.49956e-85	0.282916	0.742	0.594	1.74838e-80	1	STAG1
CDYL	7.15157e-85	0.2913	0.384	0.247	1.92377e-80	1	CDYL
ELMO1	9.39088e-85	0.307433	0.684	0.543	2.52615e-80	1	ELMO1
MCL1	1.0456e-84	0.370283	0.488	0.349	2.81267e-80	1	MCL1
CERT1	1.92502e-84	0.316931	0.404	0.265	5.17832e-80	1	CERT1
TACC1	2.65814e-84	0.299245	0.44	0.296	7.1504e-80	1	TACC1
UGCG	2.82174e-84	0.252413	0.232	0.124	7.59048e-80	1	UGCG
FBXL17	4.44782e-84	0.361524	0.589	0.443	1.19646e-79	1	FBXL17
ARID4B	4.72339e-84	0.262973	0.853	0.745	1.27059e-79	1	ARID4B
CMTM6	1.52942e-83	0.289211	0.347	0.216	4.11414e-79	1	CMTM6
NGLY1	1.65825e-83	0.318992	0.423	0.286	4.4607e-79	1	NGLY1
PDE4B1	2.19768e-83	0.327507	0.623	0.475	5.91177e-79	1	PDE4B
PTP4A2	2.72756e-83	0.295699	0.758	0.618	7.33713e-79	1	PTP4A2
ENOSF1	6.88101e-83	0.287291	0.309	0.187	1.85099e-78	1	ENOSF1
FOSL2	7.60853e-83	0.281195	0.357	0.224	2.04669e-78	1	FOSL2
SPTY2D1	1.33264e-82	0.277288	0.38	0.244	3.58479e-78	1	SPTY2D1
KAT6B	2.19815e-82	0.303779	0.562	0.415	5.91304e-78	1	KAT6B
WARS2	2.23182e-82	0.321699	0.249	0.14	6.00359e-78	1	WARS2
DNAJB6	3.4789e-82	0.251788	0.74	0.593	9.35823e-78	1	DNAJB6
ACTN4	3.64643e-82	0.2717	0.468	0.315	9.80891e-78	1	ACTN4
SLFN12L	3.9326e-82	0.265412	0.701	0.545	1.05787e-77	1	SLFN12L
WDR45B	4.20897e-82	0.284417	0.322	0.198	1.13221e-77	1	WDR45B
JOSD1	5.5389e-82	0.286369	0.496	0.352	1.48996e-77	1	JOSD1
FUBP1	1.93038e-81	0.305513	0.586	0.442	5.19273e-77	1	FUBP1
FBXO33	2.34404e-81	0.343477	0.489	0.348	6.30546e-77	1	FBXO33
RASA1	4.43891e-81	0.297562	0.434	0.294	1.19407e-76	1	RASA1
GNB1	4.57242e-81	0.272168	0.634	0.488	1.22998e-76	1	GNB1
ZFAND6	6.2749e-81	0.267558	0.617	0.465	1.68795e-76	1	ZFAND6
SUSD6	7.38495e-81	0.281971	0.327	0.202	1.98655e-76	1	SUSD6
KIF1B	1.03096e-80	0.264892	0.266	0.152	2.77328e-76	1	KIF1B
MICAL2	1.2676e-80	0.3321	0.225	0.124	3.40986e-76	1	MICAL2
GPHN	1.59669e-80	0.428466	0.346	0.224	4.29508e-76	1	GPHN
EPS15	1.75338e-80	0.261776	0.718	0.565	4.71659e-76	1	EPS15
FCRL6	2.08139e-80	0.288122	0.374	0.235	5.59894e-76	1	FCRL6
NCL	2.17918e-80	0.295034	0.799	0.675	5.86201e-76	1	NCL
SUCO	2.36901e-80	0.291386	0.43	0.291	6.37263e-76	1	SUCO
CENPC	2.43451e-80	0.30006	0.654	0.516	6.54884e-76	1	CENPC
ADARB1	2.97628e-80	0.270594	0.284	0.166	8.0062e-76	1	ADARB1
COMMD10	1.61026e-79	0.381393	0.48	0.344	4.3316e-75	1	COMMD10
JMJD6	1.75271e-79	0.296843	0.387	0.252	4.71478e-75	1	JMJD6
INPP5D	1.89248e-79	0.282501	0.7	0.559	5.09078e-75	1	INPP5D
NUCB2	1.89484e-79	0.306072	0.481	0.338	5.09713e-75	1	NUCB2
MARCH6	6.74762e-79	0.273987	0.626	0.475	1.81511e-74	1	MARCH6
CD8A1	7.58931e-79	0.287958	0.789	0.676	2.04153e-74	1	CD8A
MGA	9.33179e-79	0.28315	0.339	0.214	2.51025e-74	1	MGA
CYP51A1	1.9465e-78	0.265681	0.268	0.156	5.23609e-74	1	CYP51A1
CAPZA1	2.15846e-78	0.27429	0.753	0.619	5.80627e-74	1	CAPZA1
CCSER2	2.9923e-78	0.300316	0.817	0.703	8.0493e-74	1	CCSER2
STAU1	3.79172e-78	0.292058	0.517	0.377	1.01997e-73	1	STAU1
ITSN2	2.08697e-77	0.3015	0.647	0.51	5.61395e-73	1	ITSN2
OTULIN	2.26887e-77	0.30549	0.441	0.302	6.10327e-73	1	OTULIN
GZMK1	2.51823e-77	0.312166	0.546	0.391	6.77405e-73	1	GZMK
LAP3	3.32749e-77	0.261511	0.278	0.165	8.95094e-73	1	LAP3
PDIA3	1.51709e-76	0.285665	0.705	0.565	4.08098e-72	1	PDIA3
TBCD	1.5521e-76	0.263588	0.295	0.178	4.17514e-72	1	TBCD
VPS13B	3.4806e-76	0.260461	0.695	0.551	9.36281e-72	1	VPS13B
KLHL18	4.38001e-76	0.271502	0.275	0.164	1.17822e-71	1	KLHL18
USP16	4.75099e-76	0.283689	0.541	0.396	1.27802e-71	1	USP16
USP47	1.05272e-74	0.276721	0.665	0.524	2.83181e-70	1	USP47
RUNX3	2.30949e-74	0.285327	0.83	0.709	6.21253e-70	1	RUNX3
CEBPZ	2.36189e-74	0.292518	0.527	0.388	6.3535e-70	1	CEBPZ
SIPA1L1	2.68409e-74	0.295177	0.527	0.381	7.22022e-70	1	SIPA1L1
ERCC1	2.9257e-74	0.252142	0.31	0.193	7.87014e-70	1	ERCC1
CSNK1D	3.87692e-74	0.254221	0.487	0.343	1.04289e-69	1	CSNK1D
LINC-PINT	4.15342e-74	0.257238	0.585	0.438	1.11727e-69	1	LINC-PINT
SMG6	4.23205e-74	0.27074	0.496	0.355	1.13842e-69	1	SMG6
SLTM	5.16556e-74	0.289757	0.634	0.493	1.38953e-69	1	SLTM
SMC5	5.46081e-74	0.282348	0.517	0.377	1.46896e-69	1	SMC5
AKAP9	1.24436e-73	0.286831	0.656	0.522	3.34733e-69	1	AKAP9
CLASP2	1.30249e-73	0.301819	0.513	0.373	3.50369e-69	1	CLASP2
MORF4L1	1.74886e-73	0.262201	0.808	0.693	4.70443e-69	1	MORF4L1
PECAM1	1.76764e-73	0.261195	0.278	0.167	4.75495e-69	1	PECAM1
UBE2E3	2.86467e-73	0.285892	0.389	0.259	7.70596e-69	1	UBE2E3
PPP4R3A	5.36068e-73	0.275998	0.538	0.397	1.44202e-68	1	PPP4R3A
RNF138	1.19953e-72	0.300221	0.44	0.309	3.22673e-68	1	RNF138
SKAP1-AS1	4.73449e-72	0.252709	0.249	0.146	1.27358e-67	1	SKAP1-AS1
SBDS1	5.46569e-72	0.269417	0.547	0.409	1.47027e-67	1	SBDS
USP9X	3.89757e-71	0.260347	0.567	0.422	1.04845e-66	1	USP9X
FOXK2	6.7991e-71	0.322338	0.333	0.217	1.82896e-66	1	FOXK2
GMDS	1.34265e-70	0.316798	0.456	0.325	3.61173e-66	1	GMDS
RBM31	1.36358e-70	0.254497	0.709	0.569	3.66804e-66	1	RBM3
JMJD1C	1.20268e-69	0.258131	0.781	0.661	3.2352e-65	1	JMJD1C
EPC2	1.36957e-69	0.288595	0.483	0.351	3.68413e-65	1	EPC2
PRMT9	1.61181e-69	0.260665	0.214	0.12	4.33576e-65	1	PRMT9
GCH1	2.41771e-69	0.269685	0.243	0.142	6.50364e-65	1	GCH1
SNTB1	2.8534e-69	0.291677	0.352	0.232	7.67564e-65	1	SNTB1
SQSTM1	7.86447e-69	0.258396	0.564	0.427	2.11554e-64	1	SQSTM1
ERC1	8.31438e-69	0.301114	0.424	0.297	2.23657e-64	1	ERC1
VGLL4	1.22971e-68	0.269621	0.287	0.178	3.30792e-64	1	VGLL4
RAB5IF	2.05923e-68	0.265605	0.505	0.364	5.53932e-64	1	RAB5IF
CCNY	2.44542e-68	0.313042	0.543	0.413	6.57819e-64	1	CCNY
MACO1	4.32058e-68	0.289519	0.471	0.343	1.16224e-63	1	MACO1
RNF38	5.84129e-68	0.264207	0.65	0.513	1.57131e-63	1	RNF38
ANKHD1	7.63596e-68	0.280766	0.667	0.537	2.05407e-63	1	ANKHD1
NSMCE3	1.73679e-67	0.259697	0.414	0.286	4.67197e-63	1	NSMCE3
MED14	1.79199e-67	0.271984	0.36	0.24	4.82046e-63	1	MED14
HIST1H1C1	9.84879e-67	0.265253	0.36	0.238	2.64933e-62	1	HIST1H1C
TMEM39A	1.03397e-66	0.260399	0.301	0.19	2.78139e-62	1	TMEM39A
DNAJC3	6.04004e-66	0.255802	0.469	0.336	1.62477e-61	1	DNAJC3
DNTTIP2	6.91041e-65	0.262009	0.4	0.278	1.8589e-60	1	DNTTIP2
PRPF38B	1.8963e-64	0.275277	0.552	0.421	5.10105e-60	1	PRPF38B
AC068282.1	4.3522e-64	0.285995	0.353	0.239	1.17074e-59	1	AC068282.1
CPB2-AS1	7.55174e-64	0.286875	0.277	0.174	2.03142e-59	1	CPB2-AS1
TMF1	9.69419e-64	0.269024	0.465	0.337	2.60774e-59	1	TMF1
LBR	1.54545e-63	0.265292	0.444	0.319	4.15727e-59	1	LBR
PNN	2.35537e-63	0.273818	0.648	0.522	6.33594e-59	1	PNN
CCDC97	2.43818e-63	0.256969	0.288	0.182	6.5587e-59	1	CCDC97
PDZD8	4.12414e-63	0.28743	0.413	0.292	1.10939e-58	1	PDZD8
THUMPD1	3.27921e-62	0.259159	0.407	0.286	8.82109e-58	1	THUMPD1
TRPS1	5.60131e-62	0.253738	0.399	0.278	1.50675e-57	1	TRPS1
LINC01473	6.51841e-62	0.334398	0.256	0.159	1.75345e-57	1	LINC01473
PLAC8	9.65917e-62	0.275406	0.547	0.415	2.59832e-57	1	PLAC8
CDC73	3.31519e-61	0.260852	0.469	0.345	8.91787e-57	1	CDC73
SEC24B	4.18159e-61	0.257741	0.451	0.326	1.12485e-56	1	SEC24B
KDM2A	5.99024e-61	0.259065	0.628	0.5	1.61137e-56	1	KDM2A
LIMS1	1.03687e-60	0.274208	0.289	0.187	2.78917e-56	1	LIMS1
ACAP1	1.19506e-60	0.261706	0.542	0.413	3.21471e-56	1	ACAP1
GNAI3	1.58656e-60	0.262718	0.426	0.305	4.26786e-56	1	GNAI3
SCLT1	2.12003e-60	0.300734	0.392	0.276	5.70287e-56	1	SCLT1
SNX25	6.62607e-60	0.272239	0.25	0.155	1.78241e-55	1	SNX25
SENP6	7.32296e-60	0.25202	0.612	0.48	1.96988e-55	1	SENP6
CCNT1	8.88608e-60	0.256976	0.4	0.282	2.39036e-55	1	CCNT1
SCMH1	5.32019e-59	0.286506	0.313	0.207	1.43113e-54	1	SCMH1
BAZ2B	1.3628e-58	0.25094	0.336	0.226	3.66592e-54	1	BAZ2B
FNDC3A	8.76997e-58	0.274915	0.513	0.391	2.35912e-53	1	FNDC3A
ODC1	1.81723e-57	0.269777	0.354	0.245	4.88834e-53	1	ODC1
OTUD6B-AS1	4.62358e-57	0.268954	0.429	0.314	1.24374e-52	1	OTUD6B-AS1
UBR1	9.71681e-56	0.251891	0.508	0.386	2.61382e-51	1	UBR1
GRK5	1.37507e-54	0.292179	0.435	0.322	3.69894e-50	1	GRK5
LDHA	1.7197e-54	0.277699	0.595	0.478	4.62598e-50	1	LDHA
VWA8	2.92359e-53	0.262644	0.416	0.305	7.86445e-49	1	VWA8
CMSS1	4.17381e-51	0.25392	0.433	0.326	1.12276e-46	1	CMSS1
PRKN	5.15399e-49	0.336386	0.232	0.15	1.38642e-44	1	PRKN
RAD51B	1.96649e-46	0.280269	0.466	0.36	5.28986e-42	1	RAD51B
RALGAPA2	2.50405e-45	0.253849	0.34	0.244	6.73588e-41	1	RALGAPA2
FILIP1L	2.35293e-43	0.252436	0.258	0.174	6.32939e-39	1	FILIP1L
GNLY	0	1.8565	0.864	0.299	0	2	GNLY
SGCD	0	1.57659	0.383	0.077	0	2	SGCD
RAP1GAP2	0	1.41208	0.742	0.204	0	2	RAP1GAP2
SYNE1	0	1.25373	0.912	0.476	0	2	SYNE1
GZMB	0	1.22623	0.682	0.168	0	2	GZMB
GZMH	0	1.21796	0.874	0.312	0	2	GZMH
C1orf21	0	1.17449	0.745	0.252	0	2	C1orf21
FGFBP2	0	1.13054	0.573	0.133	0	2	FGFBP2
EFHD2	0	0.977353	0.729	0.285	0	2	EFHD2
NKG7	0	0.968598	0.991	0.755	0	2	NKG7
ZEB21	0	0.91958	0.962	0.601	0	2	ZEB2
MYO1F	0	0.88009	0.743	0.348	0	2	MYO1F
RABGAP1L1	0	0.8767	0.975	0.777	0	2	RABGAP1L
SYNE2	0	0.870469	0.934	0.622	0	2	SYNE2
ADGRG1	0	0.865217	0.461	0.093	0	2	ADGRG1
CEP78	0	0.857777	0.439	0.102	0	2	CEP78
JAZF1	0	0.857247	0.694	0.317	0	2	JAZF1
TGFBR3	0	0.856246	0.784	0.405	0	2	TGFBR3
FCGR3A	0	0.846531	0.409	0.081	0	2	FCGR3A
PRF1	0	0.837857	0.707	0.32	0	2	PRF1
KLRF1	0	0.830556	0.435	0.116	0	2	KLRF1
PTPN12	0	0.821787	0.483	0.156	0	2	PTPN12
P2RY8	0	0.803547	0.826	0.541	0	2	P2RY8
A2M1	0	0.791092	0.715	0.384	0	2	A2M
FLNA	0	0.781535	0.74	0.379	0	2	FLNA
NCALD1	0	0.780725	0.702	0.373	0	2	NCALD
HIVEP3	0	0.770462	0.582	0.274	0	2	HIVEP3
TFDP2	0	0.769611	0.604	0.298	0	2	TFDP2
LGALS1	0	0.758491	0.667	0.344	0	2	LGALS1
PRKCB	0	0.738531	0.873	0.606	0	2	PRKCB
SAMD3	0	0.730984	0.842	0.515	0	2	SAMD3
OSBPL51	0	0.717208	0.433	0.141	0	2	OSBPL5
CD247	0	0.712909	0.909	0.696	0	2	CD247
MTSS1	0	0.707933	0.33	0.071	0	2	MTSS1
AGPAT4	0	0.697885	0.412	0.131	0	2	AGPAT4
PLEK	0	0.683563	0.63	0.287	0	2	PLEK
PZP1	0	0.68246	0.67	0.348	0	2	PZP
FAM53B	0	0.682245	0.616	0.279	0	2	FAM53B
C12orf75	0	0.68092	0.73	0.363	0	2	C12orf75
PYHIN11	0	0.679808	0.788	0.478	0	2	PYHIN1
EIF4G3	0	0.659311	0.66	0.354	0	2	EIF4G3
ITGAL	0	0.659076	0.727	0.415	0	2	ITGAL
GAB3	0	0.659061	0.442	0.157	0	2	GAB3
SSBP3	0	0.658683	0.423	0.135	0	2	SSBP3
SRPK2	0	0.652543	0.77	0.478	0	2	SRPK2
LPCAT1	0	0.641265	0.483	0.186	0	2	LPCAT1
AGTPBP1	0	0.641077	0.712	0.403	0	2	AGTPBP1
ARL4C	0	0.636955	0.874	0.607	0	2	ARL4C
SLCO3A1	0	0.629832	0.53	0.235	0	2	SLCO3A1
PTPRJ	0	0.628332	0.687	0.375	0	2	PTPRJ
SETBP1	0	0.623356	0.327	0.097	0	2	SETBP1
AHNAK	0	0.614248	0.741	0.435	0	2	AHNAK
LINC02384	0	0.610299	0.306	0.061	0	2	LINC02384
AGAP1	0	0.591467	0.288	0.083	0	2	AGAP1
RIPOR2	0	0.587692	0.891	0.615	0	2	RIPOR2
UTRN1	0	0.575844	0.953	0.762	0	2	UTRN
PRSS23	0	0.561169	0.24	0.038	0	2	PRSS23
CX3CR1	0	0.550468	0.274	0.044	0	2	CX3CR1
UBE2F	0	0.53981	0.408	0.156	0	2	UBE2F
S1PR5	0	0.497395	0.32	0.085	0	2	S1PR5
VCL	0	0.474654	0.276	0.08	0	2	VCL
ITGAM	0	0.454262	0.231	0.045	0	2	ITGAM
RPTOR	1.75572e-300	0.674205	0.497	0.234	4.72289e-296	2	RPTOR
TAOK3	4.20662e-300	0.620423	0.779	0.5	1.13158e-295	2	TAOK3
PICALM	1.14885e-298	0.575768	0.782	0.494	3.09041e-294	2	PICALM
NEAT1	3.57704e-297	0.649149	0.872	0.656	9.62225e-293	2	NEAT1
RNF213	7.05395e-297	0.570992	0.87	0.634	1.89751e-292	2	RNF213
FNDC3B	3.7761e-294	0.62021	0.515	0.245	1.01577e-289	2	FNDC3B
TMEM181	8.15049e-294	0.597251	0.626	0.335	2.19248e-289	2	TMEM181
TTC38	3.62229e-293	0.491892	0.326	0.111	9.74397e-289	2	TTC38
SUSD1	1.36486e-290	0.458412	0.28	0.086	3.67148e-286	2	SUSD1
KLF12	1.12935e-288	0.593134	0.895	0.698	3.03796e-284	2	KLF12
STK391	4.41297e-287	0.571798	0.656	0.364	1.18709e-282	2	STK39
GK5	7.39111e-287	0.434769	0.263	0.078	1.98821e-282	2	GK5
S100A4	1.24651e-285	0.533926	0.954	0.793	3.3531e-281	2	S100A4
GNG21	1.95372e-284	0.593918	0.878	0.644	5.25551e-280	2	GNG2
SKAP11	4.04718e-281	0.510134	0.964	0.831	1.08869e-276	2	SKAP1
PPP2R2B1	2.90598e-277	0.657115	0.636	0.35	7.81708e-273	2	PPP2R2B
STK38	7.50025e-275	0.570539	0.598	0.313	2.01757e-270	2	STK38
AOAH1	7.50779e-268	0.510783	0.926	0.68	2.01959e-263	2	AOAH
IQGAP21	1.95676e-266	0.49673	0.91	0.695	5.2637e-262	2	IQGAP2
RAPGEF1	2.49046e-264	0.554079	0.707	0.421	6.69934e-260	2	RAPGEF1
DIP2A	5.19752e-264	0.630939	0.614	0.351	1.39813e-259	2	DIP2A
RAP1B	1.80695e-258	0.490644	0.932	0.768	4.86069e-254	2	RAP1B
GSAP	5.57718e-256	0.441827	0.295	0.103	1.50026e-251	2	GSAP
PTPRE	2.79082e-255	0.510293	0.474	0.22	7.50729e-251	2	PTPRE
TMCC3	7.68534e-254	0.395116	0.235	0.069	2.06736e-249	2	TMCC3
MCTP21	3.64314e-253	0.497173	0.687	0.389	9.80004e-249	2	MCTP2
MYBL1	5.03963e-252	0.584143	0.645	0.365	1.35566e-247	2	MYBL1
FCRL61	1.89479e-251	0.471091	0.479	0.218	5.09698e-247	2	FCRL6
DIAPH1	5.88127e-251	0.521347	0.704	0.426	1.58206e-246	2	DIAPH1
KLRD11	1.00977e-250	0.499581	0.792	0.475	2.71627e-246	2	KLRD1
ITGB1	2.33475e-249	0.715955	0.643	0.381	6.28049e-245	2	ITGB1
PRR5L	8.62292e-248	0.390227	0.307	0.109	2.31957e-243	2	PRR5L
C5orf56	2.04602e-245	0.521023	0.652	0.372	5.5038e-241	2	C5orf56
NFATC3	2.47202e-244	0.551669	0.591	0.329	6.64974e-240	2	NFATC3
NIBAN1	1.24445e-241	0.520028	0.686	0.398	3.34756e-237	2	NIBAN1
BCAS3	1.62152e-238	0.612983	0.629	0.371	4.3619e-234	2	BCAS3
ADAM10	1.83273e-238	0.56676	0.558	0.3	4.93005e-234	2	ADAM10
PDGFD1	4.02703e-238	0.584062	0.478	0.23	1.08327e-233	2	PDGFD
STK10	1.44468e-237	0.495997	0.744	0.477	3.8862e-233	2	STK10
IGF2R	2.89187e-237	0.487058	0.517	0.259	7.77913e-233	2	IGF2R
DENND3	1.28783e-236	0.384225	0.261	0.086	3.46427e-232	2	DENND3
CD58	3.31113e-236	0.513465	0.443	0.204	8.90694e-232	2	CD58
TPST2	9.66801e-235	0.4715	0.443	0.205	2.60069e-230	2	TPST2
AC243829.2	2.60135e-232	0.85313	0.318	0.129	6.99762e-228	2	AC243829.2
MBP	4.41971e-232	0.474813	0.875	0.662	1.1889e-227	2	MBP
SPON2	4.75359e-230	0.503841	0.381	0.165	1.27872e-225	2	SPON2
RASA3	2.04826e-229	0.545002	0.837	0.603	5.50982e-225	2	RASA3
A2M-AS11	3.51534e-229	0.464421	0.433	0.2	9.45627e-225	2	A2M-AS1
PPM1L	6.72629e-228	0.504435	0.203	0.059	1.80937e-223	2	PPM1L
PIP4K2A1	2.23978e-226	0.427659	0.925	0.739	6.025e-222	2	PIP4K2A
SPN	5.1697e-224	0.464488	0.454	0.217	1.39065e-219	2	SPN
SLC4A7	1.17702e-222	0.53105	0.578	0.324	3.16619e-218	2	SLC4A7
ITGA4	1.52351e-222	0.503594	0.833	0.604	4.09824e-218	2	ITGA4
FAM172A	7.32359e-222	0.529162	0.822	0.601	1.97005e-217	2	FAM172A
TNIK	1.17093e-220	0.524273	0.689	0.428	3.14979e-216	2	TNIK
ZFAND3	1.4427e-219	0.50115	0.821	0.588	3.88086e-215	2	ZFAND3
ATP2B4	1.74954e-219	0.484344	0.512	0.263	4.70625e-215	2	ATP2B4
MYO61	1.09069e-216	0.427619	0.351	0.147	2.93397e-212	2	MYO6
PPP2R5C	1.95597e-216	0.392074	0.983	0.895	5.26155e-212	2	PPP2R5C
SUN2	2.53398e-216	0.492954	0.594	0.338	6.8164e-212	2	SUN2
NPC1	9.27434e-216	0.492841	0.531	0.277	2.4948e-211	2	NPC1
LRRFIP1	6.57413e-215	0.513204	0.775	0.539	1.76844e-210	2	LRRFIP1
SH3BGRL3	5.85923e-214	0.391705	0.967	0.855	1.57613e-209	2	SH3BGRL3
ARHGAP261	7.72422e-214	0.480294	0.826	0.591	2.07781e-209	2	ARHGAP26
AUTS21	4.60712e-212	0.548388	0.687	0.423	1.23931e-207	2	AUTS2
PARP15	5.7508e-211	0.464688	0.493	0.254	1.54696e-206	2	PARP15
ADGRG51	7.06091e-210	0.417455	0.295	0.114	1.89939e-205	2	ADGRG5
GAS7	1.40067e-209	0.394936	0.258	0.092	3.76779e-205	2	GAS7
ATXN7L1	2.03876e-209	0.501218	0.382	0.175	5.48427e-205	2	ATXN7L1
PLEKHA21	2.50853e-209	0.508289	0.78	0.543	6.74795e-205	2	PLEKHA2
BIN2	1.16568e-205	0.484311	0.638	0.38	3.13569e-201	2	BIN2
LRBA1	2.96168e-203	0.437486	0.898	0.701	7.96692e-199	2	LRBA
PXN	7.34817e-203	0.373493	0.33	0.136	1.97666e-198	2	PXN
ARHGAP10	1.0558e-202	0.531976	0.353	0.159	2.8401e-198	2	ARHGAP10
ZFYVE28	4.11849e-202	0.49308	0.489	0.254	1.10787e-197	2	ZFYVE28
SLFN12L1	2.84639e-199	0.460916	0.779	0.533	7.6568e-195	2	SLFN12L
LYN1	3.30696e-199	0.439005	0.31	0.127	8.89572e-195	2	LYN
NCOA11	1.56599e-197	0.501485	0.798	0.567	4.21253e-193	2	NCOA1
MYO1G	2.57068e-197	0.404192	0.405	0.188	6.91513e-193	2	MYO1G
ARL151	3.07803e-197	0.522229	0.688	0.449	8.27989e-193	2	ARL15
AKNA1	2.69743e-196	0.447991	0.844	0.615	7.25609e-192	2	AKNA
TAFA1	3.39949e-195	0.630788	0.361	0.17	9.14464e-191	2	TAFA1
ITCH	9.72908e-195	0.466323	0.697	0.448	2.61712e-190	2	ITCH
TRGC21	9.22344e-194	0.505428	0.675	0.418	2.4811e-189	2	TRGC2
CMIP1	4.24763e-191	0.422224	0.78	0.53	1.14261e-186	2	CMIP
PTPRA	8.34524e-191	0.46375	0.74	0.503	2.24487e-186	2	PTPRA
ADD3	5.09506e-190	0.459964	0.611	0.362	1.37057e-185	2	ADD3
TBC1D22A	6.67366e-190	0.501624	0.646	0.408	1.79521e-185	2	TBC1D22A
USP28	6.37837e-188	0.361317	0.328	0.14	1.71578e-183	2	USP28
FAM49B1	1.18622e-187	0.456758	0.85	0.655	3.19094e-183	2	FAM49B
CCSER21	2.85096e-187	0.48842	0.872	0.695	7.66907e-183	2	CCSER2
ITGB21	4.59636e-187	0.43522	0.741	0.484	1.23642e-182	2	ITGB2
ITGA5	6.24435e-187	0.356026	0.252	0.094	1.67973e-182	2	ITGA5
PPP3CC	1.12672e-184	0.474907	0.677	0.435	3.03087e-180	2	PPP3CC
RUNX1	3.6212e-184	0.465863	0.768	0.536	9.74102e-180	2	RUNX1
ST6GAL1	1.62638e-183	0.529886	0.545	0.319	4.37496e-179	2	ST6GAL1
SELPLG	5.90846e-181	0.359068	0.338	0.15	1.58938e-176	2	SELPLG
EMP3	4.71212e-180	0.369999	0.833	0.572	1.26756e-175	2	EMP3
DPYD	3.49555e-179	0.452492	0.808	0.592	9.40302e-175	2	DPYD
MIAT	5.14078e-179	0.328495	0.231	0.084	1.38287e-174	2	MIAT
HLA-DPB1	2.75152e-178	0.394605	0.709	0.45	7.40159e-174	2	HLA-DPB1
ANKRD44	1.27252e-176	0.396058	0.924	0.751	3.42308e-172	2	ANKRD44
MACF1	1.82514e-176	0.452563	0.786	0.556	4.90962e-172	2	MACF1
RAB29	3.25115e-176	0.362831	0.356	0.163	8.74558e-172	2	RAB29
RASSF3	3.92533e-176	0.45972	0.519	0.294	1.05591e-171	2	RASSF3
LLGL2	4.2844e-176	0.342978	0.299	0.127	1.1525e-171	2	LLGL2
ABHD17A	1.71543e-174	0.429076	0.68	0.437	4.61451e-170	2	ABHD17A
KAT2B	1.95626e-174	0.456955	0.475	0.257	5.26233e-170	2	KAT2B
DOCK11	8.62874e-174	0.433748	0.598	0.36	2.32113e-169	2	DOCK11
KLRG11	4.47088e-173	0.396117	0.728	0.465	1.20267e-168	2	KLRG1
LINC006121	5.6009e-173	0.370628	0.34	0.155	1.50664e-168	2	LINC00612
JAKMIP2	1.03874e-172	0.426643	0.334	0.153	2.7942e-168	2	JAKMIP2
HOPX	1.16932e-172	0.414716	0.499	0.269	3.14546e-168	2	HOPX
CAPN2	1.60647e-172	0.377313	0.4	0.195	4.32141e-168	2	CAPN2
PRKCH1	2.62125e-172	0.336011	0.975	0.869	7.05117e-168	2	PRKCH
TES	1.03181e-170	0.419634	0.499	0.278	2.77557e-166	2	TES
ADIPOR2	5.20243e-170	0.401614	0.4	0.199	1.39945e-165	2	ADIPOR2
PATL2	3.06504e-169	0.399641	0.362	0.172	8.24495e-165	2	PATL2
ARPC2	9.64925e-169	0.39008	0.922	0.795	2.59565e-164	2	ARPC2
ERBIN	1.67379e-165	0.440334	0.678	0.447	4.5025e-161	2	ERBIN
SH3BP5	2.54584e-165	0.333519	0.283	0.12	6.84832e-161	2	SH3BP5
AKT3	8.36879e-164	0.45877	0.782	0.584	2.25121e-159	2	AKT3
PHF21A	9.15399e-163	0.442659	0.471	0.26	2.46242e-158	2	PHF21A
INPP4A	2.11046e-162	0.421174	0.553	0.33	5.67713e-158	2	INPP4A
VPS13B1	4.23662e-162	0.441451	0.755	0.543	1.13965e-157	2	VPS13B
MSN	4.92274e-162	0.412713	0.742	0.516	1.32422e-157	2	MSN
SLC15A4	1.10602e-161	0.344841	0.294	0.128	2.9752e-157	2	SLC15A4
EPHA4	4.71637e-161	0.479215	0.351	0.171	1.2687e-156	2	EPHA4
CD300A	6.95192e-161	0.298053	0.318	0.14	1.87007e-156	2	CD300A
IKZF21	7.17748e-161	0.520739	0.475	0.27	1.93074e-156	2	IKZF2
GALNT10	8.18152e-161	0.414122	0.429	0.229	2.20083e-156	2	GALNT10
ZNF148	3.08747e-160	0.457721	0.652	0.434	8.30528e-156	2	ZNF148
VTI1A	4.58755e-160	0.458183	0.664	0.446	1.23405e-155	2	VTI1A
PIK3R5	3.3448e-159	0.439642	0.691	0.458	8.99752e-155	2	PIK3R5
MSC-AS1	3.64525e-159	0.39271	0.214	0.08	9.80574e-155	2	MSC-AS1
VAV31	3.6932e-159	0.344134	0.738	0.489	9.93472e-155	2	VAV3
UBR2	1.53523e-158	0.40428	0.6	0.372	4.12978e-154	2	UBR2
MCOLN2	9.9183e-158	0.450605	0.462	0.255	2.66802e-153	2	MCOLN2
ITFG1	1.43368e-157	0.478795	0.591	0.376	3.8566e-153	2	ITFG1
MAPK11	1.67567e-157	0.396384	0.65	0.413	4.50756e-153	2	MAPK1
PRKCQ	1.98326e-157	0.425796	0.771	0.557	5.33497e-153	2	PRKCQ
FCRL3	2.13496e-157	0.289554	0.205	0.074	5.74303e-153	2	FCRL3
EPS151	2.74544e-157	0.391807	0.777	0.557	7.38523e-153	2	EPS15
CCDC88C	4.59885e-157	0.399999	0.64	0.408	1.23709e-152	2	CCDC88C
TGFB1	7.09692e-157	0.413508	0.791	0.581	1.90907e-152	2	TGFB1
NFATC2	1.08252e-156	0.392148	0.632	0.399	2.91198e-152	2	NFATC2
NLRC5	1.21422e-156	0.429653	0.606	0.378	3.26624e-152	2	NLRC5
CYFIP2	2.35419e-156	0.424442	0.626	0.402	6.33277e-152	2	CYFIP2
CHST11	9.61628e-156	0.412736	0.743	0.522	2.58678e-151	2	CHST11
GALNT3	2.47263e-155	0.319492	0.257	0.106	6.65136e-151	2	GALNT3
EXOC4	2.61615e-155	0.448284	0.713	0.495	7.03744e-151	2	EXOC4
LPP1	5.33505e-155	0.440648	0.75	0.535	1.43513e-150	2	LPP
CLASP1	4.9731e-154	0.41267	0.645	0.421	1.33776e-149	2	CLASP1
EPB41	5.90663e-154	0.427018	0.756	0.546	1.58888e-149	2	EPB41
CLIC3	1.81985e-153	0.315654	0.262	0.109	4.8954e-149	2	CLIC3
SLC9A3R1	1.82824e-153	0.359499	0.469	0.256	4.91796e-149	2	SLC9A3R1
COL6A2	3.93743e-151	0.371793	0.2	0.075	1.05917e-146	2	COL6A2
XYLT1	1.27759e-150	0.390814	0.376	0.193	3.43672e-146	2	XYLT1
BTN3A1	3.57409e-150	0.369452	0.473	0.262	9.6143e-146	2	BTN3A1
LRRC8C	7.01614e-150	0.463164	0.502	0.297	1.88734e-145	2	LRRC8C
ADCY7	7.48979e-150	0.318544	0.313	0.145	2.01475e-145	2	ADCY7
AC093865.11	1.19213e-148	0.505811	0.302	0.142	3.20682e-144	2	AC093865.1
FBXL171	4.21314e-148	0.449088	0.649	0.435	1.13334e-143	2	FBXL17
PPP1R12A	7.53872e-147	0.394887	0.752	0.537	2.02792e-142	2	PPP1R12A
PFN1	2.8214e-146	0.34492	0.95	0.857	7.58956e-142	2	PFN1
PTPN4	3.99452e-146	0.42634	0.707	0.487	1.07453e-141	2	PTPN4
TRG-AS1	4.48805e-146	0.462151	0.546	0.339	1.20729e-141	2	TRG-AS1
ZBTB44	7.63921e-146	0.38363	0.394	0.208	2.05495e-141	2	ZBTB44
ATAD2B	2.69083e-145	0.38395	0.585	0.364	7.23833e-141	2	ATAD2B
ZBTB7A	2.85685e-145	0.381237	0.477	0.274	7.68492e-141	2	ZBTB7A
GLG1	4.36904e-145	0.40672	0.632	0.409	1.17527e-140	2	GLG1
PRKACB	1.22893e-144	0.421054	0.664	0.449	3.30581e-140	2	PRKACB
AC010175.1	2.24703e-144	0.278369	0.226	0.09	6.0445e-140	2	AC010175.1
ITPR2	1.18615e-143	0.40384	0.583	0.37	3.19076e-139	2	ITPR2
B4GALT5	1.6926e-143	0.355227	0.33	0.16	4.5531e-139	2	B4GALT5
DIAPH2	5.60751e-143	0.446118	0.527	0.322	1.50842e-138	2	DIAPH2
AC087854.1	6.48814e-143	0.329271	0.26	0.114	1.74531e-138	2	AC087854.1
BHLHE40	4.14151e-141	0.30177	0.309	0.144	1.11407e-136	2	BHLHE40
FBXW7	8.06638e-141	0.406402	0.64	0.423	2.16986e-136	2	FBXW7
PPP3R1	9.27588e-141	0.406146	0.532	0.324	2.49521e-136	2	PPP3R1
TLN1	5.85905e-140	0.401521	0.587	0.375	1.57608e-135	2	TLN1
CD3G	6.92447e-140	0.369007	0.876	0.718	1.86268e-135	2	CD3G
MED15	7.55277e-140	0.35506	0.465	0.265	2.03169e-135	2	MED15
FOXN3	2.10496e-139	0.396114	0.89	0.737	5.66235e-135	2	FOXN3
SP100	4.28184e-139	0.382694	0.799	0.61	1.15181e-134	2	SP100
TBC1D19	7.36271e-138	0.358353	0.279	0.13	1.98057e-133	2	TBC1D19
ANXA6	4.16772e-137	0.367786	0.49	0.286	1.12112e-132	2	ANXA6
ESR2	4.63439e-137	0.315701	0.256	0.113	1.24665e-132	2	ESR2
DSTN	1.93802e-136	0.423318	0.583	0.373	5.21328e-132	2	DSTN
MAP4K5	3.66828e-136	0.384734	0.476	0.277	9.86767e-132	2	MAP4K5
ARNTL	5.80255e-136	0.354342	0.462	0.263	1.56089e-131	2	ARNTL
PTMS	6.13967e-136	0.319294	0.226	0.094	1.65157e-131	2	PTMS
GSK3B	9.44978e-136	0.377825	0.55	0.341	2.54199e-131	2	GSK3B
ZBP1	6.62949e-135	0.315675	0.364	0.185	1.78333e-130	2	ZBP1
PLEKHA1	8.04738e-135	0.314498	0.306	0.147	2.16475e-130	2	PLEKHA1
TRAPPC101	8.93086e-135	0.356429	0.751	0.536	2.4024e-130	2	TRAPPC10
MYO5A	1.22418e-134	0.377163	0.466	0.269	3.29304e-130	2	MYO5A
IQSEC1	1.92301e-134	0.319149	0.382	0.201	5.17289e-130	2	IQSEC1
XRN1	2.86164e-134	0.386567	0.767	0.57	7.69782e-130	2	XRN1
LINC00944	5.07567e-134	0.273499	0.278	0.124	1.36536e-129	2	LINC00944
AGO4	1.66857e-133	0.32756	0.288	0.136	4.48846e-129	2	AGO4
SLAMF6	3.714e-133	0.363495	0.361	0.187	9.99065e-129	2	SLAMF6
BIRC6	3.80455e-133	0.351992	0.829	0.642	1.02342e-128	2	BIRC6
PLAC81	4.27891e-133	0.404845	0.614	0.405	1.15103e-128	2	PLAC8
PPP3CA	8.36715e-133	0.409173	0.615	0.409	2.25076e-128	2	PPP3CA
GOLGA4	2.65727e-132	0.385801	0.74	0.537	7.14806e-128	2	GOLGA4
LINC01278	8.68196e-132	0.412399	0.31	0.155	2.33545e-127	2	LINC01278
LITAF1	1.46089e-131	0.358757	0.829	0.632	3.9298e-127	2	LITAF
SORL1	1.87442e-131	0.362795	0.621	0.404	5.04218e-127	2	SORL1
CD52	2.24143e-131	0.351757	0.85	0.632	6.02946e-127	2	CD52
SKAP2	9.45486e-131	0.343072	0.343	0.175	2.54336e-126	2	SKAP2
PAN3	1.10627e-130	0.392895	0.753	0.565	2.97586e-126	2	PAN3
CDK171	3.31184e-129	0.37606	0.784	0.589	8.90885e-125	2	CDK17
ACTN41	6.3797e-129	0.317271	0.524	0.308	1.71614e-124	2	ACTN4
AC009093.2	9.40812e-129	0.353788	0.329	0.169	2.53079e-124	2	AC009093.2
OSBPL8	1.67777e-128	0.410782	0.728	0.538	4.51319e-124	2	OSBPL8
MINDY3	8.04267e-128	0.309564	0.304	0.148	2.16348e-123	2	MINDY3
GNPTAB1	8.06829e-128	0.351612	0.527	0.319	2.17037e-123	2	GNPTAB
TOX1	1.15554e-127	0.339279	0.591	0.369	3.1084e-123	2	TOX
MON2	1.42832e-127	0.374561	0.635	0.426	3.84218e-123	2	MON2
TGFBR1	4.67422e-127	0.313177	0.301	0.147	1.25737e-122	2	TGFBR1
ACTR3	1.57451e-126	0.36354	0.701	0.49	4.23542e-122	2	ACTR3
S100A6	4.67123e-126	0.310684	0.953	0.864	1.25656e-121	2	S100A6
YAF2	5.08138e-126	0.41162	0.528	0.334	1.36689e-121	2	YAF2
CTSC	5.57478e-126	0.320125	0.605	0.379	1.49962e-121	2	CTSC
IFITM2	6.71431e-126	0.397649	0.858	0.699	1.80615e-121	2	IFITM2
FRYL	1.25387e-124	0.348281	0.622	0.412	3.3729e-120	2	FRYL
CDK13	1.4279e-124	0.346622	0.599	0.389	3.84104e-120	2	CDK13
ZNF600	3.50117e-124	0.284567	0.26	0.12	9.41816e-120	2	ZNF600
PKN1	4.59112e-124	0.324369	0.354	0.187	1.23501e-119	2	PKN1
PTPRM1	7.0408e-124	0.391539	0.304	0.152	1.89397e-119	2	PTPRM
CUL4A	8.30366e-124	0.355136	0.414	0.234	2.23369e-119	2	CUL4A
EHMT1	1.73797e-123	0.349856	0.553	0.351	4.67513e-119	2	EHMT1
SMYD31	8.47328e-123	0.43117	0.725	0.553	2.27931e-118	2	SMYD3
USP24	1.09738e-122	0.331025	0.586	0.374	2.95194e-118	2	USP24
BPTF	1.01771e-121	0.370404	0.732	0.532	2.73765e-117	2	BPTF
FAR1	1.08297e-121	0.35047	0.452	0.266	2.9132e-117	2	FAR1
DDHD1	3.06593e-121	0.366225	0.515	0.319	8.24736e-117	2	DDHD1
TBK1	3.07999e-121	0.332512	0.349	0.185	8.28518e-117	2	TBK1
DOCK81	3.41555e-121	0.330707	0.825	0.644	9.18782e-117	2	DOCK8
SH3KBP11	1.00383e-120	0.319174	0.834	0.643	2.70031e-116	2	SH3KBP1
CD47	3.21061e-120	0.355377	0.65	0.442	8.63655e-116	2	CD47
KLF3	6.06613e-120	0.349498	0.568	0.363	1.63179e-115	2	KLF3
LCORL	9.22755e-120	0.374588	0.344	0.186	2.48221e-115	2	LCORL
KIAA1109	1.04067e-119	0.351254	0.647	0.436	2.7994e-115	2	KIAA1109
EIF4E3	2.08011e-119	0.332231	0.368	0.201	5.59549e-115	2	EIF4E3
SCLT11	4.65059e-119	0.407374	0.446	0.269	1.25101e-114	2	SCLT1
APOL6	4.85183e-119	0.32369	0.486	0.289	1.30514e-114	2	APOL6
SKI	5.69169e-119	0.384273	0.404	0.234	1.53106e-114	2	SKI
RAP2B	7.55714e-119	0.273572	0.272	0.13	2.03287e-114	2	RAP2B
AP3B1	1.01067e-118	0.356702	0.632	0.429	2.71871e-114	2	AP3B1
TYROBP1	1.23851e-118	0.48135	0.286	0.144	3.3316e-114	2	TYROBP
VOPP1	1.55025e-118	0.36403	0.471	0.287	4.17017e-114	2	VOPP1
CELF2	1.79352e-118	0.305132	0.925	0.793	4.82457e-114	2	CELF2
PRKX	8.41048e-118	0.400017	0.608	0.412	2.26242e-113	2	PRKX
BRD7	3.3262e-117	0.350812	0.559	0.36	8.94748e-113	2	BRD7
NCKAP1L	4.9348e-117	0.311034	0.41	0.231	1.32746e-112	2	NCKAP1L
PCSK7	5.14504e-117	0.314064	0.406	0.23	1.38402e-112	2	PCSK7
CST72	6.74069e-117	0.271744	0.948	0.728	1.81324e-112	2	CST7
TRERF1	1.60752e-116	0.364245	0.515	0.325	4.32423e-112	2	TRERF1
PPP1R16B1	2.24105e-116	0.301363	0.895	0.721	6.02842e-112	2	PPP1R16B
ARID1B1	2.87517e-116	0.329964	0.836	0.65	7.73421e-112	2	ARID1B
MT-ND5	3.57427e-116	0.278966	0.988	0.964	9.61479e-112	2	MT-ND5
ATP8A11	3.85135e-116	0.343861	0.798	0.614	1.03601e-111	2	ATP8A1
S100A11	1.10413e-115	0.297752	0.531	0.324	2.9701e-111	2	S100A11
STXBP5	2.99516e-115	0.376363	0.439	0.263	8.05698e-111	2	STXBP5
OGA	4.18513e-115	0.354076	0.657	0.457	1.1258e-110	2	OGA
STRN	8.08596e-115	0.313693	0.355	0.191	2.17512e-110	2	STRN
CTSW	1.15329e-114	0.312069	0.774	0.573	3.10235e-110	2	CTSW
MIR4435-2HG	1.2452e-114	0.330558	0.295	0.149	3.34958e-110	2	MIR4435-2HG
SCP2	3.72985e-114	0.324084	0.449	0.265	1.00333e-109	2	SCP2
WWP2	8.59909e-114	0.338654	0.419	0.244	2.31315e-109	2	WWP2
DNAJB14	1.49303e-113	0.356662	0.57	0.374	4.01626e-109	2	DNAJB14
FMNL1	2.75427e-113	0.331559	0.469	0.281	7.40898e-109	2	FMNL1
ARHGAP30	2.82134e-113	0.330307	0.426	0.25	7.5894e-109	2	ARHGAP30
DOCK2	3.89912e-113	0.326063	0.738	0.542	1.04886e-108	2	DOCK2
BTBD91	4.742e-113	0.370193	0.732	0.547	1.2756e-108	2	BTBD9
PTK2B	5.20089e-113	0.349253	0.457	0.275	1.39904e-108	2	PTK2B
CRIP1	5.40108e-113	0.30849	0.833	0.658	1.45289e-108	2	CRIP1
LINC00342	6.29189e-113	0.357892	0.398	0.23	1.69252e-108	2	LINC00342
LSP1	1.39786e-112	0.342141	0.577	0.377	3.76024e-108	2	LSP1
ARHGAP25	1.43995e-112	0.361175	0.547	0.354	3.87347e-108	2	ARHGAP25
CYTH1	2.36593e-112	0.311137	0.855	0.69	6.36436e-108	2	CYTH1
SPG11	3.17877e-112	0.334089	0.385	0.219	8.55088e-108	2	SPG11
APBB1IP	7.3455e-112	0.357363	0.742	0.547	1.97594e-107	2	APBB1IP
CHST12	6.12375e-111	0.263234	0.342	0.181	1.64729e-106	2	CHST12
FNIP1	8.68915e-111	0.356065	0.504	0.322	2.33738e-106	2	FNIP1
BTN3A2	1.53952e-110	0.307152	0.445	0.264	4.14131e-106	2	BTN3A2
RASSF1	3.65411e-110	0.309054	0.487	0.295	9.82955e-106	2	RASSF1
ACTR2	8.79568e-110	0.333398	0.799	0.609	2.36604e-105	2	ACTR2
NAA50	1.91653e-109	0.321979	0.555	0.357	5.15546e-105	2	NAA50
PCNT	3.74437e-109	0.271917	0.238	0.112	1.00723e-104	2	PCNT
WDR7	9.3497e-109	0.343108	0.407	0.24	2.51507e-104	2	WDR7
CAST	1.46902e-108	0.319839	0.757	0.559	3.95165e-104	2	CAST
DENND1B	1.65824e-108	0.338675	0.498	0.311	4.46066e-104	2	DENND1B
MAP4	2.25374e-108	0.347384	0.436	0.263	6.06256e-104	2	MAP4
ARID5B	3.24139e-108	0.315102	0.646	0.441	8.71935e-104	2	ARID5B
PSME4	1.08323e-107	0.32882	0.708	0.511	2.91388e-103	2	PSME4
TNRC6B	1.32985e-107	0.292147	0.904	0.773	3.57729e-103	2	TNRC6B
RIOK3	2.03186e-107	0.298717	0.498	0.31	5.4657e-103	2	RIOK3
PDE3B	4.20234e-107	0.307213	0.717	0.527	1.13043e-102	2	PDE3B
COP1	4.66366e-107	0.355894	0.692	0.505	1.25452e-102	2	COP1
KLHDC4	9.92503e-107	0.28137	0.335	0.182	2.66983e-102	2	KLHDC4
LPGAT1	9.9968e-107	0.315355	0.414	0.241	2.68914e-102	2	LPGAT1
DNAJC11	1.83985e-106	0.325164	0.697	0.49	4.94921e-102	2	DNAJC1
CFLAR	2.19715e-106	0.30115	0.682	0.476	5.91032e-102	2	CFLAR
RASGRP1	4.31646e-106	0.352467	0.651	0.455	1.16113e-101	2	RASGRP1
DENND4C	1.02513e-105	0.342172	0.493	0.31	2.75761e-101	2	DENND4C
TACC11	1.17103e-105	0.302192	0.474	0.292	3.15007e-101	2	TACC1
CAPNS1	1.43446e-105	0.266905	0.306	0.161	3.85869e-101	2	CAPNS1
TPM3	3.08294e-105	0.318128	0.872	0.727	8.29311e-101	2	TPM3
SPIDR	4.94367e-105	0.40553	0.526	0.351	1.32985e-100	2	SPIDR
SSH2	5.37568e-105	0.334212	0.787	0.617	1.44606e-100	2	SSH2
DGKD1	9.50041e-105	0.328795	0.493	0.309	2.55561e-100	2	DGKD
SOS1	2.04244e-104	0.361523	0.593	0.404	5.49416e-100	2	SOS1
TENT2	2.7003e-104	0.326625	0.579	0.385	7.2638e-100	2	TENT2
KDM7A	3.58547e-104	0.357959	0.393	0.234	9.64493e-100	2	KDM7A
ACAP2	7.63163e-104	0.339939	0.664	0.472	2.05291e-99	2	ACAP2
ROCK1	1.72983e-103	0.33132	0.699	0.503	4.65324e-99	2	ROCK1
ATR	1.80228e-103	0.371033	0.473	0.301	4.84813e-99	2	ATR
TTC17	2.24993e-103	0.377953	0.587	0.407	6.05232e-99	2	TTC17
ZBTB38	2.46142e-103	0.30199	0.476	0.291	6.62123e-99	2	ZBTB38
ZAP70	2.80317e-103	0.272347	0.367	0.205	7.54053e-99	2	ZAP70
KDM2B	4.60355e-103	0.291953	0.363	0.205	1.23835e-98	2	KDM2B
ZBTB11	4.72085e-103	0.323951	0.654	0.45	1.26991e-98	2	ZBTB1
BCR1	8.03658e-103	0.287742	0.317	0.17	2.16184e-98	2	BCR
SS18	8.65021e-103	0.281369	0.38	0.216	2.32691e-98	2	SS18
RC3H1	1.08469e-102	0.328609	0.551	0.366	2.91781e-98	2	RC3H1
BABAM2	2.20946e-102	0.36933	0.563	0.383	5.94344e-98	2	BABAM2
KCNAB2	2.46217e-102	0.300549	0.387	0.222	6.62323e-98	2	KCNAB2
ADAM17	4.75641e-102	0.291368	0.336	0.186	1.27947e-97	2	ADAM17
KDM4C	4.83535e-102	0.320366	0.632	0.439	1.30071e-97	2	KDM4C
HTT	1.30147e-101	0.281092	0.403	0.236	3.50096e-97	2	HTT
FAM214A	2.27232e-101	0.289901	0.436	0.262	6.11254e-97	2	FAM214A
USP25	2.79195e-101	0.34349	0.531	0.35	7.51034e-97	2	USP25
DYM	3.42832e-101	0.351143	0.565	0.382	9.22217e-97	2	DYM
UBR11	4.9345e-101	0.315159	0.567	0.377	1.32738e-96	2	UBR1
MKLN1	4.9838e-101	0.312253	0.672	0.476	1.34064e-96	2	MKLN1
INPP5D1	6.5323e-101	0.273515	0.759	0.551	1.75719e-96	2	INPP5D
MED13L	1.00113e-100	0.321769	0.655	0.466	2.69304e-96	2	MED13L
STX8	1.14309e-100	0.372733	0.524	0.348	3.07492e-96	2	STX8
NLRC3	1.17943e-100	0.270297	0.384	0.221	3.17267e-96	2	NLRC3
OPTN	1.3743e-100	0.298407	0.541	0.346	3.69688e-96	2	OPTN
CPT1A	1.41022e-100	0.280222	0.328	0.179	3.7935e-96	2	CPT1A
ESYT2	4.14413e-100	0.379405	0.631	0.449	1.11477e-95	2	ESYT2
CAP1	8.26876e-100	0.301952	0.592	0.397	2.2243e-95	2	CAP1
CEP192	1.24624e-99	0.285627	0.328	0.181	3.3524e-95	2	CEP192
RNF13	1.87488e-99	0.302386	0.381	0.222	5.04342e-95	2	RNF13
AUH	5.79081e-99	0.297647	0.34	0.191	1.55773e-94	2	AUH
WASHC5	6.15745e-99	0.252591	0.265	0.135	1.65635e-94	2	WASHC5
VPS41	1.29409e-98	0.304446	0.297	0.16	3.48111e-94	2	VPS41
R3HCC1L	1.29569e-98	0.306821	0.378	0.221	3.48541e-94	2	R3HCC1L
NCOA6	1.35258e-98	0.266853	0.282	0.147	3.63843e-94	2	NCOA6
IL2RG	2.40126e-98	0.31498	0.73	0.544	6.4594e-94	2	IL2RG
CASP8	3.98247e-98	0.303551	0.577	0.383	1.07129e-93	2	CASP8
NFAT5	6.39958e-98	0.31547	0.505	0.328	1.72149e-93	2	NFAT5
KIAA2026	9.99309e-98	0.307465	0.439	0.27	2.68814e-93	2	KIAA2026
VPS13C1	1.20185e-97	0.295231	0.763	0.582	3.23298e-93	2	VPS13C
ARID2	1.36277e-97	0.304178	0.555	0.368	3.66585e-93	2	ARID2
CCL52	1.406e-97	0.251739	0.998	0.84	3.78213e-93	2	CCL5
EIF3A	1.63538e-97	0.321697	0.63	0.438	4.39917e-93	2	EIF3A
SASH3	1.84273e-97	0.252182	0.283	0.147	4.95695e-93	2	SASH3
AGK	1.87767e-97	0.258471	0.277	0.142	5.05093e-93	2	AGK
SNTB11	4.5718e-97	0.320794	0.383	0.228	1.22981e-92	2	SNTB1
ATP2B1	6.03001e-97	0.315735	0.492	0.316	1.62207e-92	2	ATP2B1
AATF	6.85733e-97	0.287316	0.427	0.259	1.84462e-92	2	AATF
RELCH	8.28976e-97	0.284601	0.367	0.213	2.22994e-92	2	RELCH
ZFAND61	2.2901e-96	0.304729	0.652	0.461	6.16036e-92	2	ZFAND6
TBC1D51	4.31538e-96	0.369024	0.676	0.5	1.16084e-91	2	TBC1D5
ASCC3	4.69432e-96	0.326009	0.57	0.383	1.26277e-91	2	ASCC3
TRIP12	6.37132e-96	0.29002	0.533	0.346	1.71389e-91	2	TRIP12
SAMHD1	4.59644e-95	0.279955	0.489	0.305	1.23644e-90	2	SAMHD1
RNF169	8.77971e-95	0.296068	0.369	0.216	2.36174e-90	2	RNF169
VPS53	1.18447e-94	0.287647	0.368	0.215	3.18622e-90	2	VPS53
ANKRD11	1.45242e-94	0.287672	0.814	0.647	3.90702e-90	2	ANKRD11
CRACR2A	1.22174e-93	0.274353	0.314	0.174	3.28647e-89	2	CRACR2A
KDM6A	2.20868e-93	0.279856	0.688	0.499	5.94136e-89	2	KDM6A
HEXA	2.31123e-93	0.269139	0.285	0.153	6.21721e-89	2	HEXA
FAM160B1	5.41104e-93	0.28447	0.333	0.188	1.45557e-88	2	FAM160B1
TCF12	9.19195e-93	0.322795	0.675	0.495	2.47264e-88	2	TCF12
UVRAG	1.07211e-92	0.307564	0.48	0.307	2.88397e-88	2	UVRAG
KMT2C	1.6132e-92	0.300763	0.766	0.593	4.33952e-88	2	KMT2C
PRMT2	1.95294e-92	0.343175	0.619	0.441	5.2534e-88	2	PRMT2
MYO9B	7.48007e-92	0.281865	0.489	0.314	2.01214e-87	2	MYO9B
LCOR	7.75661e-92	0.282139	0.55	0.367	2.08653e-87	2	LCOR
SMARCC1	8.51622e-92	0.284586	0.545	0.36	2.29086e-87	2	SMARCC1
EVA1C	8.73395e-92	0.28382	0.295	0.161	2.34943e-87	2	EVA1C
LCP1	1.10583e-91	0.276805	0.887	0.75	2.97468e-87	2	LCP1
CDKAL1	1.16802e-91	0.32002	0.703	0.528	3.14196e-87	2	CDKAL1
QKI	1.17468e-91	0.291984	0.408	0.249	3.1599e-87	2	QKI
SNX14	2.72467e-91	0.299357	0.387	0.233	7.32937e-87	2	SNX14
SUSD61	6.78414e-91	0.253971	0.351	0.2	1.82493e-86	2	SUSD6
EPG5	8.17603e-91	0.291973	0.27	0.143	2.19935e-86	2	EPG5
KDM5A	1.10821e-90	0.287011	0.622	0.431	2.9811e-86	2	KDM5A
HEATR5B	1.65998e-90	0.266099	0.301	0.165	4.46535e-86	2	HEATR5B
SYTL2	2.13752e-90	0.35412	0.433	0.273	5.74993e-86	2	SYTL2
EXOC6B	2.91422e-90	0.358113	0.437	0.282	7.83926e-86	2	EXOC6B
TMOD3	2.95603e-90	0.299727	0.543	0.364	7.95173e-86	2	TMOD3
GATAD2B	5.63181e-90	0.304636	0.554	0.379	1.51496e-85	2	GATAD2B
ADD1	5.9476e-90	0.279094	0.434	0.27	1.5999e-85	2	ADD1
FBXL5	8.16655e-90	0.280182	0.41	0.251	2.1968e-85	2	FBXL5
LNPEP	1.05624e-89	0.31408	0.557	0.376	2.84128e-85	2	LNPEP
PDE4D	1.15523e-89	0.298804	0.581	0.403	3.10758e-85	2	PDE4D
SREBF2	1.17244e-89	0.291475	0.389	0.234	3.15387e-85	2	SREBF2
EXOC2	1.52745e-89	0.298187	0.435	0.273	4.10884e-85	2	EXOC2
SMAD3	1.54329e-89	0.266106	0.356	0.207	4.15146e-85	2	SMAD3
CLIP1	3.3453e-89	0.263274	0.354	0.207	8.99885e-85	2	CLIP1
ARHGAP12	3.5354e-89	0.261257	0.28	0.151	9.51022e-85	2	ARHGAP12
SP140	5.15882e-89	0.294989	0.513	0.338	1.38772e-84	2	SP140
ST3GAL5	5.42907e-89	0.282237	0.338	0.196	1.46042e-84	2	ST3GAL5
ACSL4	1.24531e-88	0.256599	0.284	0.153	3.34989e-84	2	ACSL4
CRADD	6.33403e-88	0.350335	0.267	0.145	1.70385e-83	2	CRADD
DDX17	1.38412e-87	0.291869	0.756	0.584	3.72328e-83	2	DDX17
KPNA3	1.48701e-87	0.28161	0.328	0.189	4.00006e-83	2	KPNA3
FBXL20	1.9685e-87	0.2972	0.436	0.276	5.29526e-83	2	FBXL20
PPP1CA	2.43971e-87	0.274782	0.489	0.316	6.56281e-83	2	PPP1CA
YWHAQ	2.9175e-87	0.280795	0.543	0.363	7.84809e-83	2	YWHAQ
PREX1	3.33339e-87	0.270642	0.527	0.348	8.96683e-83	2	PREX1
UHMK1	4.39235e-87	0.2738	0.422	0.261	1.18154e-82	2	UHMK1
TOP2B	6.54878e-87	0.273736	0.465	0.295	1.76162e-82	2	TOP2B
PCCA	1.2702e-86	0.28298	0.332	0.193	3.41684e-82	2	PCCA
SPATA13	1.43998e-86	0.273753	0.477	0.307	3.87355e-82	2	SPATA13
BBS9	2.68477e-86	0.339334	0.388	0.24	7.22204e-82	2	BBS9
JAK2	3.22716e-86	0.271074	0.237	0.122	8.68105e-82	2	JAK2
PARP14	3.8722e-86	0.267573	0.453	0.287	1.04162e-81	2	PARP14
LSM14A	4.17915e-86	0.311378	0.673	0.496	1.12419e-81	2	LSM14A
WDR70	6.73892e-86	0.310948	0.52	0.35	1.81277e-81	2	WDR70
GPATCH8	7.31529e-86	0.293687	0.693	0.512	1.96781e-81	2	GPATCH8
ARHGEF3	8.62623e-86	0.306787	0.498	0.33	2.32046e-81	2	ARHGEF3
WNK1	1.7274e-85	0.272794	0.661	0.477	4.64672e-81	2	WNK1
HERC1	2.41896e-85	0.269194	0.793	0.623	6.50699e-81	2	HERC1
EFR3A	2.91613e-85	0.280513	0.541	0.366	7.8444e-81	2	EFR3A
PI4KA	3.31268e-85	0.265808	0.402	0.247	8.9111e-81	2	PI4KA
SIDT11	3.40363e-85	0.281432	0.518	0.344	9.15575e-81	2	SIDT1
RB1CC1	4.75075e-85	0.28975	0.592	0.415	1.27795e-80	2	RB1CC1
RBM6	4.90909e-85	0.276532	0.554	0.377	1.32054e-80	2	RBM6
AC006369.1	6.21459e-85	0.276984	0.312	0.175	1.67172e-80	2	AC006369.1
LUC7L3	9.51142e-85	0.282191	0.671	0.486	2.55857e-80	2	LUC7L3
IQGAP1	1.24466e-84	0.288095	0.715	0.532	3.34814e-80	2	IQGAP1
ASH1L	1.89731e-84	0.28889	0.76	0.58	5.10377e-80	2	ASH1L
NLRP1	2.10821e-84	0.321731	0.496	0.335	5.67107e-80	2	NLRP1
RFFL	2.65411e-84	0.260575	0.375	0.226	7.13955e-80	2	RFFL
FLI1	1.00915e-83	0.294946	0.429	0.276	2.71462e-79	2	FLI1
COG5	1.03579e-83	0.297014	0.612	0.443	2.78627e-79	2	COG5
IL21R	1.26975e-83	0.290944	0.388	0.239	3.41563e-79	2	IL21R
SPPL2A	1.51865e-83	0.279013	0.444	0.282	4.08517e-79	2	SPPL2A
NDUFB7	1.76342e-83	0.26691	0.557	0.375	4.7436e-79	2	NDUFB7
CD99	2.18725e-83	0.252758	0.771	0.585	5.8837e-79	2	CD99
SMG1	2.2647e-83	0.275012	0.617	0.435	6.09203e-79	2	SMG1
ZFR	3.25794e-83	0.269734	0.506	0.337	8.76385e-79	2	ZFR
GNB11	4.86575e-83	0.286161	0.666	0.485	1.30889e-78	2	GNB1
ATE1	5.49647e-83	0.266085	0.337	0.198	1.47855e-78	2	ATE1
GIT2	6.44021e-83	0.255474	0.299	0.169	1.73242e-78	2	GIT2
TRAPPC9	9.69511e-83	0.327671	0.526	0.362	2.60798e-78	2	TRAPPC9
TRPM7	2.85564e-82	0.271146	0.501	0.331	7.68166e-78	2	TRPM7
UBE2Q2	2.99508e-82	0.256904	0.319	0.184	8.05676e-78	2	UBE2Q2
SLC35A3	3.15718e-82	0.255359	0.328	0.191	8.49281e-78	2	SLC35A3
AAK1	3.25917e-82	0.285356	0.792	0.63	8.76717e-78	2	AAK1
TSPOAP1-AS1	7.10752e-82	0.27018	0.319	0.186	1.91192e-77	2	TSPOAP1-AS1
PEAK1	1.14599e-81	0.267643	0.219	0.112	3.0827e-77	2	PEAK1
DNM2	3.20355e-81	0.26821	0.401	0.249	8.61754e-77	2	DNM2
FAF11	1.27335e-80	0.298287	0.681	0.51	3.42532e-76	2	FAF1
KIF21A	1.46801e-80	0.263389	0.359	0.214	3.94896e-76	2	KIF21A
PAFAH1B1	1.88959e-80	0.285435	0.684	0.509	5.08299e-76	2	PAFAH1B1
KLRC2	2.10981e-80	0.320229	0.201	0.1	5.67538e-76	2	KLRC2
ATRX1	3.39997e-80	0.277239	0.733	0.566	9.14592e-76	2	ATRX
PPP1R12B	3.4417e-80	0.286015	0.283	0.161	9.25817e-76	2	PPP1R12B
KLF13	4.89296e-80	0.286226	0.523	0.355	1.31621e-75	2	KLF13
CCDC91	7.21569e-80	0.306356	0.718	0.553	1.94102e-75	2	CCDC91
ZNF292	7.62586e-80	0.259702	0.732	0.564	2.05136e-75	2	ZNF292
CDC42SE1	9.60659e-80	0.255781	0.501	0.329	2.58417e-75	2	CDC42SE1
PCED1B	1.39111e-79	0.310971	0.622	0.452	3.74209e-75	2	PCED1B
MNAT1	2.78636e-79	0.273995	0.485	0.321	7.4953e-75	2	MNAT1
TNPO3	4.18321e-79	0.269938	0.364	0.222	1.12528e-74	2	TNPO3
SENP5	4.93811e-79	0.261393	0.491	0.328	1.32835e-74	2	SENP5
USP33	5.57688e-79	0.279693	0.455	0.296	1.50018e-74	2	USP33
MBD51	5.90104e-79	0.366682	0.617	0.464	1.58738e-74	2	MBD5
SMURF2	5.97876e-79	0.30974	0.422	0.275	1.60829e-74	2	SMURF2
ABI1	8.60942e-79	0.266821	0.613	0.437	2.31593e-74	2	ABI1
MSL21	3.33821e-78	0.268067	0.495	0.328	8.97979e-74	2	MSL2
ATP11B	3.65494e-78	0.263259	0.691	0.513	9.8318e-74	2	ATP11B
PUM2	3.95152e-78	0.267902	0.743	0.571	1.06296e-73	2	PUM2
DCAF5	5.48095e-78	0.255731	0.384	0.237	1.47437e-73	2	DCAF5
NSMCE2	6.0286e-78	0.343883	0.498	0.347	1.62169e-73	2	NSMCE2
CARD111	7.61915e-78	0.253647	0.602	0.426	2.04955e-73	2	CARD11
TMEM117	8.52856e-78	0.301471	0.283	0.162	2.29418e-73	2	TMEM117
CNOT4	2.36302e-77	0.262311	0.561	0.391	6.35653e-73	2	CNOT4
MYO9A	4.11597e-77	0.281493	0.36	0.222	1.1072e-72	2	MYO9A
MAN1A2	5.58776e-77	0.301823	0.564	0.395	1.50311e-72	2	MAN1A2
MBNL2	7.05237e-77	0.254646	0.42	0.267	1.89709e-72	2	MBNL2
NIPBL	7.18756e-77	0.266803	0.775	0.611	1.93345e-72	2	NIPBL
AC011476.31	2.11893e-76	0.269983	0.38	0.238	5.69993e-72	2	AC011476.3
TRPC4AP	2.97393e-76	0.2526	0.489	0.326	7.99986e-72	2	TRPC4AP
AVL9	5.68067e-76	0.256986	0.367	0.226	1.5281e-71	2	AVL9
RICTOR	7.55915e-76	0.277755	0.696	0.529	2.03341e-71	2	RICTOR
RNF1251	1.17728e-75	0.295984	0.85	0.73	3.16689e-71	2	RNF125
KIDINS220	1.75241e-75	0.260843	0.444	0.288	4.71397e-71	2	KIDINS220
MECP2	2.75447e-75	0.262151	0.717	0.548	7.40953e-71	2	MECP2
TMEM131	3.09349e-75	0.279929	0.452	0.3	8.32149e-71	2	TMEM131
NOL4L	3.8039e-75	0.252551	0.252	0.139	1.02325e-70	2	NOL4L
VPS54	3.8518e-75	0.275474	0.294	0.172	1.03614e-70	2	VPS54
ELF2	4.92358e-75	0.255447	0.531	0.361	1.32444e-70	2	ELF2
STIM11	5.0504e-75	0.250091	0.549	0.378	1.35856e-70	2	STIM1
CAMK2D	6.3525e-75	0.261821	0.512	0.351	1.70882e-70	2	CAMK2D
CAMKMT	1.09466e-74	0.383249	0.44	0.3	2.94463e-70	2	CAMKMT
TRIM33	1.10631e-74	0.258136	0.464	0.306	2.97596e-70	2	TRIM33
RSF1	1.76135e-74	0.267852	0.655	0.481	4.73802e-70	2	RSF1
GLCCI11	2.21063e-74	0.358613	0.523	0.369	5.9466e-70	2	GLCCI1
ANKRD17	3.1999e-74	0.263264	0.572	0.407	8.60772e-70	2	ANKRD17
COMMD1	3.44807e-74	0.297616	0.455	0.307	9.2753e-70	2	COMMD1
SUMF1	7.88147e-74	0.347874	0.347	0.218	2.12012e-69	2	SUMF1
PTBP3	1.46418e-73	0.259126	0.569	0.4	3.93866e-69	2	PTBP3
CPQ1	2.27721e-73	0.303473	0.439	0.293	6.1257e-69	2	CPQ
RPS6KC1	2.74434e-73	0.278222	0.314	0.188	7.38228e-69	2	RPS6KC1
TMEM87A1	3.10941e-73	0.284226	0.557	0.395	8.3643e-69	2	TMEM87A
VRK2	3.90344e-73	0.258445	0.321	0.192	1.05002e-68	2	VRK2
ANKIB1	7.64968e-73	0.278274	0.416	0.272	2.05776e-68	2	ANKIB1
ULK4	9.60269e-73	0.282872	0.337	0.208	2.58312e-68	2	ULK4
HLCS	9.96523e-73	0.288713	0.268	0.154	2.68065e-68	2	HLCS
LINC02328	1.04972e-72	0.291414	0.335	0.207	2.82374e-68	2	LINC02328
ARFGEF1	1.56871e-72	0.265955	0.657	0.487	4.21983e-68	2	ARFGEF1
PCNX1	1.93886e-72	0.26368	0.71	0.543	5.21554e-68	2	PCNX1
EXOC6	2.0373e-72	0.252603	0.318	0.19	5.48034e-68	2	EXOC6
PLCL2	2.62251e-72	0.281316	0.597	0.433	7.05455e-68	2	PLCL2
GRK51	2.96645e-72	0.277581	0.469	0.318	7.97976e-68	2	GRK5
CDK19	9.34799e-72	0.268356	0.266	0.153	2.51461e-67	2	CDK19
CD226	1.58916e-71	0.327473	0.276	0.164	4.27484e-67	2	CD226
RB1	1.06764e-70	0.273865	0.538	0.378	2.87195e-66	2	RB1
RNF1151	1.42569e-70	0.262382	0.61	0.441	3.8351e-66	2	RNF115
CTSS	2.05069e-70	0.253046	0.503	0.342	5.51636e-66	2	CTSS
STAG11	3.98921e-70	0.274255	0.75	0.595	1.0731e-65	2	STAG1
APC	4.43019e-70	0.253675	0.322	0.196	1.19172e-65	2	APC
ZNRF2	4.72643e-70	0.270519	0.452	0.301	1.27141e-65	2	ZNRF2
FTO	1.06035e-69	0.267732	0.42	0.278	2.85234e-65	2	FTO
HMGN3	2.18808e-69	0.251308	0.511	0.35	5.88594e-65	2	HMGN3
WAC	2.4664e-69	0.262153	0.69	0.527	6.63461e-65	2	WAC
DENND6A	3.57464e-69	0.265348	0.409	0.268	9.61579e-65	2	DENND6A
WDFY2	3.83561e-69	0.250367	0.268	0.155	1.03178e-64	2	WDFY2
HELZ	1.0117e-68	0.252302	0.611	0.444	2.72148e-64	2	HELZ
RNGTT	1.9293e-68	0.253777	0.508	0.353	5.18982e-64	2	RNGTT
DECR1	2.52598e-68	0.255631	0.458	0.305	6.79489e-64	2	DECR1
PPP2R5E	3.06476e-68	0.25371	0.486	0.331	8.24419e-64	2	PPP2R5E
BNC21	4.07849e-68	0.301368	0.23	0.128	1.09711e-63	2	BNC2
RAB2A	1.66209e-67	0.26219	0.734	0.58	4.47103e-63	2	RAB2A
VPS8	2.58837e-67	0.259139	0.299	0.181	6.96271e-63	2	VPS8
STAT5B	2.78958e-67	0.257752	0.533	0.373	7.50398e-63	2	STAT5B
PHKB	3.61728e-67	0.258182	0.357	0.226	9.73049e-63	2	PHKB
AGO3	7.26521e-67	0.258384	0.459	0.312	1.95434e-62	2	AGO3
ATG7	1.02415e-66	0.27588	0.325	0.204	2.75496e-62	2	ATG7
SLMAP	1.40474e-66	0.258031	0.43	0.287	3.77874e-62	2	SLMAP
XIST	2.0061e-66	0.316403	0.472	0.335	5.39641e-62	2	XIST
INVS	2.29144e-66	0.3199	0.311	0.194	6.16398e-62	2	INVS
SCFD1	2.33163e-66	0.264947	0.534	0.38	6.27208e-62	2	SCFD1
NUTM2B-AS1	7.61297e-66	0.257313	0.441	0.295	2.04789e-61	2	NUTM2B-AS1
RSU1	2.21488e-65	0.271532	0.311	0.191	5.95803e-61	2	RSU1
SP3	7.89575e-65	0.25665	0.565	0.406	2.12396e-60	2	SP3
CCDC7	1.01395e-64	0.274135	0.294	0.181	2.72753e-60	2	CCDC7
ZNF407	1.9264e-64	0.291617	0.455	0.318	5.18201e-60	2	ZNF407
SLC9A91	2.8801e-64	0.266401	0.415	0.278	7.74747e-60	2	SLC9A9
CCM2	3.05197e-64	0.258265	0.447	0.302	8.20979e-60	2	CCM2
IFI16	7.65487e-64	0.250424	0.624	0.458	2.05916e-59	2	IFI16
HERC4	2.38133e-63	0.273276	0.509	0.36	6.40578e-59	2	HERC4
SH3BGRL	5.87614e-63	0.254814	0.609	0.446	1.58068e-58	2	SH3BGRL
CNOT21	3.15883e-62	0.278878	0.67	0.52	8.49726e-58	2	CNOT2
R3HDM1	5.94723e-62	0.254632	0.329	0.209	1.59981e-57	2	R3HDM1
STAU2	1.07657e-61	0.253833	0.348	0.225	2.89597e-57	2	STAU2
WDPCP	2.02781e-60	0.286064	0.361	0.237	5.45482e-56	2	WDPCP
SCFD2	5.19973e-59	0.272236	0.359	0.237	1.39873e-54	2	SCFD2
ELP4	3.52152e-56	0.283548	0.324	0.211	9.47288e-52	2	ELP4
ZCCHC7	6.093e-54	0.259521	0.555	0.416	1.63902e-49	2	ZCCHC7
EHBP1	7.16616e-49	0.256199	0.25	0.158	1.9277e-44	2	EHBP1
WWOX	8.30341e-49	0.350749	0.497	0.383	2.23362e-44	2	WWOX
GMDS-DT	7.38752e-41	0.277377	0.268	0.181	1.98724e-36	2	GMDS-DT
RAD51B1	5.90949e-34	0.258919	0.46	0.363	1.58965e-29	2	RAD51B
LTB	0	1.51379	0.849	0.39	0	3	LTB
NELL2	0	1.315	0.747	0.236	0	3	NELL2
IL7R	0	1.29068	0.949	0.456	0	3	IL7R
SESN3	0	1.17499	0.392	0.117	0	3	SESN3
ANK3	0	1.15075	0.642	0.251	0	3	ANK3
CAMK4	0	1.03133	0.804	0.347	0	3	CAMK4
BACH2	0	0.935909	0.745	0.371	0	3	BACH2
FAAH2	0	0.904816	0.259	0.039	0	3	FAAH2
CDC14A	0	0.901385	0.669	0.339	0	3	CDC14A
ARHGAP15	0	0.876152	0.974	0.863	0	3	ARHGAP15
GPR183	0	0.852562	0.429	0.118	0	3	GPR183
SERINC5	0	0.848396	0.503	0.18	0	3	SERINC5
AP3M2	0	0.832312	0.403	0.141	0	3	AP3M2
RCAN3	0	0.767867	0.541	0.198	0	3	RCAN3
AP000787.1	0	0.667845	0.265	0.066	0	3	AP000787.1
SELL	0	0.665612	0.359	0.118	0	3	SELL
PAG1	0	0.643426	0.497	0.206	0	3	PAG1
CD281	0	0.561711	0.41	0.146	0	3	CD28
LEF1	0	0.530809	0.394	0.133	0	3	LEF1
RASGRF2	4.74671e-288	0.594032	0.34	0.115	1.27687e-283	3	RASGRF2
AC079793.1	5.6467e-282	0.814845	0.753	0.503	1.51896e-277	3	AC079793.1
SFMBT1	1.41748e-276	0.675426	0.43	0.18	3.81302e-272	3	SFMBT1
PATJ	1.73712e-275	0.631977	0.47	0.207	4.67286e-271	3	PATJ
RPS8	6.59825e-275	0.52553	0.998	0.974	1.77493e-270	3	RPS8
PDE3B1	1.09565e-270	0.670596	0.814	0.518	2.9473e-266	3	PDE3B
RPL131	1.31798e-269	0.396938	1	0.986	3.54536e-265	3	RPL13
RPL361	2.33262e-260	0.457117	0.998	0.972	6.27475e-256	3	RPL36
RPL391	7.71042e-257	0.43745	0.997	0.969	2.0741e-252	3	RPL39
PRKCA	3.31646e-251	0.857539	0.512	0.26	8.92127e-247	3	PRKCA
IFNG-AS1	1.14688e-250	0.979183	0.313	0.113	3.08511e-246	3	IFNG-AS1
RPL34	6.34719e-249	0.409043	0.999	0.978	1.70739e-244	3	RPL34
TESPA1	5.15465e-237	0.567247	0.327	0.123	1.3866e-232	3	TESPA1
RPL13A	2.00048e-236	0.440538	0.994	0.967	5.3813e-232	3	RPL13A
KLF2	6.70349e-235	0.62689	0.823	0.58	1.80324e-230	3	KLF2
NOSIP	7.21186e-229	0.66015	0.488	0.244	1.93999e-224	3	NOSIP
RPS281	4.55457e-227	0.364722	0.998	0.972	1.22518e-222	3	RPS28
RPL36A	4.30822e-226	0.465323	0.993	0.959	1.15891e-221	3	RPL36A
CCR7	1.86365e-222	0.410071	0.236	0.071	5.01322e-218	3	CCR7
RPS181	6.79006e-222	0.408229	0.999	0.983	1.82652e-217	3	RPS18
TNFAIP3	7.14321e-222	0.63434	0.86	0.64	1.92152e-217	3	TNFAIP3
RPL32	4.5921e-221	0.382047	0.998	0.976	1.23528e-216	3	RPL32
TPT1	6.2491e-220	0.411396	0.999	0.98	1.68101e-215	3	TPT1
RPS23	1.07567e-217	0.354746	0.998	0.973	2.89356e-213	3	RPS23
COTL11	1.36769e-208	0.452186	0.454	0.211	3.67909e-204	3	COTL1
FOXP1	1.20317e-204	0.514575	0.92	0.77	3.23652e-200	3	FOXP1
INPP4B1	8.36218e-203	0.688716	0.757	0.518	2.24943e-198	3	INPP4B
ANXA1	3.71084e-202	0.631952	0.765	0.502	9.98215e-198	3	ANXA1
RPS12	2.31667e-201	0.357573	0.999	0.982	6.23184e-197	3	RPS12
EEF1A1	2.69224e-195	0.326947	1	0.983	7.24212e-191	3	EEF1A1
TXNIP	2.26965e-194	0.562854	0.943	0.801	6.10536e-190	3	TXNIP
RPL111	2.82757e-191	0.348344	0.997	0.975	7.60616e-187	3	RPL11
SMCHD1	1.94861e-189	0.562303	0.926	0.806	5.24176e-185	3	SMCHD1
RPL23	4.41259e-187	0.465635	0.962	0.892	1.18699e-182	3	RPL23
SNED1	1.1581e-185	0.710213	0.267	0.103	3.1153e-181	3	SNED1
PASK	7.58857e-183	0.439391	0.235	0.082	2.04133e-178	3	PASK
RGCC	1.50346e-180	0.629637	0.41	0.203	4.0443e-176	3	RGCC
RPL91	4.6584e-170	0.327472	0.997	0.97	1.25311e-165	3	RPL9
RPL18	1.31462e-168	0.350518	0.996	0.964	3.53632e-164	3	RPL18
VIM	2.01428e-168	0.49466	0.898	0.761	5.41842e-164	3	VIM
RPLP0	4.90018e-167	0.45477	0.958	0.885	1.31815e-162	3	RPLP0
TIMP1	1.70182e-166	0.390818	0.259	0.1	4.57789e-162	3	TIMP1
TCF7	4.86772e-166	0.463054	0.497	0.27	1.30942e-161	3	TCF7
CD521	1.41963e-165	0.379037	0.889	0.633	3.8188e-161	3	CD52
RPLP2	2.23133e-163	0.324231	0.998	0.973	6.00227e-159	3	RPLP2
RPL22	1.21338e-161	0.358677	0.99	0.952	3.264e-157	3	RPL22
LDHB	5.21076e-161	0.527796	0.656	0.443	1.4017e-156	3	LDHB
C1orf162	1.90518e-158	0.428013	0.295	0.126	5.12492e-154	3	C1orf162
RPS251	1.28232e-154	0.304492	0.996	0.971	3.44944e-150	3	RPS25
BCL2	7.2823e-154	0.631387	0.638	0.432	1.95894e-149	3	BCL2
RPS16	1.38612e-151	0.326628	0.994	0.965	3.72867e-147	3	RPS16
RPLP1	3.9111e-151	0.396016	0.999	0.976	1.05209e-146	3	RPLP1
RPL12	3.96362e-150	0.365353	0.997	0.965	1.06621e-145	3	RPL12
RPS211	5.7757e-150	0.294731	0.997	0.969	1.55366e-145	3	RPS21
LRRC8C1	1.82666e-149	0.495788	0.518	0.301	4.91372e-145	3	LRRC8C
RPS17	3.83074e-149	0.452129	0.927	0.823	1.03047e-144	3	RPS17
RPL6	3.99219e-149	0.337111	0.997	0.967	1.0739e-144	3	RPL6
RPL7	3.62087e-147	0.36565	0.954	0.88	9.74014e-143	3	RPL7
THEMIS	3.65571e-147	0.352122	0.696	0.423	9.83386e-143	3	THEMIS
RPL38	1.80788e-146	0.311503	0.996	0.964	4.86319e-142	3	RPL38
RPS4X	3.91951e-145	0.31951	0.996	0.969	1.05435e-140	3	RPS4X
RPS14	1.20495e-140	0.267131	0.999	0.976	3.24131e-136	3	RPS14
RPL14	1.14194e-139	0.293463	0.997	0.971	3.07183e-135	3	RPL14
CD271	5.50117e-137	0.337512	0.339	0.162	1.47981e-132	3	CD27
GPR155	5.51898e-137	0.354843	0.225	0.089	1.48461e-132	3	GPR155
RPL301	7.40753e-137	0.261292	0.998	0.977	1.99262e-132	3	RPL30
RPS6	1.3457e-136	0.299818	0.999	0.977	3.61994e-132	3	RPS6
RPS15A1	1.2394e-135	0.266917	0.998	0.975	3.33399e-131	3	RPS15A
RIPOR21	2.59685e-135	0.39744	0.826	0.633	6.98553e-131	3	RIPOR2
RPL27A	3.8327e-135	0.284462	0.997	0.971	1.031e-130	3	RPL27A
RPL37	1.5073e-134	0.309625	0.998	0.974	4.05463e-130	3	RPL37
TMEM123	1.99823e-134	0.412882	0.509	0.301	5.37525e-130	3	TMEM123
NDFIP1	4.81172e-133	0.491177	0.717	0.531	1.29435e-128	3	NDFIP1
FXYD5	6.10796e-133	0.467287	0.736	0.55	1.64304e-128	3	FXYD5
ITGB11	8.25365e-133	0.507201	0.597	0.396	2.22023e-128	3	ITGB1
MAML2	2.79098e-132	0.455848	0.717	0.508	7.50773e-128	3	MAML2
RPSA	1.94308e-131	0.322922	0.991	0.955	5.2269e-127	3	RPSA
AP001011.1	3.10642e-131	0.576309	0.597	0.406	8.35626e-127	3	AP001011.1
ADK	3.78969e-130	0.481878	0.632	0.425	1.01943e-125	3	ADK
RAB3GAP1	5.28583e-130	0.379701	0.334	0.164	1.42189e-125	3	RAB3GAP1
TOB1	6.54161e-130	0.446001	0.355	0.185	1.75969e-125	3	TOB1
PRKCQ-AS1	2.94266e-128	0.405091	0.374	0.196	7.91576e-124	3	PRKCQ-AS1
RPL4	4.47601e-127	0.381766	0.93	0.832	1.20405e-122	3	RPL4
TNFSF8	8.63523e-125	0.391425	0.364	0.19	2.32288e-120	3	TNFSF8
RPL5	7.46541e-124	0.295857	0.994	0.963	2.0082e-119	3	RPL5
NCK2	4.7183e-122	0.386538	0.583	0.37	1.26922e-117	3	NCK2
FAM107B	6.18827e-121	0.420686	0.767	0.587	1.66464e-116	3	FAM107B
RPL29	2.09065e-120	0.294692	0.995	0.967	5.62384e-116	3	RPL29
DOCK10	9.86744e-119	0.42574	0.805	0.634	2.65434e-114	3	DOCK10
CD55	3.28695e-118	0.42135	0.507	0.315	8.8419e-114	3	CD55
RPL18A	2.98663e-117	0.291731	0.999	0.977	8.03404e-113	3	RPL18A
AC119396.1	4.56908e-117	0.349673	0.217	0.091	1.22908e-112	3	AC119396.1
GNAQ	1.06765e-115	0.39086	0.283	0.136	2.87197e-111	3	GNAQ
RPS2	7.92412e-115	0.276841	0.997	0.976	2.13159e-110	3	RPS2
RPS13	1.75693e-114	0.272614	0.989	0.958	4.72615e-110	3	RPS13
FUT8	1.85142e-113	0.444156	0.372	0.207	4.98032e-109	3	FUT8
RPL35A1	5.74495e-112	0.259148	0.995	0.971	1.54539e-107	3	RPL35A
RPS11	4.0935e-110	0.320637	0.986	0.953	1.10115e-105	3	RPS11
P2RY81	5.61455e-110	0.412556	0.758	0.56	1.51031e-105	3	P2RY8
TTC39C	1.18117e-108	0.390354	0.601	0.403	3.17735e-104	3	TTC39C
FLT3LG	2.21819e-108	0.32649	0.313	0.161	5.96694e-104	3	FLT3LG
RPL101	4.2041e-108	0.284676	0.998	0.978	1.1309e-103	3	RPL10
FKBP5	9.00899e-108	0.404309	0.644	0.444	2.42342e-103	3	FKBP5
GATA3	9.05552e-107	0.420354	0.261	0.127	2.43594e-102	3	GATA3
TRADD	5.59584e-106	0.330418	0.282	0.14	1.50528e-101	3	TRADD
GAS5	5.69255e-106	0.365071	0.749	0.579	1.53129e-101	3	GAS5
MGAT5	9.33439e-106	0.392988	0.461	0.282	2.51095e-101	3	MGAT5
TXK	1.10773e-105	0.303354	0.331	0.171	2.9798e-101	3	TXK
ZEB1	3.87197e-105	0.435861	0.613	0.419	1.04156e-100	3	ZEB1
OXNAD1	1.21972e-101	0.3559	0.631	0.427	3.28104e-97	3	OXNAD1
AC092652.2	1.62974e-101	0.28832	0.201	0.087	4.38399e-97	3	AC092652.2
RACK1	4.50018e-99	0.291	0.984	0.94	1.21055e-94	3	RACK1
RHOH	4.36593e-98	0.392713	0.669	0.484	1.17443e-93	3	RHOH
THEM4	3.87516e-97	0.282221	0.208	0.093	1.04242e-92	3	THEM4
DUSP16	7.84298e-97	0.349487	0.297	0.157	2.10976e-92	3	DUSP16
RPL31	1.72388e-96	0.300762	0.955	0.896	4.63725e-92	3	RPL31
RPL10A	4.67926e-94	0.257074	0.985	0.952	1.25872e-89	3	RPL10A
PCAT1	2.38164e-93	0.477307	0.372	0.22	6.40662e-89	3	PCAT1
RPS20	4.99995e-93	0.298769	0.961	0.905	1.34499e-88	3	RPS20
EEF1G	5.67238e-92	0.310963	0.937	0.857	1.52587e-87	3	EEF1G
RUNX2	1.55227e-90	0.392157	0.33	0.187	4.17561e-86	3	RUNX2
SVIL	3.62248e-90	0.290086	0.214	0.1	9.74446e-86	3	SVIL
PLP2	9.69265e-90	0.326187	0.352	0.202	2.60732e-85	3	PLP2
RPS4Y1	2.06901e-89	0.680895	0.211	0.101	5.56564e-85	3	RPS4Y1
NAP1L1	7.1515e-88	0.330308	0.776	0.607	1.92375e-83	3	NAP1L1
SH3YL1	8.81463e-87	0.254503	0.201	0.093	2.37114e-82	3	SH3YL1
BIRC3	2.39819e-86	0.386327	0.416	0.259	6.45114e-82	3	BIRC3
HINT11	4.75478e-86	0.286529	0.907	0.824	1.27904e-81	3	HINT1
NIBAN11	6.32907e-86	0.502934	0.584	0.422	1.70252e-81	3	NIBAN1
EEF2	8.11648e-85	0.371771	0.703	0.55	2.18333e-80	3	EEF2
MAP3K1	1.29919e-84	0.385389	0.286	0.158	3.49483e-80	3	MAP3K1
RPS5	2.08674e-83	0.265515	0.977	0.941	5.61333e-79	3	RPS5
SAMD12	9.90508e-82	0.331912	0.205	0.098	2.66447e-77	3	SAMD12
S1PR1	5.53559e-81	0.250241	0.235	0.118	1.48907e-76	3	S1PR1
EEF1B2	7.90637e-80	0.259681	0.972	0.933	2.12681e-75	3	EEF1B2
COX7C	2.34344e-79	0.26723	0.944	0.874	6.30386e-75	3	COX7C
IMMP2L	1.83573e-78	0.404886	0.513	0.35	4.93811e-74	3	IMMP2L
DOCK9	2.2329e-78	0.312608	0.371	0.226	6.00651e-74	3	DOCK9
ARHGEF18	3.56876e-78	0.266725	0.308	0.174	9.59997e-74	3	ARHGEF18
MCUB	7.70501e-78	0.309259	0.555	0.38	2.07265e-73	3	MCUB
SLCO3A11	6.31357e-77	0.300764	0.418	0.261	1.69835e-72	3	SLCO3A1
SORL11	4.54936e-76	0.31901	0.586	0.416	1.22378e-71	3	SORL1
SSBP2	1.15381e-74	0.297527	0.26	0.141	3.10375e-70	3	SSBP2
SNX9	1.71585e-74	0.347568	0.352	0.213	4.61564e-70	3	SNX9
PCNX11	7.30699e-74	0.316026	0.712	0.547	1.96558e-69	3	PCNX1
SFXN1	1.73398e-72	0.338476	0.406	0.261	4.66441e-68	3	SFXN1
CCND3	4.20851e-72	0.265694	0.767	0.609	1.13209e-67	3	CCND3
PABPC1	5.0296e-72	0.36533	0.947	0.877	1.35296e-67	3	PABPC1
TAFA11	2.57296e-70	0.293424	0.312	0.183	6.92125e-66	3	TAFA1
CD441	1.05745e-69	0.313436	0.809	0.681	2.84454e-65	3	CD44
SEMA4D	6.32275e-68	0.298192	0.534	0.378	1.70082e-63	3	SEMA4D
STT3B	1.54412e-67	0.329275	0.531	0.378	4.15368e-63	3	STT3B
ETV6	2.52931e-67	0.308985	0.4	0.261	6.80384e-63	3	ETV6
AKT31	3.99361e-67	0.297108	0.753	0.594	1.07428e-62	3	AKT3
EPHA41	5.54113e-67	0.307116	0.308	0.182	1.49056e-62	3	EPHA4
LEPROTL11	1.7277e-66	0.301176	0.838	0.717	4.64753e-62	3	LEPROTL1
TAB2	3.55945e-65	0.307661	0.437	0.295	9.57493e-61	3	TAB2
PVT1	4.10829e-65	0.276891	0.279	0.162	1.10513e-60	3	PVT1
NSA2	1.5508e-64	0.332535	0.725	0.586	4.17166e-60	3	NSA2
SNHG29	4.01414e-64	0.266382	0.806	0.683	1.0798e-59	3	SNHG29
CCDC57	4.69771e-64	0.303162	0.308	0.189	1.26368e-59	3	CCDC57
CCM21	7.7219e-64	0.351947	0.443	0.307	2.07719e-59	3	CCM2
NR3C2	3.56734e-63	0.313874	0.417	0.275	9.59615e-59	3	NR3C2
IL10RA	6.67784e-62	0.269046	0.407	0.265	1.79634e-57	3	IL10RA
HIVEP2	1.8849e-61	0.255238	0.513	0.361	5.07037e-57	3	HIVEP2
ITK	2.44499e-61	0.268549	0.753	0.599	6.57703e-57	3	ITK
DIPK1A	4.09566e-61	0.286934	0.306	0.186	1.10173e-56	3	DIPK1A
FTH11	5.62416e-60	0.634692	0.968	0.939	1.5129e-55	3	FTH1
BICDL11	8.42855e-60	0.2873	0.346	0.22	2.26728e-55	3	BICDL1
RPS101	3.29754e-59	0.255632	0.949	0.904	8.87039e-55	3	RPS10
ABCC1	5.05083e-56	0.258316	0.45	0.31	1.35867e-51	3	ABCC1
LINC01619	4.98658e-53	0.275427	0.858	0.763	1.34139e-48	3	LINC01619
MPZL3	1.14178e-51	0.250014	0.321	0.206	3.07139e-47	3	MPZL3
PCNX2	1.24116e-49	0.254802	0.419	0.294	3.33871e-45	3	PCNX2
PPP1R2	1.23112e-47	0.258473	0.586	0.448	3.31173e-43	3	PPP1R2
CMSS11	1.72912e-47	0.44151	0.453	0.328	4.65134e-43	3	CMSS1
PACS1	3.31129e-45	0.254658	0.583	0.45	8.90736e-41	3	PACS1
PELI1	2.28412e-43	0.251946	0.289	0.188	6.14428e-39	3	PELI1
LRIG1	7.72133e-43	0.251205	0.309	0.207	2.07704e-38	3	LRIG1
FILIP1L1	5.2007e-42	0.392381	0.269	0.177	1.39899e-37	3	FILIP1L
USP3	2.03508e-41	0.2647	0.653	0.535	5.47436e-37	3	USP3
NME2	2.65104e-39	0.264334	0.672	0.564	7.13131e-35	3	NME2
DPYD1	2.3372e-35	0.262507	0.708	0.613	6.28707e-31	3	DPYD
FOS1	2.33435e-26	0.307375	0.521	0.43	6.2794e-22	3	FOS
LINC01934	8.59869e-24	0.49778	0.487	0.405	2.31305e-19	3	LINC01934
GNLY1	0	2.26153	0.913	0.311	0	4	GNLY
GZMB1	0	1.99166	0.745	0.176	0	4	GZMB
GZMH1	0	1.92201	0.908	0.327	0	4	GZMH
FGFBP21	0	1.83584	0.651	0.136	0	4	FGFBP2
NKG71	0	1.4729	0.991	0.763	0	4	NKG7
LGALS11	0	1.45956	0.694	0.351	0	4	LGALS1
CD522	0	1.29517	0.903	0.632	0	4	CD52
S100A41	0	1.2743	0.957	0.798	0	4	S100A4
HOPX1	0	1.04776	0.542	0.27	0	4	HOPX
C12orf751	0	1.04604	0.705	0.379	0	4	C12orf75
SH3BGRL31	0	0.996618	0.97	0.859	0	4	SH3BGRL3
S100A61	0	0.94431	0.961	0.866	0	4	S100A6
EFHD21	0	0.927591	0.616	0.317	0	4	EFHD2
EMP31	0	0.851012	0.817	0.583	0	4	EMP3
S100A10	0	0.845708	0.872	0.74	0	4	S100A10
TMSB10	0	0.826815	0.999	0.97	0	4	TMSB10
B2M1	0	0.757626	1	0.995	0	4	B2M
HLA-C1	0	0.662772	0.998	0.971	0	4	HLA-C
CCL53	0	0.61103	0.998	0.845	0	4	CCL5
TMSB4X1	0	0.491202	0.999	0.984	0	4	TMSB4X
RPL26	0	0.444007	0.999	0.971	0	4	RPL26
RPL23A	7.00169e-300	0.395601	0.999	0.97	1.88345e-295	4	RPL23A
RPS241	5.26414e-298	0.391938	0.999	0.971	1.41605e-293	4	RPS24
CYBA	2.32143e-296	0.652114	0.944	0.885	6.24465e-292	4	CYBA
PRF11	2.36972e-287	0.82679	0.602	0.348	6.37454e-283	4	PRF1
FTL1	1.12833e-270	0.508537	0.985	0.936	3.0352e-266	4	FTL
RPS31	1.85864e-268	0.349997	1	0.977	4.99975e-264	4	RPS3
CX3CR11	2.5518e-266	0.612283	0.222	0.06	6.86433e-262	4	CX3CR1
RPS271	1.48862e-258	0.324432	1	0.984	4.00438e-254	4	RPS27
RPS19	4.82185e-258	0.390875	0.999	0.98	1.29708e-253	4	RPS19
MYL12A	1.82103e-257	0.634629	0.92	0.821	4.89858e-253	4	MYL12A
IFITM21	4.70375e-256	0.794111	0.833	0.709	1.26531e-251	4	IFITM2
PFN11	3.23729e-255	0.650494	0.927	0.864	8.70831e-251	4	PFN1
SERF2	4.21185e-250	0.511669	0.96	0.915	1.13299e-245	4	SERF2
HLA-B1	1.30388e-246	0.359843	1	0.982	3.50743e-242	4	HLA-B
KLRD12	2.6723e-245	0.709901	0.738	0.494	7.18848e-241	4	KLRD1
RPL7A	2.76827e-245	0.357105	0.997	0.969	7.44665e-241	4	RPL7A
CTSW1	9.33529e-237	0.684467	0.763	0.581	2.51119e-232	4	CTSW
CRIP11	7.46222e-236	0.780607	0.807	0.668	2.00734e-231	4	CRIP1
FLNA1	4.04036e-233	0.75613	0.621	0.409	1.08686e-228	4	FLNA
HLA-DPB11	1.18404e-231	0.711647	0.663	0.465	3.18508e-227	4	HLA-DPB1
RPL141	7.19999e-229	0.354951	0.999	0.971	1.9368e-224	4	RPL14
FAU1	2.53587e-226	0.341663	0.998	0.966	6.8215e-222	4	FAU
RPL35	1.44178e-219	0.350243	0.998	0.973	3.8784e-215	4	RPL35
CST73	1.90807e-219	0.539873	0.928	0.738	5.13271e-215	4	CST7
CD991	1.06618e-216	0.645803	0.745	0.595	2.86803e-212	4	CD99
RPL291	1.37472e-212	0.34281	0.998	0.967	3.698e-208	4	RPL29
DSTN1	4.8554e-210	0.78892	0.569	0.382	1.3061e-205	4	DSTN
ADGRG11	2.18996e-201	0.611599	0.309	0.128	5.89099e-197	4	ADGRG1
RPL411	1.38821e-200	0.289055	0.999	0.982	3.73428e-196	4	RPL41
CLIC1	3.56733e-199	0.619373	0.786	0.654	9.59612e-195	4	CLIC1
GZMA2	1.6295e-198	0.635788	0.838	0.646	4.38334e-194	4	GZMA
RPS4X1	4.75575e-198	0.335382	0.999	0.968	1.2793e-193	4	RPS4X
RPS71	1.90938e-197	0.323423	0.999	0.968	5.13624e-193	4	RPS7
TMA71	1.68046e-195	0.422034	0.967	0.913	4.52043e-191	4	TMA7
ITGB12	7.81041e-189	0.741521	0.59	0.398	2.101e-184	4	ITGB1
RPS151	1.2709e-188	0.308364	0.999	0.973	3.41873e-184	4	RPS15
HCST1	1.22163e-187	0.512391	0.941	0.882	3.28617e-183	4	HCST
RPL36AL1	1.3376e-184	0.407146	0.983	0.94	3.59814e-180	4	RPL36AL
S100A111	5.50632e-179	0.858655	0.518	0.333	1.4812e-174	4	S100A11
NACA	2.49258e-178	0.335205	0.994	0.953	6.70505e-174	4	NACA
MYL12B	2.73714e-175	0.486091	0.87	0.796	7.3629e-171	4	MYL12B
RPS27A1	1.79115e-174	0.251338	0.999	0.98	4.81818e-170	4	RPS27A
ANXA11	5.55617e-168	0.492575	0.716	0.51	1.49461e-163	4	ANXA1
GAPDH1	2.55698e-165	0.498749	0.838	0.737	6.87827e-161	4	GAPDH
RPL19	4.10127e-162	0.251116	0.999	0.972	1.10324e-157	4	RPL19
RPL18A1	4.70264e-160	0.257642	0.999	0.977	1.26501e-155	4	RPL18A
RPS15A2	6.05497e-160	0.253377	0.999	0.975	1.62879e-155	4	RPS15A
ARPC3	1.33838e-155	0.47467	0.85	0.778	3.60023e-151	4	ARPC3
ABHD17A1	4.38316e-150	0.584465	0.601	0.457	1.17907e-145	4	ABHD17A
TLE5	6.80993e-149	0.508979	0.765	0.661	1.83187e-144	4	TLE5
FCGR3A1	2.55637e-146	0.561078	0.262	0.114	6.87664e-142	4	FCGR3A
MYL61	1.70641e-141	0.420369	0.919	0.879	4.59024e-137	4	MYL6
ATP5F1E1	8.59757e-138	0.355424	0.977	0.945	2.31275e-133	4	ATP5F1E
SYNE11	2.00302e-136	0.401787	0.707	0.521	5.38813e-132	4	SYNE1
GZMM1	2.91804e-134	0.463543	0.79	0.679	7.84952e-130	4	GZMM
SRP141	1.65225e-133	0.368398	0.927	0.872	4.44454e-129	4	SRP14
IL321	6.46248e-132	0.452156	0.908	0.864	1.73841e-127	4	IL32
PPDPF1	1.52232e-131	0.451633	0.84	0.773	4.09503e-127	4	PPDPF
RPS102	7.54861e-129	0.363385	0.957	0.903	2.03058e-124	4	RPS10
PSMB9	3.1437e-128	0.583374	0.681	0.586	8.45655e-124	4	PSMB9
RPL61	1.59001e-127	0.254954	0.998	0.967	4.27713e-123	4	RPL6
RPL27	1.82466e-126	0.283907	0.991	0.951	4.90833e-122	4	RPL27
CTSC1	4.26796e-126	0.54786	0.54	0.396	1.14808e-121	4	CTSC
RNASEK	2.22826e-125	0.483103	0.713	0.623	5.99401e-121	4	RNASEK
LINC023841	2.34168e-124	0.420426	0.206	0.084	6.29912e-120	4	LINC02384
LYAR1	2.36009e-124	0.516818	0.634	0.477	6.34863e-120	4	LYAR
HLA-A1	4.13935e-123	0.292337	0.995	0.976	1.11349e-118	4	HLA-A
CLIC31	5.96075e-123	0.540465	0.247	0.116	1.60344e-118	4	CLIC3
CALM11	1.43972e-118	0.314851	0.979	0.948	3.87284e-114	4	CALM1
CFL1	4.80304e-118	0.431944	0.892	0.84	1.29202e-113	4	CFL1
DBI	1.35134e-117	0.493857	0.621	0.504	3.63509e-113	4	DBI
CD2	6.91124e-116	0.527326	0.741	0.645	1.85912e-111	4	CD2
NDUFB71	1.77226e-114	0.512045	0.514	0.388	4.76739e-110	4	NDUFB7
PLAAT4	1.99757e-110	0.470882	0.715	0.63	5.37345e-106	4	PLAAT4
MT2A1	3.16536e-110	0.584629	0.605	0.469	8.51482e-106	4	MT2A
UBB1	3.23081e-110	0.347263	0.879	0.827	8.69089e-106	4	UBB
ELOB	1.59298e-107	0.412178	0.756	0.679	4.28512e-103	4	ELOB
ATP5MG	1.00725e-105	0.345445	0.898	0.842	2.70951e-101	4	ATP5MG
ATP5MC2	2.11018e-105	0.415272	0.782	0.705	5.6764e-101	4	ATP5MC2
PSME1	2.17867e-105	0.452267	0.733	0.653	5.86062e-101	4	PSME1
EEF1D1	1.65677e-104	0.292491	0.961	0.932	4.45672e-100	4	EEF1D
RAP1GAP21	1.58436e-103	0.318926	0.445	0.266	4.26192e-99	4	RAP1GAP2
PSMB8	4.05516e-103	0.505377	0.558	0.447	1.09084e-98	4	PSMB8
LY6E	2.29266e-98	0.5469	0.486	0.369	6.16725e-94	4	LY6E
COX6C	2.34828e-98	0.365138	0.798	0.735	6.31688e-94	4	COX6C
BLOC1S1	2.65085e-97	0.493802	0.494	0.375	7.13079e-93	4	BLOC1S1
OAZ1	2.20608e-96	0.389813	0.83	0.79	5.93435e-92	4	OAZ1
C1orf211	2.78889e-95	0.309398	0.484	0.307	7.50211e-91	4	C1orf21
ATP5MD	3.29499e-95	0.42164	0.651	0.567	8.86352e-91	4	ATP5MD
H3F3A	3.35957e-95	0.316069	0.941	0.906	9.03726e-91	4	H3F3A
PTMS1	3.88037e-95	0.445023	0.21	0.101	1.04382e-90	4	PTMS
COX6B1	1.3982e-92	0.416525	0.697	0.626	3.76116e-88	4	COX6B1
GSTP1	1.43904e-92	0.444473	0.578	0.471	3.87101e-88	4	GSTP1
PCED1B-AS1	1.02064e-91	0.391344	0.771	0.691	2.74552e-87	4	PCED1B-AS1
PPIA	9.33403e-90	0.369102	0.849	0.815	2.51086e-85	4	PPIA
SAMD31	1.72578e-89	0.356816	0.682	0.55	4.64234e-85	4	SAMD3
ATP5ME	3.06872e-89	0.398572	0.683	0.61	8.25486e-85	4	ATP5ME
ARL6IP5	2.75969e-88	0.436057	0.645	0.56	7.42357e-84	4	ARL6IP5
CD320	5.09527e-87	0.440407	0.24	0.131	1.37063e-82	4	CD320
UQCRB	5.98631e-86	0.31188	0.898	0.84	1.61032e-81	4	UQCRB
CD3D1	2.24976e-85	0.346741	0.906	0.878	6.05185e-81	4	CD3D
CD3G1	9.43057e-82	0.379833	0.788	0.736	2.53682e-77	4	CD3G
SUB11	3.78971e-81	0.324368	0.833	0.795	1.01943e-76	4	SUB1
NDUFA1	5.28522e-81	0.362422	0.708	0.654	1.42172e-76	4	NDUFA1
TRGC22	1.72074e-80	0.55646	0.556	0.444	4.6288e-76	4	TRGC2
S1PR51	6.61218e-80	0.386471	0.21	0.109	1.77868e-75	4	S1PR5
HLA-DPA11	7.85234e-80	0.427877	0.443	0.325	2.11228e-75	4	HLA-DPA1
LIME1	1.88404e-79	0.442852	0.602	0.518	5.06807e-75	4	LIME1
CHCHD21	2.20762e-78	0.272347	0.873	0.836	5.93851e-74	4	CHCHD2
TRIR	2.51291e-78	0.391523	0.688	0.635	6.75974e-74	4	TRIR
COX5B1	4.48882e-78	0.370814	0.687	0.626	1.20749e-73	4	COX5B
PLEK1	2.31176e-77	0.443716	0.448	0.325	6.21864e-73	4	PLEK
ARPC21	3.00645e-77	0.321634	0.852	0.809	8.08735e-73	4	ARPC2
COX6A1	7.59818e-77	0.376154	0.631	0.561	2.04391e-72	4	COX6A1
NDUFB2	1.66793e-76	0.43888	0.605	0.533	4.48674e-72	4	NDUFB2
TXNIP1	1.26456e-72	0.311527	0.892	0.809	3.40166e-68	4	TXNIP
BTF3	1.44262e-72	0.282234	0.902	0.849	3.88066e-68	4	BTF3
APOBEC3G	1.5476e-72	0.448864	0.412	0.302	4.16305e-68	4	APOBEC3G
SSBP4	4.98795e-72	0.414091	0.334	0.227	1.34176e-67	4	SSBP4
CDKN2D	5.17523e-72	0.414729	0.345	0.236	1.39214e-67	4	CDKN2D
POMP1	1.02175e-71	0.375391	0.622	0.547	2.74851e-67	4	POMP
DOK2	5.92101e-71	0.43321	0.347	0.241	1.59275e-66	4	DOK2
CLEC2B1	6.62965e-70	0.369629	0.665	0.583	1.78338e-65	4	CLEC2B
HLA-E	2.4079e-69	0.272245	0.941	0.921	6.47725e-65	4	HLA-E
ISG15	3.46088e-69	0.659562	0.417	0.321	9.30978e-65	4	ISG15
RPS261	1.50791e-68	0.470038	0.948	0.913	4.05629e-64	4	RPS26
RABAC1	2.24798e-68	0.376993	0.535	0.446	6.04706e-64	4	RABAC1
TSPO	8.18423e-68	0.383752	0.496	0.406	2.20156e-63	4	TSPO
COPS9	9.77357e-68	0.359135	0.593	0.525	2.62909e-63	4	COPS9
COX7C1	1.02092e-66	0.254015	0.914	0.879	2.74628e-62	4	COX7C
ARPC5L1	3.39563e-66	0.400929	0.492	0.396	9.13423e-62	4	ARPC5L
CIB1	4.31672e-66	0.373604	0.608	0.538	1.1612e-61	4	CIB1
UBL51	1.03877e-65	0.330053	0.75	0.717	2.79428e-61	4	UBL5
ATP5MC3	3.44844e-65	0.360888	0.547	0.466	9.27629e-61	4	ATP5MC3
ITGB22	2.00796e-64	0.396069	0.602	0.513	5.40142e-60	4	ITGB2
OST41	2.35041e-64	0.286701	0.841	0.808	6.32261e-60	4	OST4
CARD16	3.01882e-64	0.446551	0.387	0.291	8.12063e-60	4	CARD16
VAMP8	3.56356e-64	0.395135	0.525	0.452	9.58597e-60	4	VAMP8
SLC25A6	3.74415e-64	0.356938	0.648	0.577	1.00718e-59	4	SLC25A6
PPIB1	9.10985e-64	0.325265	0.73	0.681	2.45055e-59	4	PPIB
ACTB	1.91072e-63	0.352471	0.967	0.949	5.13982e-59	4	ACTB
COMMD61	4.61643e-63	0.296596	0.833	0.791	1.24182e-58	4	COMMD6
KLF21	8.39864e-63	0.281078	0.717	0.597	2.25923e-58	4	KLF2
MYO1F1	6.12312e-62	0.325971	0.507	0.396	1.64712e-57	4	MYO1F
LAMTOR4	6.63248e-62	0.359033	0.539	0.463	1.78414e-57	4	LAMTOR4
SEC61B1	6.88549e-62	0.301203	0.684	0.627	1.8522e-57	4	SEC61B
SSR2	2.393e-61	0.337681	0.641	0.585	6.43716e-57	4	SSR2
NME21	2.72593e-61	0.342068	0.646	0.569	7.33275e-57	4	NME2
FCRL62	1.64713e-60	0.375742	0.351	0.246	4.43079e-56	4	FCRL6
CD631	6.48179e-60	0.394553	0.611	0.536	1.7436e-55	4	CD63
ACTG11	1.7446e-59	0.365108	0.873	0.851	4.69298e-55	4	ACTG1
PSMA7	8.38469e-59	0.315906	0.706	0.655	2.25548e-54	4	PSMA7
GMFG	1.39859e-58	0.30856	0.755	0.714	3.76221e-54	4	GMFG
COX7B1	2.99836e-58	0.329658	0.62	0.56	8.06559e-54	4	COX7B
LINC01871	5.39043e-58	0.307217	0.678	0.58	1.45003e-53	4	LINC01871
PAXX	1.32157e-57	0.39633	0.511	0.44	3.55501e-53	4	PAXX
TMEM258	1.77264e-57	0.358316	0.561	0.498	4.7684e-53	4	TMEM258
NDUFA13	6.65255e-57	0.293066	0.712	0.682	1.78954e-52	4	NDUFA13
TXN	1.05026e-56	0.359498	0.483	0.401	2.82519e-52	4	TXN
BST2	1.73266e-55	0.47243	0.456	0.378	4.66084e-51	4	BST2
NDUFB10	2.70049e-55	0.352803	0.467	0.391	7.26431e-51	4	NDUFB10
NDUFA12	4.9026e-55	0.368644	0.442	0.364	1.3188e-50	4	NDUFA12
PSME2	7.7217e-54	0.409473	0.499	0.43	2.07714e-49	4	PSME2
GNG5	3.08404e-53	0.349994	0.497	0.424	8.29607e-49	4	GNG5
EDF1	7.11389e-52	0.2876	0.731	0.699	1.91364e-47	4	EDF1
UQCR111	3.19522e-50	0.275389	0.729	0.7	8.59513e-46	4	UQCR11
KRTCAP2	4.82081e-50	0.309621	0.622	0.578	1.2968e-45	4	KRTCAP2
BIN21	5.87541e-50	0.372331	0.483	0.411	1.58048e-45	4	BIN2
UQCR101	7.32263e-50	0.318647	0.619	0.573	1.96979e-45	4	UQCR10
ATP5MF	8.27411e-50	0.35147	0.524	0.467	2.22574e-45	4	ATP5MF
COX8A1	1.17572e-49	0.317851	0.599	0.547	3.16268e-45	4	COX8A
ZBP11	5.5465e-49	0.375163	0.289	0.202	1.49201e-44	4	ZBP1
SAP181	9.88668e-49	0.283141	0.689	0.65	2.65952e-44	4	SAP18
COX7A21	1.00812e-48	0.278105	0.716	0.685	2.71185e-44	4	COX7A2
SSR41	1.18579e-48	0.276142	0.732	0.697	3.18978e-44	4	SSR4
SEC61G1	1.99635e-48	0.314787	0.576	0.526	5.37019e-44	4	SEC61G
SPON21	1.34248e-47	0.382129	0.272	0.188	3.61126e-43	4	SPON2
SUMO2	1.41295e-47	0.268502	0.718	0.689	3.80083e-43	4	SUMO2
CYTOR1	3.90423e-47	0.287894	0.479	0.384	1.05024e-42	4	CYTOR
TPST21	6.07859e-47	0.356387	0.316	0.232	1.63514e-42	4	TPST2
MATK	2.72568e-46	0.343907	0.368	0.286	7.33207e-42	4	MATK
C1orf1621	4.62737e-46	0.408302	0.217	0.138	1.24476e-41	4	C1orf162
ERP29	9.11051e-46	0.303017	0.621	0.579	2.45073e-41	4	ERP29
CD37	1.21596e-44	0.321192	0.637	0.601	3.27092e-40	4	CD37
SNRPD2	3.03791e-44	0.262866	0.696	0.647	8.17198e-40	4	SNRPD2
DHRS7	2.43878e-43	0.344669	0.459	0.393	6.56033e-39	4	DHRS7
SEC11A	5.88575e-43	0.331406	0.429	0.363	1.58327e-38	4	SEC11A
CD2261	8.6023e-43	0.313438	0.254	0.171	2.31402e-38	4	CD226
GABARAP	3.84628e-42	0.291176	0.571	0.525	1.03465e-37	4	GABARAP
GLIPR2	7.26143e-42	0.317228	0.223	0.148	1.95332e-37	4	GLIPR2
NDUFB4	1.42874e-41	0.33671	0.495	0.444	3.84331e-37	4	NDUFB4
AGPAT41	2.81242e-41	0.283469	0.245	0.165	7.5654e-37	4	AGPAT4
NDUFB11	1.39816e-40	0.286802	0.557	0.509	3.76104e-36	4	NDUFB11
PARK7	4.15155e-40	0.287509	0.616	0.581	1.11677e-35	4	PARK7
AC243829.21	4.90927e-40	0.456884	0.227	0.149	1.32059e-35	4	AC243829.2
KLRG12	2.27008e-39	0.294853	0.574	0.496	6.10653e-35	4	KLRG1
HMGN31	4.23067e-39	0.337924	0.43	0.368	1.13805e-34	4	HMGN3
LSM7	5.03807e-39	0.292187	0.55	0.506	1.35524e-34	4	LSM7
MICOS10	2.38628e-38	0.300253	0.477	0.423	6.41911e-34	4	MICOS10
NDUFA2	3.35686e-38	0.314668	0.402	0.339	9.02996e-34	4	NDUFA2
EIF3F	4.35339e-38	0.28697	0.573	0.529	1.17106e-33	4	EIF3F
UQCRH	4.89743e-38	0.251816	0.652	0.619	1.31741e-33	4	UQCRH
PET1001	1.66325e-37	0.282617	0.575	0.536	4.47415e-33	4	PET100
DRAP1	1.79354e-37	0.31064	0.472	0.417	4.82462e-33	4	DRAP1
TBCA	2.32706e-37	0.316563	0.54	0.492	6.25978e-33	4	TBCA
PSMA2	2.55628e-37	0.305858	0.435	0.379	6.87638e-33	4	PSMA2
ATP5PF	4.24154e-37	0.294026	0.52	0.476	1.14097e-32	4	ATP5PF
PATL21	6.31595e-37	0.312803	0.267	0.192	1.69899e-32	4	PATL2
NEDD8	6.35413e-37	0.313744	0.507	0.468	1.70926e-32	4	NEDD8
RAC2	1.2606e-36	0.305058	0.59	0.552	3.391e-32	4	RAC2
C9orf16	1.26598e-36	0.295506	0.509	0.467	3.40549e-32	4	C9orf16
GLRX	1.45884e-36	0.301702	0.223	0.154	3.92427e-32	4	GLRX
AHNAK1	1.58283e-36	0.256131	0.545	0.474	4.2578e-32	4	AHNAK
ATP6V1F	1.89516e-36	0.310359	0.376	0.312	5.09799e-32	4	ATP6V1F
UCP2	1.91624e-36	0.340315	0.297	0.228	5.15468e-32	4	UCP2
UPP1	1.44362e-35	0.330968	0.325	0.257	3.88333e-31	4	UPP1
WDR83OS	1.82705e-35	0.304904	0.465	0.415	4.91475e-31	4	WDR83OS
ANXA2	2.19804e-35	0.321123	0.351	0.279	5.91272e-31	4	ANXA2
NDUFC2	2.99468e-35	0.291423	0.484	0.439	8.0557e-31	4	NDUFC2
S1PR4	3.66992e-35	0.306073	0.296	0.225	9.87208e-31	4	S1PR4
NAA38	4.04207e-35	0.30195	0.347	0.281	1.08732e-30	4	NAA38
AC006369.11	7.05327e-35	0.286673	0.261	0.187	1.89733e-30	4	AC006369.1
GTF3A	2.44542e-34	0.293817	0.52	0.476	6.57818e-30	4	GTF3A
PYCARD	5.10834e-34	0.319906	0.255	0.19	1.37414e-29	4	PYCARD
KLRF11	1.87066e-33	0.340487	0.23	0.156	5.03207e-29	4	KLRF1
PSMB3	4.15853e-33	0.297223	0.397	0.342	1.11865e-28	4	PSMB3
BRK1	1.02769e-32	0.293966	0.383	0.327	2.76448e-28	4	BRK1
ARPC1B	1.76049e-32	0.311267	0.637	0.627	4.73572e-28	4	ARPC1B
TMEM160	2.05703e-32	0.286762	0.363	0.308	5.53341e-28	4	TMEM160
MRPL34	2.63086e-32	0.293863	0.269	0.207	7.07702e-28	4	MRPL34
ATP5F1D	2.97128e-32	0.271089	0.547	0.519	7.99274e-28	4	ATP5F1D
UBXN1	3.17909e-32	0.263833	0.541	0.504	8.55176e-28	4	UBXN1
PSMB1	3.65283e-32	0.272438	0.56	0.538	9.82612e-28	4	PSMB1
SPCS2	5.52224e-32	0.251032	0.604	0.581	1.48548e-27	4	SPCS2
AP2S1	6.18883e-32	0.285806	0.299	0.236	1.66479e-27	4	AP2S1
ZNHIT1	6.70271e-32	0.307527	0.322	0.259	1.80303e-27	4	ZNHIT1
IL2RG1	7.27653e-32	0.295078	0.595	0.57	1.95739e-27	4	IL2RG
CCDC107	7.31356e-32	0.283406	0.339	0.278	1.96735e-27	4	CCDC107
RAB5IF1	1.07228e-31	0.287145	0.437	0.381	2.88443e-27	4	RAB5IF
DYNLL1	3.07485e-31	0.400756	0.374	0.319	8.27135e-27	4	DYNLL1
TTC381	4.37417e-31	0.26054	0.2	0.137	1.17665e-26	4	TTC38
NDUFS6	8.95569e-31	0.282607	0.45	0.41	2.40908e-26	4	NDUFS6
H2AFZ1	1.00527e-30	0.274404	0.539	0.502	2.70418e-26	4	H2AFZ
PSMA6	1.28135e-30	0.278281	0.432	0.383	3.44682e-26	4	PSMA6
BHLHE401	3.40279e-30	0.294651	0.226	0.162	9.15351e-26	4	BHLHE40
ARPC5	4.3873e-30	0.313265	0.492	0.456	1.18018e-25	4	ARPC5
PRELID1	9.1263e-30	0.309956	0.472	0.435	2.45498e-25	4	PRELID1
SSBP1	6.05037e-29	0.256118	0.523	0.492	1.62755e-24	4	SSBP1
TMEM59	1.97665e-28	0.262113	0.55	0.526	5.31719e-24	4	TMEM59
NDUFB3	2.37523e-28	0.293345	0.284	0.228	6.38937e-24	4	NDUFB3
HSPA8	7.99169e-28	0.271985	0.597	0.574	2.14977e-23	4	HSPA8
SYF2	9.38108e-28	0.290805	0.569	0.546	2.52351e-23	4	SYF2
SSNA1	9.82443e-28	0.267769	0.3	0.243	2.64277e-23	4	SSNA1
RPS27L	2.93519e-27	0.320897	0.492	0.463	7.89567e-23	4	RPS27L
TYROBP2	3.11085e-27	0.501236	0.221	0.159	8.36818e-23	4	TYROBP
TAGLN2	3.31201e-27	0.287374	0.429	0.377	8.9093e-23	4	TAGLN2
PLAC82	5.48651e-27	0.282003	0.48	0.432	1.47587e-22	4	PLAC8
PPP1R18	1.65558e-26	0.277475	0.254	0.197	4.45351e-22	4	PPP1R18
TMEM50A	6.76398e-26	0.252331	0.53	0.506	1.81951e-21	4	TMEM50A
NDUFB9	8.00101e-26	0.284828	0.403	0.361	2.15227e-21	4	NDUFB9
DYNLRB1	1.58188e-25	0.260294	0.437	0.396	4.25525e-21	4	DYNLRB1
ANXA61	1.66561e-25	0.300703	0.36	0.312	4.4805e-21	4	ANXA6
PXN1	1.98194e-25	0.258701	0.215	0.159	5.33143e-21	4	PXN
SCP21	3.82237e-25	0.283886	0.337	0.288	1.02822e-20	4	SCP2
AGTRAP	4.55878e-25	0.276506	0.231	0.175	1.22631e-20	4	AGTRAP
LAMTOR2	5.37784e-25	0.262808	0.222	0.169	1.44664e-20	4	LAMTOR2
SUPT4H1	7.02197e-25	0.292186	0.264	0.212	1.88891e-20	4	SUPT4H1
CASP4	9.14761e-25	0.292408	0.362	0.317	2.46071e-20	4	CASP4
COX5A	1.21593e-24	0.261947	0.357	0.311	3.27084e-20	4	COX5A
CALR	3.50342e-24	0.27593	0.54	0.514	9.4242e-20	4	CALR
CDC42EP3	8.42738e-24	0.293035	0.25	0.197	2.26696e-19	4	CDC42EP3
FKBP111	9.81265e-24	0.260646	0.428	0.382	2.6396e-19	4	FKBP11
RGS19	1.39089e-23	0.272464	0.217	0.165	3.74149e-19	4	RGS19
HIGD2A	2.22559e-23	0.255128	0.435	0.402	5.98684e-19	4	HIGD2A
DCTN3	2.51731e-23	0.259385	0.286	0.237	6.77158e-19	4	DCTN3
BIN1	4.58406e-23	0.272699	0.308	0.263	1.23311e-18	4	BIN1
ANXA5	1.03404e-22	0.280765	0.279	0.228	2.78157e-18	4	ANXA5
POLR2J	1.13401e-22	0.276	0.35	0.31	3.0505e-18	4	POLR2J
UFC1	2.61003e-22	0.252627	0.449	0.421	7.02098e-18	4	UFC1
TRG-AS11	3.69812e-22	0.28455	0.411	0.365	9.94793e-18	4	TRG-AS1
CORO1A	9.76431e-22	0.250838	0.652	0.658	2.6266e-17	4	CORO1A
VAMP5	1.57957e-21	0.269481	0.319	0.274	4.24905e-17	4	VAMP5
SDF2L1	2.06884e-21	0.26124	0.306	0.259	5.56517e-17	4	SDF2L1
MTRNR2L81	2.15937e-21	0.563992	0.462	0.439	5.80871e-17	4	MTRNR2L8
ZNF428	4.76316e-21	0.257628	0.271	0.225	1.28129e-16	4	ZNF428
UBE2L6	7.44229e-21	0.25761	0.219	0.172	2.00198e-16	4	UBE2L6
CHMP2A	9.49086e-21	0.255551	0.298	0.254	2.55304e-16	4	CHMP2A
RNF181	1.14243e-20	0.253034	0.252	0.204	3.07313e-16	4	RNF181
C4orf48	1.44428e-20	0.26534	0.267	0.221	3.88511e-16	4	C4orf48
IFI27L2	1.54017e-20	0.261976	0.358	0.317	4.14307e-16	4	IFI27L2
PSMB10	2.12406e-20	0.276722	0.389	0.36	5.71372e-16	4	PSMB10
BUD31	5.80493e-20	0.256096	0.366	0.329	1.56153e-15	4	BUD31
GBP5	3.86243e-19	0.265556	0.249	0.201	1.03899e-14	4	GBP5
TNFRSF14	4.59388e-19	0.262748	0.273	0.231	1.23575e-14	4	TNFRSF14
ISG201	3.92862e-18	0.257553	0.626	0.624	1.0568e-13	4	ISG20
TBC1D10C	1.30484e-16	0.255561	0.334	0.302	3.51001e-12	4	TBC1D10C
LEF11	0	1.99745	0.791	0.108	0	5	LEF1
BACH21	0	1.71486	0.911	0.374	0	5	BACH2
[truncated: 4,625 more rows]
