# Supplementary material for: Single-Cell Analysis of Bone Marrow CD8+ T Cells in Myeloid Neoplasms Reveals Pathways Associated with Disease Progression and Response to Treatment with Azacitidine
Source: Cancer Res Commun. 2024 Dec 4;4(12):3067–83. doi: 10.1158/2767-9764.CRC-24-0310 (PMC11616010; doi:10.1158/2767-9764.CRC-24-0310)
Supplement: Data sheet 2 [file crc-24-0310_data_sheet_2_suppsd2.xlsx]

## Sheet: DE_Cluster_0_MDS_vs_AML
Column 1	p_val	avg_log2FC	pct.1	pct.2	p_val_adj
MTRNR2L8	1.67906e-275	-1.97744	0.342	0.552	4.51667e-271
TMSB10	4.46288e-240	-0.675835	0.978	0.998	1.20051e-235
MT-CO3	8.79527e-179	0.467027	0.999	0.999	2.36593e-174
SH3BGRL3	3.75241e-173	-0.712254	0.762	0.943	1.0094e-168
B2M	2.75348e-171	-0.391027	1	1	7.40686e-167
MT2A	2.02608e-160	-1.14616	0.395	0.69	5.45014e-156
CD52	6.35703e-155	-0.989576	0.414	0.708	1.71004e-150
METRNL	2.74854e-154	1.12938	0.602	0.325	7.39357e-150
FYN	9.13916e-150	0.732174	0.952	0.897	2.45843e-145
ZNF331	1.98135e-148	0.977423	0.764	0.636	5.32984e-144
CREM	8.73459e-148	1.09896	0.692	0.523	2.3496e-143
RPS10	4.92037e-147	-0.638771	0.918	0.968	1.32358e-142
IL32	3.93104e-133	-0.59655	0.739	0.946	1.05745e-128
PITPNC1	3.93735e-127	0.835299	0.848	0.716	1.05915e-122
S100A4	3.7857e-126	-0.757571	0.688	0.891	1.01835e-121
FNBP1	1.42812e-124	0.777932	0.811	0.651	3.84166e-120
CNOT6L	3.18717e-124	0.831859	0.91	0.843	8.57348e-120
SERF2	7.20938e-120	-0.53576	0.884	0.973	1.93932e-115
JUND	2.58476e-112	0.753231	0.958	0.922	6.953e-108
RPS19	5.11205e-109	-0.404573	0.998	0.999	1.37514e-104
RPS24	9.68409e-109	-0.33386	0.999	1	2.60502e-104
PFN1	1.90648e-105	-0.505463	0.767	0.94	5.12843e-101
STAT4	2.64104e-104	0.746487	0.852	0.731	7.10439e-100
RPS20	1.47291e-103	0.517477	0.949	0.87	3.96213e-99
RPL26	6.58381e-103	-0.339158	0.998	1	1.77104e-98
RPS15A	3.18172e-95	-0.306516	0.999	1	8.55882e-91
S100A10	4.03877e-94	-0.617012	0.638	0.813	1.08643e-89
CD8A	1.06633e-93	0.649178	0.76	0.607	2.86843e-89
NR4A2	1.08573e-91	0.830648	0.557	0.375	2.92062e-87
RPL39	9.55613e-91	-0.304479	1	1	2.5706e-86
MT-CYB	1.09643e-86	0.317909	1	0.998	2.94941e-82
ZHX2	1.24354e-86	0.812119	0.493	0.285	3.34511e-82
NKG7	1.78719e-85	-0.574533	0.838	0.932	4.80754e-81
RPL18A	2.1542e-85	-0.326467	0.998	0.998	5.79479e-81
SAMSN1	1.4428e-83	0.793139	0.65	0.48	3.88112e-79
CD96	3.43772e-82	0.68209	0.735	0.576	9.24746e-78
RPS27	4.93985e-82	-0.263462	1	1	1.32882e-77
GZMH	1.10202e-80	-0.890202	0.229	0.441	2.96444e-76
AOAH	5.68966e-79	0.735658	0.742	0.63	1.53052e-74
RPS15	1.29241e-78	-0.285188	0.998	0.999	3.47657e-74
SRGN	2.19631e-76	0.536837	0.947	0.944	5.90806e-72
PDE7A	6.20967e-76	0.724791	0.572	0.371	1.6704e-71
RPL36A	4.27167e-74	-0.361413	0.982	0.99	1.14908e-69
PTPRC	9.9297e-74	0.440726	0.984	0.963	2.67109e-69
SYTL3	2.15744e-73	0.611311	0.88	0.812	5.8035e-69
PRKCH	3.32317e-71	0.550986	0.856	0.769	8.93933e-67
GABARAPL1	4.36483e-69	0.683085	0.49	0.3	1.17414e-64
BST2	2.31603e-68	-0.624839	0.295	0.438	6.23012e-64
NR3C1	7.89109e-67	0.765761	0.617	0.463	2.1227e-62
RPL29	1.77297e-66	-0.306511	0.993	0.993	4.76928e-62
PNRC1	4.76348e-66	0.528814	0.867	0.753	1.28138e-61
C12orf75	2.46276e-65	-0.607627	0.231	0.431	6.62484e-61
GZMA	6.0383e-64	-0.532673	0.649	0.832	1.6243e-59
ATP5F1E	6.80449e-64	-0.379525	0.96	0.984	1.83041e-59
FAM177A1	7.58071e-64	0.629523	0.63	0.518	2.03921e-59
HLA-A	3.94755e-63	0.345864	0.994	0.993	1.06189e-58
RPL10A	4.37307e-63	-0.321259	0.98	0.987	1.17636e-58
RPS28	2.30542e-62	-0.246238	0.999	1	6.20158e-58
LYST	3.30734e-62	0.66488	0.662	0.501	8.89675e-58
RPS21	6.10879e-62	-0.25104	0.999	0.999	1.64326e-57
CBLB	9.85967e-62	0.648062	0.831	0.748	2.65225e-57
ASMTL	2.21666e-60	0.697045	0.255	0.11	5.96282e-56
TNFRSF1B	6.37502e-60	0.594063	0.399	0.214	1.71488e-55
FGFBP2	6.15657e-59	-0.401618	0.007	0.091	1.65612e-54
TSPYL2	1.25167e-58	0.696201	0.518	0.34	3.36699e-54
HCST	3.00381e-58	-0.35647	0.852	0.957	8.08024e-54
AC105402.3	1.01059e-57	0.961619	0.252	0.097	2.71849e-53
CRIP1	1.19912e-57	-0.469624	0.507	0.697	3.22563e-53
RPS4Y1	1.80457e-57	0.845997	0.148	0.03	4.85428e-53
SARAF	3.13463e-57	0.432638	0.934	0.903	8.43216e-53
PIK3R1	1.72256e-56	0.555546	0.866	0.783	4.63368e-52
SLC38A1	1.75697e-56	0.487538	0.786	0.667	4.72626e-52
YPEL5	4.26887e-56	0.557979	0.667	0.562	1.14833e-51
S100A11	8.62105e-56	-0.660767	0.199	0.353	2.31906e-51
PIP4K2A	4.13924e-55	0.511996	0.717	0.584	1.11346e-50
EZR	4.21636e-55	0.646327	0.621	0.49	1.1342e-50
S100A6	6.31064e-55	-0.435519	0.817	0.913	1.69756e-50
RPL41	1.83034e-54	-0.202649	1	1	4.92362e-50
PARP8	1.56233e-53	0.498405	0.865	0.809	4.20265e-49
EML4	2.65083e-53	0.549961	0.829	0.759	7.13074e-49
MT-CO1	4.60385e-53	0.226079	0.998	1	1.23844e-48
BLVRB	4.85124e-53	0.623759	0.211	0.078	1.30498e-48
ZSWIM6	4.87933e-53	0.671438	0.406	0.247	1.31254e-48
SH2D1A	3.54833e-52	0.600822	0.485	0.311	9.54502e-48
RPL36	4.02778e-52	-0.239911	0.998	0.999	1.08347e-47
SYAP1	4.26442e-52	0.640652	0.582	0.441	1.14713e-47
CRTAM	5.50421e-52	0.665427	0.442	0.281	1.48063e-47
CEMIP2	6.05896e-52	0.553236	0.846	0.797	1.62986e-47
SFMBT2	2.09417e-51	0.607961	0.512	0.353	5.63331e-47
MT-ND1	5.63419e-51	0.291213	0.997	0.996	1.5156e-46
RPS7	6.19192e-51	-0.246182	0.997	0.999	1.66563e-46
SLA	1.08015e-50	0.577266	0.533	0.399	2.90559e-46
COMMD6	1.19947e-50	-0.394225	0.748	0.859	3.22658e-46
SURF4	1.20402e-50	0.567617	0.514	0.345	3.23882e-46
PABPC1	2.60523e-50	0.49754	0.895	0.848	7.00807e-46
RPL6	4.72049e-50	-0.265782	0.99	0.993	1.26981e-45
MYL12A	4.11358e-48	-0.443824	0.722	0.849	1.10655e-43
CYTH3	1.94542e-47	0.555041	0.241	0.106	5.23317e-43
TPT1	3.01533e-47	-0.208816	1	0.999	8.11123e-43
GALNT11	4.92972e-47	0.595925	0.48	0.347	1.32609e-42
SNED1	5.24244e-47	0.470844	0.115	0.025	1.41022e-42
PPDPF	8.40008e-47	-0.378054	0.758	0.863	2.25962e-42
TMA7	1.41975e-46	-0.309593	0.922	0.964	3.81912e-42
ANKRD12	1.80762e-46	0.505604	0.794	0.692	4.86249e-42
JOSD1	2.04922e-46	0.533539	0.416	0.265	5.5124e-42
RPL13	2.89293e-46	-0.184712	1	0.999	7.78199e-42
CCNH	2.44361e-45	0.498105	0.71	0.579	6.57332e-41
LYAR	2.8685e-45	-0.397539	0.453	0.636	7.71627e-41
KLF2	2.22026e-44	-0.572457	0.422	0.592	5.97251e-40
RANBP2	2.89743e-44	0.486413	0.575	0.464	7.79409e-40
RPS23	5.03289e-44	-0.196263	0.999	1	1.35385e-39
DDX24	1.70999e-42	0.41599	0.827	0.728	4.59986e-38
SIPA1L1	2.45012e-42	0.695507	0.4	0.275	6.59083e-38
REL	3.47205e-42	0.492661	0.57	0.455	9.33982e-38
CCDC93	4.73098e-42	0.536485	0.367	0.229	1.27263e-37
BTG1	4.98187e-42	0.358036	0.984	0.986	1.34012e-37
CMIP	3.6994e-41	0.562406	0.51	0.381	9.95139e-37
MIF	4.41959e-41	-0.345451	0.738	0.85	1.18887e-36
ADGRE5	5.54581e-41	0.578993	0.558	0.427	1.49182e-36
ZFP36L2	9.54552e-41	0.409425	0.887	0.875	2.56775e-36
RPL7A	1.22032e-40	-0.209892	0.998	0.999	3.28265e-36
GCC2	1.22128e-40	0.495082	0.603	0.476	3.28523e-36
RPL32	2.16782e-40	-0.193361	1	1	5.83144e-36
COX6C	2.26513e-40	-0.348825	0.675	0.791	6.0932e-36
RFTN1	2.40797e-40	0.497556	0.51	0.377	6.47744e-36
PDCD4	2.42105e-40	0.378871	0.844	0.772	6.51263e-36
ATP5MD	3.98275e-40	-0.407323	0.509	0.639	1.07136e-35
HLA-B	9.68913e-40	0.302113	0.999	0.998	2.60638e-35
NDUFA3	1.02392e-39	-0.434987	0.378	0.501	2.75433e-35
RPL35	2.57985e-39	-0.20949	0.993	0.997	6.93979e-35
CCL3L1	5.417e-39	-0.567419	0.118	0.247	1.45717e-34
HINT1	6.79718e-39	-0.332315	0.843	0.9	1.82844e-34
VIPR2	7.04787e-39	0.507427	0.18	0.068	1.89588e-34
IL7R	1.24335e-38	-0.282644	0.357	0.523	3.3446e-34
SATB1	1.49673e-38	0.483115	0.234	0.114	4.02621e-34
SH2D2A	2.27861e-38	0.483396	0.318	0.185	6.12946e-34
BET1L	2.36663e-38	0.374935	0.158	0.054	6.36624e-34
PAM	2.96699e-38	0.509567	0.463	0.32	7.98121e-34
PCED1B-AS1	3.38282e-38	-0.391163	0.603	0.718	9.09978e-34
FAU	3.75287e-38	-0.193519	0.997	0.997	1.00952e-33
ANXA1	4.75485e-38	-0.396929	0.419	0.584	1.27906e-33
SMAP2	7.43295e-38	0.449004	0.657	0.536	1.99946e-33
SOD1	1.2838e-37	-0.404797	0.564	0.679	3.45342e-33
NME2	1.54844e-37	-0.413028	0.459	0.601	4.16529e-33
RAP1GAP2	1.61913e-37	-0.379342	0.04	0.13	4.35546e-33
TXN	1.80525e-37	-0.410851	0.345	0.49	4.85612e-33
RPLP1	2.75327e-37	-0.220623	0.999	0.999	7.40631e-33
RPS4X	3.14588e-37	-0.2504	0.997	0.999	8.46242e-33
RALGAPA1	6.72945e-37	0.497771	0.538	0.405	1.81022e-32
ATP5ME	1.11668e-36	-0.383772	0.523	0.66	3.00388e-32
RPL30	1.21196e-36	-0.174851	1	1	3.26017e-32
SIK3	1.46553e-36	0.598479	0.722	0.672	3.94229e-32
GLIS3	1.94068e-36	0.287226	0.061	0.005	5.22042e-32
RPSA	1.10506e-35	-0.260042	0.96	0.984	2.97262e-31
RASA2	3.77176e-35	0.466181	0.682	0.587	1.0146e-30
MTFP1	4.24739e-35	0.504201	0.413	0.285	1.14255e-30
RPS3A	5.5804e-35	-0.192985	0.999	0.999	1.50113e-30
NDUFB2	7.35432e-35	-0.4036	0.415	0.555	1.97831e-30
RPS27A	7.51199e-35	-0.154075	0.999	1	2.02073e-30
EMP3	9.19405e-35	-0.339381	0.472	0.63	2.4732e-30
UQCRH	2.19033e-34	-0.362049	0.553	0.655	5.89199e-30
GZMK	2.56704e-34	-0.365912	0.702	0.825	6.90535e-30
NUCKS1	2.66546e-34	0.419722	0.541	0.396	7.17009e-30
TXNIP	2.68298e-34	-0.241463	0.663	0.804	7.21723e-30
ZFAS1	3.34033e-34	0.421711	0.85	0.799	8.98548e-30
GNAS	8.79236e-34	0.353247	0.86	0.808	2.36514e-29
LY6E	9.47236e-34	-0.411827	0.28	0.409	2.54806e-29
CD44	9.56107e-34	0.452876	0.711	0.673	2.57193e-29
SUB1	9.66292e-34	-0.339522	0.775	0.847	2.59933e-29
LTB	9.73509e-34	-0.448042	0.368	0.525	2.61874e-29
ITPKB	1.14948e-33	0.43553	0.288	0.156	3.09209e-29
MT1X	1.66702e-33	-0.391003	0.142	0.264	4.48428e-29
TGFBR2	1.83769e-33	0.450116	0.499	0.359	4.94338e-29
GZMB	2.6115e-33	-0.454665	0.028	0.105	7.02493e-29
PDE3B	3.38558e-33	-0.448167	0.26	0.411	9.10722e-29
RNF19A	3.74899e-33	0.448012	0.767	0.669	1.00848e-28
BANF1	3.8254e-33	-0.384842	0.15	0.241	1.02903e-28
SKIL	4.51269e-33	0.448598	0.394	0.26	1.21391e-28
RPL15	7.73605e-33	-0.200732	0.995	0.996	2.081e-28
COX7C	9.34728e-33	-0.268196	0.882	0.927	2.51442e-28
RACK1	1.07067e-32	-0.257907	0.948	0.971	2.8801e-28
DUSP2	1.48883e-32	0.403581	0.833	0.824	4.00495e-28
FILIP1L	1.54805e-32	0.567586	0.202	0.103	4.16425e-28
CD2	1.90457e-32	-0.459448	0.604	0.673	5.12331e-28
TIPARP	2.31976e-32	0.461586	0.282	0.163	6.24015e-28
RBM3	2.76536e-32	0.383606	0.643	0.498	7.43883e-28
ELL2	3.32158e-32	0.466632	0.405	0.279	8.93506e-28
CMSS1	3.96682e-32	0.681169	0.346	0.24	1.06707e-27
AGO2	5.22113e-32	0.429658	0.35	0.227	1.40449e-27
LSM7	7.35913e-32	-0.368775	0.414	0.536	1.9796e-27
UBC	8.23807e-32	0.336717	0.968	0.945	2.21604e-27
CAMK1D	9.97373e-32	0.574504	0.471	0.359	2.68293e-27
RASGRP1	9.9816e-32	0.499075	0.432	0.329	2.68505e-27
ABR	1.12284e-31	0.399619	0.189	0.083	3.02044e-27
DYNLL1	1.1813e-31	-0.425918	0.25	0.332	3.1777e-27
IDS	1.36349e-31	0.43425	0.495	0.368	3.66779e-27
SNHG8	1.38029e-31	0.428032	0.67	0.572	3.71297e-27
AC243829.4	2.16097e-31	0.408018	0.205	0.095	5.81302e-27
NCOA2	2.53428e-31	0.430884	0.58	0.473	6.81721e-27
WIPF1	2.85862e-31	0.377487	0.72	0.623	7.68968e-27
PSMB9	3.37636e-31	-0.385635	0.507	0.601	9.0824e-27
ABL1	3.94696e-31	0.396716	0.248	0.128	1.06173e-26
CSTB	5.69388e-31	-0.409089	0.292	0.403	1.53165e-26
RPL13A	1.05408e-30	0.210733	0.989	0.973	2.83546e-26
CCNI	1.3534e-30	0.365917	0.709	0.609	3.64064e-26
OFD1	1.50061e-30	0.417813	0.417	0.282	4.03665e-26
RPS3	2.78038e-30	-0.167612	0.999	0.999	7.47922e-26
SNX9	2.92128e-30	0.482109	0.215	0.108	7.85824e-26
RPL8	3.48343e-30	-0.192427	0.992	0.995	9.37041e-26
STK17B	4.98101e-30	0.329067	0.8	0.747	1.33989e-25
TBL1X	5.22257e-30	0.437331	0.283	0.181	1.40487e-25
FOXP1	8.57645e-30	0.400494	0.75	0.704	2.30706e-25
ARAP2	1.22141e-29	0.412483	0.547	0.448	3.28559e-25
IL2RB	1.9395e-29	0.389433	0.307	0.18	5.21726e-25
LIME1	2.18315e-29	-0.367332	0.426	0.567	5.87267e-25
TENT4B	2.32525e-29	0.41366	0.352	0.228	6.25492e-25
TUBA4A	2.5747e-29	0.427691	0.577	0.501	6.92595e-25
YES1	3.02812e-29	0.440071	0.374	0.244	8.14565e-25
ATXN1	5.08826e-29	0.406562	0.724	0.647	1.36874e-24
MT-ND3	5.64363e-29	-0.253004	0.999	1	1.51814e-24
AKNA	1.45445e-28	0.383949	0.624	0.513	3.91247e-24
CCT3	1.58625e-28	-0.35985	0.171	0.252	4.267e-24
SYNE1	1.59974e-28	-0.408269	0.328	0.446	4.30331e-24
TNFRSF9	1.70708e-28	0.472534	0.148	0.063	4.59205e-24
ATP1B3	1.73672e-28	0.493449	0.523	0.445	4.67179e-24
TAFA1	1.85092e-28	-0.343038	0.039	0.112	4.97897e-24
DUSP5	2.01859e-28	0.357753	0.241	0.127	5.43e-24
ZFP36	2.20283e-28	0.391344	0.634	0.568	5.92562e-24
COPS9	2.21654e-28	-0.336169	0.452	0.582	5.9625e-24
ELOB	2.31494e-28	-0.299555	0.622	0.737	6.22719e-24
GPCPD1	2.66703e-28	0.413079	0.493	0.371	7.17432e-24
UQCR10	2.75328e-28	-0.349699	0.537	0.638	7.40631e-24
ATP5MG	2.9156e-28	-0.270318	0.83	0.884	7.84297e-24
PSME1	3.12161e-28	-0.333477	0.552	0.681	8.39714e-24
SELL	3.66144e-28	-0.309825	0.028	0.095	9.84927e-24
BCL11B	4.2714e-28	0.380015	0.751	0.685	1.14901e-23
ITGAD	6.02291e-28	0.209992	0.054	0.006	1.62016e-23
BAX	6.67572e-28	-0.392381	0.226	0.347	1.79577e-23
IQGAP2	8.59891e-28	0.377676	0.642	0.545	2.31311e-23
S1PR1	8.81058e-28	-0.241952	0.034	0.107	2.37004e-23
TSPO	1.06899e-27	-0.333641	0.317	0.454	2.87558e-23
IFNGR1	1.29265e-27	0.441055	0.467	0.346	3.47722e-23
CFL1	1.41894e-27	-0.260143	0.764	0.868	3.81694e-23
DDX6	1.81842e-27	0.35715	0.655	0.539	4.89155e-23
LGR6	2.61643e-27	0.302072	0.139	0.054	7.0382e-23
BAZ1A	2.77976e-27	0.413785	0.488	0.39	7.47755e-23
TC2N	3.04105e-27	0.423548	0.666	0.552	8.18042e-23
HSPA8	5.05603e-27	-0.390252	0.481	0.579	1.36007e-22
IDI1	5.12615e-27	0.398491	0.469	0.36	1.37893e-22
DHX36	6.41078e-27	0.380563	0.474	0.349	1.7245e-22
COX5B	6.58447e-27	-0.3052	0.582	0.688	1.77122e-22
COX6B1	1.02995e-26	-0.324861	0.551	0.66	2.77055e-22
RPL34	1.29765e-26	-0.147012	1	1	3.49068e-22
CKLF	1.46696e-26	-0.366318	0.402	0.488	3.94613e-22
ANXA6	2.20217e-26	-0.334902	0.191	0.272	5.92384e-22
GNLY	2.25783e-26	-1.01457	0.1	0.162	6.07355e-22
HSPB1	2.47903e-26	-0.380832	0.153	0.245	6.66858e-22
SRRM2	2.7473e-26	0.345574	0.693	0.583	7.39022e-22
TAF1D	2.97318e-26	0.382218	0.462	0.349	7.99787e-22
C12orf57	3.21073e-26	-0.345177	0.568	0.68	8.63687e-22
ATP5MF	3.49683e-26	-0.338062	0.378	0.501	9.40646e-22
DDX3Y	3.59298e-26	0.278692	0.069	0.014	9.66511e-22
RPS27L	5.08531e-26	-0.402571	0.409	0.506	1.36795e-21
CPNE2	5.51979e-26	-0.251679	0.022	0.081	1.48482e-21
MT-ATP6	7.66231e-26	0.143716	0.999	1	2.06116e-21
ITGA4	1.27322e-25	0.424371	0.572	0.473	3.42495e-21
NDUFB3	1.43954e-25	-0.33052	0.151	0.242	3.87236e-21
GAPDH	1.48642e-25	-0.286636	0.736	0.818	3.99846e-21
SETD2	1.69124e-25	0.421179	0.48	0.375	4.54944e-21
RELB	1.71764e-25	0.479634	0.298	0.208	4.62046e-21
PRKAR2A	1.90856e-25	0.372628	0.334	0.215	5.13403e-21
CDK17	1.94333e-25	0.378541	0.551	0.466	5.22756e-21
SQSTM1	2.16792e-25	0.423446	0.461	0.351	5.83172e-21
NR4A3	2.27288e-25	0.353833	0.198	0.104	6.11404e-21
RAB8B	2.97605e-25	0.408128	0.624	0.512	8.00558e-21
BICDL1	3.11769e-25	0.444093	0.307	0.224	8.38659e-21
TBCA	3.31959e-25	-0.348711	0.391	0.483	8.92971e-21
SPTBN4	3.54674e-25	0.282402	0.083	0.024	9.54073e-21
MICAL2	5.72283e-25	0.423638	0.198	0.106	1.53944e-20
PGRMC2	5.74895e-25	0.393311	0.313	0.205	1.54647e-20
PRRC2C	8.59213e-25	0.333523	0.771	0.682	2.31128e-20
LRRC8C	9.658e-25	-0.386176	0.134	0.236	2.598e-20
RPS25	1.52236e-24	-0.149672	0.998	0.999	4.09514e-20
ARIH1	1.68588e-24	0.346565	0.583	0.503	4.53502e-20
POLR2L	1.75052e-24	-0.351427	0.462	0.565	4.70889e-20
ADAMTS17	1.86615e-24	0.311159	0.15	0.065	5.01993e-20
PAXX	1.86838e-24	-0.337838	0.346	0.453	5.02593e-20
SNHG9	1.96812e-24	-0.359433	0.313	0.429	5.29424e-20
CHD1	2.27891e-24	0.381896	0.592	0.486	6.13025e-20
BORCS5	3.62217e-24	0.433522	0.32	0.236	9.74365e-20
TSTD1	3.74251e-24	-0.327582	0.355	0.473	1.00673e-19
RPS8	3.78897e-24	-0.1513	0.999	0.999	1.01923e-19
UBE2B	3.82063e-24	0.380783	0.557	0.492	1.02775e-19
PTPN22	6.84595e-24	0.383701	0.533	0.436	1.84156e-19
GPR183	7.04035e-24	-0.373877	0.136	0.241	1.89385e-19
DRAP1	9.97077e-24	-0.32319	0.342	0.455	2.68214e-19
RPL23A	1.02942e-23	-0.150034	0.997	0.999	2.76914e-19
RPS9	1.18563e-23	-0.167188	0.993	0.997	3.18933e-19
DSTN	1.25591e-23	-0.349428	0.226	0.329	3.37839e-19
HMGN1	1.26116e-23	-0.324157	0.511	0.617	3.39252e-19
RPS12	4.13483e-23	-0.138551	1	1	1.11227e-18
DUSP1	5.36391e-23	0.30214	0.551	0.532	1.44289e-18
RIC8A	6.49897e-23	0.281828	0.16	0.076	1.74822e-18
GLCCI1	7.24544e-23	0.422038	0.369	0.261	1.94902e-18
CHCHD10	7.29378e-23	-0.327669	0.235	0.332	1.96203e-18
NDUFA4	9.11511e-23	-0.242737	0.746	0.814	2.45196e-18
MRPL34	9.12752e-23	-0.306124	0.125	0.216	2.4553e-18
SLC25A3	1.03035e-22	0.35243	0.536	0.429	2.77163e-18
HSPA1A	1.05868e-22	-0.238124	0.024	0.081	2.84784e-18
PDE4B	1.13806e-22	0.360638	0.567	0.504	3.06137e-18
KMT2E	1.17111e-22	0.3199	0.737	0.652	3.15028e-18
CCL5	1.18958e-22	-0.134089	0.97	0.994	3.19998e-18
SRSF2	1.74961e-22	0.340714	0.635	0.54	4.70644e-18
PATL2	1.93873e-22	-0.282142	0.087	0.171	5.21517e-18
CLEC2D	2.79192e-22	0.377141	0.639	0.562	7.51027e-18
ESYT2	3.40089e-22	0.394281	0.352	0.259	9.1484e-18
SC5D	4.35337e-22	0.341694	0.176	0.09	1.17106e-17
BLOC1S1	4.40453e-22	-0.316444	0.286	0.387	1.18482e-17
EEF1B2	5.08571e-22	-0.19748	0.958	0.974	1.36806e-17
CYBA	5.39493e-22	-0.243946	0.86	0.914	1.45124e-17
ANXA5	5.58828e-22	-0.315688	0.142	0.223	1.50325e-17
GTDC1	5.95589e-22	0.369503	0.42	0.325	1.60214e-17
RPL22	7.48985e-22	-0.169167	0.976	0.98	2.01477e-17
FTH1	9.05023e-22	1.06147	0.975	0.973	2.43451e-17
TPM4	9.70811e-22	0.333832	0.23	0.136	2.61148e-17
GGA2	1.02902e-21	0.360447	0.435	0.322	2.76806e-17
EOMES	1.15212e-21	0.327878	0.185	0.098	3.09921e-17
C4orf48	1.21251e-21	-0.312065	0.163	0.253	3.26164e-17
BNC2	1.5383e-21	0.276622	0.089	0.029	4.13802e-17
TRMT112	1.64613e-21	-0.30139	0.472	0.545	4.42808e-17
JUNB	1.69362e-21	0.147178	0.762	0.807	4.55583e-17
DBI	1.69926e-21	-0.286348	0.43	0.545	4.57101e-17
SMDT1	1.81037e-21	-0.31906	0.313	0.416	4.86991e-17
LEPROTL1	1.93795e-21	0.31784	0.808	0.758	5.21308e-17
CHKA	2.1725e-21	0.226849	0.079	0.023	5.84401e-17
RPL37	2.2041e-21	-0.145217	0.998	0.999	5.92904e-17
SLK	3.27852e-21	0.308892	0.182	0.099	8.81921e-17
CHD2	3.40186e-21	0.332469	0.667	0.577	9.15099e-17
RPL11	3.62671e-21	-0.122115	1	0.999	9.75586e-17
HSPA5	4.13522e-21	0.390264	0.589	0.493	1.11238e-16
MCL1	5.08472e-21	0.364536	0.381	0.278	1.36779e-16
ATP8A1	5.96069e-21	0.333468	0.592	0.482	1.60343e-16
HGSNAT	5.97672e-21	0.33149	0.198	0.11	1.60774e-16
KRTCAP2	6.61407e-21	-0.285473	0.511	0.624	1.77919e-16
RBM25	7.47893e-21	0.32736	0.519	0.411	2.01183e-16
SLC35F1	9.6293e-21	0.274401	0.083	0.028	2.59028e-16
RPL35A	9.87967e-21	-0.144332	0.997	0.999	2.65763e-16
NPDC1	1.29182e-20	-0.157733	0.012	0.054	3.47498e-16
SYTL2	1.31337e-20	0.382828	0.24	0.149	3.53296e-16
EMD	1.36392e-20	0.314176	0.234	0.143	3.66895e-16
PLCG2	1.38857e-20	0.319171	0.593	0.505	3.73525e-16
CHPT1	1.48677e-20	0.334419	0.202	0.115	3.9994e-16
USP36	1.61147e-20	0.32525	0.513	0.419	4.33485e-16
RNF168	1.73094e-20	0.331764	0.28	0.179	4.65622e-16
CCSER2	1.88595e-20	0.330351	0.652	0.546	5.0732e-16
HLA-DQA2	2.02278e-20	0.325875	0.127	0.06	5.44128e-16
RPL27	2.14607e-20	-0.175726	0.974	0.979	5.77294e-16
SNRPF	2.35899e-20	-0.288341	0.349	0.46	6.34568e-16
HDAC9	2.3797e-20	0.386955	0.141	0.067	6.40139e-16
DDX3X	2.97915e-20	0.335929	0.545	0.459	8.0139e-16
ARHGAP26	3.12182e-20	0.317985	0.557	0.511	8.39769e-16
C2orf74	3.81019e-20	-0.21702	0.033	0.082	1.02494e-15
PIK3AP1	4.63802e-20	0.288736	0.183	0.097	1.24763e-15
ZNF571	6.73936e-20	0.241158	0.083	0.029	1.81289e-15
CYCS	6.97524e-20	0.345124	0.595	0.516	1.87634e-15
RAN	7.90261e-20	-0.282199	0.432	0.517	2.1258e-15
RORA	8.60743e-20	0.432655	0.547	0.475	2.3154e-15
PRDX2	1.04554e-19	-0.287229	0.167	0.261	2.8125e-15
ERO1B	1.07833e-19	0.322029	0.25	0.155	2.9007e-15
KANSL1-AS1	1.19398e-19	-0.22764	0.063	0.113	3.21181e-15
UTY	1.24965e-19	0.226097	0.06	0.014	3.36156e-15
TMSB4X	1.39612e-19	-0.181979	0.999	1	3.75555e-15
SRP14	1.48216e-19	-0.193444	0.887	0.913	3.987e-15
CROCC	1.55759e-19	-0.386915	0.252	0.326	4.18993e-15
TLE5	1.56067e-19	-0.277309	0.547	0.635	4.1982e-15
PRPF38B	1.8624e-19	0.324749	0.4	0.295	5.00987e-15
SKAP1	1.90483e-19	0.253157	0.723	0.72	5.12399e-15
NDUFS5	2.10515e-19	0.296377	0.693	0.653	5.66285e-15
VAMP8	2.11906e-19	-0.29801	0.359	0.453	5.70026e-15
MT1E	2.65878e-19	-0.252205	0.051	0.114	7.15211e-15
STAT5B	2.87556e-19	0.358596	0.328	0.237	7.73524e-15
TOX2	2.9642e-19	0.207691	0.093	0.036	7.97369e-15
RPS11	3.45753e-19	0.189492	0.971	0.963	9.30077e-15
FBXO34	4.41133e-19	0.344451	0.309	0.218	1.18665e-14
COX5A	4.85026e-19	-0.287236	0.251	0.348	1.30472e-14
HLA-DRB1	4.85258e-19	-0.317612	0.371	0.482	1.30534e-14
EPB41L4A-AS1	6.0304e-19	0.339686	0.348	0.258	1.62218e-14
NDUFA12	6.9768e-19	-0.284055	0.289	0.381	1.87676e-14
AKT3	9.57909e-19	0.388411	0.434	0.336	2.57678e-14
KLRD1	9.60915e-19	0.360178	0.428	0.315	2.58486e-14
MBNL1	1.01026e-18	0.300218	0.895	0.858	2.71759e-14
USP9Y	1.05859e-18	0.194072	0.05	0.01	2.84761e-14
MARCH3	1.19047e-18	0.359497	0.112	0.05	3.20235e-14
RAP1A	1.26458e-18	0.315767	0.51	0.407	3.40171e-14
VPS13C	1.32308e-18	0.289534	0.547	0.433	3.55908e-14
A2M	1.34219e-18	0.325086	0.353	0.244	3.61048e-14
ZCCHC2	1.36673e-18	0.321503	0.222	0.142	3.6765e-14
MRPL18	1.66558e-18	-0.265273	0.087	0.156	4.4804e-14
KRT10	1.75279e-18	-0.252809	0.54	0.636	4.71501e-14
RPS26	1.77734e-18	-0.491154	0.933	0.926	4.78103e-14
SAT1	1.82839e-18	0.521648	0.655	0.561	4.91836e-14
NDUFAB1	1.84422e-18	-0.267384	0.237	0.343	4.96096e-14
ERP29	2.04631e-18	-0.276065	0.503	0.606	5.50458e-14
SSR4	2.07946e-18	-0.22661	0.66	0.752	5.59375e-14
HNRNPA3	2.14148e-18	0.261711	0.703	0.635	5.76059e-14
TGFB1	2.18018e-18	0.33833	0.589	0.512	5.86469e-14
NEK1	2.66455e-18	0.330145	0.211	0.128	7.16764e-14
GFOD1	2.86732e-18	0.193291	0.101	0.043	7.7131e-14
IFRD1	3.35076e-18	0.383781	0.305	0.238	9.01354e-14
ASAP1	3.44456e-18	0.352826	0.336	0.234	9.26586e-14
RPL12	3.77549e-18	-0.130981	0.995	0.997	1.01561e-13
STMP1	3.97918e-18	-0.277617	0.198	0.278	1.0704e-13
NOP10	4.09927e-18	-0.295638	0.252	0.348	1.1027e-13
EIF1	4.71384e-18	0.163463	0.998	0.998	1.26802e-13
RPL19	5.19628e-18	-0.123252	0.998	0.999	1.3978e-13
EIF5	5.64584e-18	0.291964	0.55	0.457	1.51873e-13
TRAPPC10	5.95279e-18	0.304195	0.518	0.418	1.6013e-13
ISG15	6.32713e-18	-0.30487	0.268	0.336	1.702e-13
NOCT	6.52068e-18	0.278914	0.152	0.079	1.75406e-13
SEC61G	6.70059e-18	-0.259752	0.497	0.59	1.80246e-13
PMEPA1	7.75623e-18	0.191716	0.061	0.018	2.08643e-13
PSME2	8.3739e-18	-0.283516	0.354	0.439	2.25258e-13
FTL	9.14264e-18	-0.227574	0.967	0.98	2.45937e-13
AC006369.1	1.1261e-17	-0.244063	0.109	0.192	3.02922e-13
RPS5	1.16407e-17	-0.167493	0.972	0.984	3.13135e-13
NDUFB5	1.2874e-17	-0.237713	0.121	0.179	3.4631e-13
MBP	1.30694e-17	0.304328	0.615	0.545	3.51566e-13
RABGEF1	1.38025e-17	0.312807	0.31	0.22	3.71288e-13
DTHD1	1.71474e-17	0.339017	0.321	0.221	4.61265e-13
UBA52	2.1488e-17	-0.147608	0.984	0.992	5.78027e-13
PDCD5	2.17087e-17	-0.270504	0.196	0.287	5.83965e-13
ZNF10	2.24697e-17	0.283501	0.208	0.123	6.04435e-13
A1BG	2.25126e-17	0.296413	0.244	0.155	6.05588e-13
TOX	2.5125e-17	0.343813	0.431	0.322	6.75862e-13
SLC2A3	2.51804e-17	0.369263	0.465	0.392	6.77352e-13
ARPC3	2.6058e-17	-0.225526	0.712	0.796	7.00961e-13
SELENOK	2.81399e-17	0.301202	0.723	0.682	7.56965e-13
RHOQ	2.89154e-17	0.228383	0.123	0.057	7.77825e-13
NCL	3.32516e-17	0.257456	0.643	0.536	8.94467e-13
MTFR1	3.3397e-17	0.220899	0.188	0.108	8.98378e-13
SLFN12L	3.49216e-17	0.311024	0.468	0.363	9.39392e-13
CACYBP	3.76571e-17	-0.285387	0.225	0.321	1.01298e-12
PPIG	4.69316e-17	0.29192	0.493	0.393	1.26246e-12
CIRBP	4.86044e-17	0.246624	0.757	0.667	1.30746e-12
FOSB	4.98268e-17	0.369868	0.353	0.277	1.34034e-12
NDUFB7	5.07427e-17	-0.265368	0.281	0.375	1.36498e-12
PPP2R5C	5.17393e-17	0.2771	0.896	0.864	1.39179e-12
RUNX3	5.69191e-17	0.285059	0.757	0.667	1.53112e-12
WSB1	6.05396e-17	0.310113	0.397	0.302	1.62851e-12
SOCS1	6.80038e-17	-0.275684	0.155	0.216	1.8293e-12
RNASET2	7.50656e-17	-0.257998	0.24	0.34	2.01926e-12
COX7A2	8.49286e-17	-0.230125	0.672	0.741	2.28458e-12
MRPS24	8.9641e-17	-0.265422	0.239	0.334	2.41134e-12
CAPZA1	9.03748e-17	0.281891	0.615	0.529	2.43108e-12
ALOX5AP	1.00829e-16	0.153323	0.503	0.398	2.7123e-12
HIST1H1C	1.00986e-16	0.48374	0.32	0.24	2.71652e-12
KLRK1	1.12413e-16	0.301043	0.512	0.418	3.02391e-12
FKBP4	1.15979e-16	-0.174483	0.028	0.067	3.11985e-12
DDX5	1.19869e-16	-0.109916	0.929	0.973	3.22447e-12
SLC35E1	1.21723e-16	0.231731	0.167	0.092	3.27436e-12
BOD1L1	1.34069e-16	0.314447	0.397	0.299	3.60646e-12
BOLA3	1.44574e-16	-0.25318	0.112	0.183	3.88905e-12
ATP5IF1	1.73135e-16	-0.249444	0.597	0.679	4.65732e-12
TRAT1	1.77294e-16	0.358172	0.383	0.302	4.76921e-12
TG	1.97242e-16	0.294668	0.243	0.155	5.3058e-12
SNRPD1	2.00291e-16	-0.259271	0.365	0.455	5.38782e-12
BEX5	2.04042e-16	0.223591	0.099	0.043	5.48872e-12
METTL26	3.11107e-16	-0.268792	0.174	0.256	8.36878e-12
UBASH3A	3.2483e-16	0.200904	0.128	0.064	8.73792e-12
NDUFB11	3.34169e-16	-0.249845	0.453	0.539	8.98915e-12
HNRNPUL1	3.34868e-16	0.288283	0.386	0.296	9.00795e-12
BACH2	3.49768e-16	0.439723	0.354	0.297	9.40876e-12
PBX4	3.62597e-16	0.344998	0.285	0.209	9.75387e-12
KDM6B	3.68961e-16	0.23565	0.138	0.072	9.92504e-12
SRPRA	3.70823e-16	0.28275	0.235	0.154	9.97515e-12
DKK3	4.30611e-16	0.202047	0.1	0.044	1.15834e-11
AL118516.1	4.86831e-16	0.280339	0.213	0.132	1.30958e-11
SEPTIN7	5.2035e-16	0.24068	0.835	0.792	1.39974e-11
RRP7A	5.3218e-16	0.265628	0.2	0.127	1.43156e-11
PTGES3	5.45857e-16	-0.255379	0.58	0.649	1.46836e-11
PAK2	5.63574e-16	0.274232	0.508	0.408	1.51601e-11
AP001011.1	5.70326e-16	0.350059	0.373	0.307	1.53418e-11
SMCHD1	5.95112e-16	0.32949	0.758	0.716	1.60085e-11
MCTP2	6.0187e-16	0.330867	0.358	0.267	1.61903e-11
RNF149	6.12373e-16	0.299791	0.396	0.314	1.64728e-11
VAV3	6.42591e-16	0.378141	0.48	0.41	1.72857e-11
CD99	7.26102e-16	-0.251239	0.537	0.635	1.95322e-11
CLEC2B	7.90162e-16	-0.219131	0.592	0.681	2.12554e-11
TOMM5	1.01403e-15	-0.25066	0.404	0.483	2.72775e-11
CCL4L2	1.02297e-15	-0.886965	0.148	0.216	2.75178e-11
BANP	1.0683e-15	0.298839	0.193	0.122	2.87373e-11
SSNA1	1.09557e-15	-0.267244	0.188	0.266	2.94709e-11
PER2	1.09898e-15	0.232763	0.114	0.055	2.95625e-11
ABCB1	1.12213e-15	0.286952	0.188	0.11	3.01852e-11
FAM107B	1.34002e-15	0.313609	0.547	0.495	3.60464e-11
DUT	1.57617e-15	-0.265898	0.201	0.268	4.23989e-11
CLIC3	1.77521e-15	-0.236179	0.054	0.112	4.77533e-11
NFKB1	1.92687e-15	0.354626	0.444	0.355	5.18327e-11
HOPX	2.27535e-15	-0.316563	0.185	0.268	6.12068e-11
SYNE2	2.8774e-15	-0.289073	0.402	0.501	7.7402e-11
HNRNPD	3.01505e-15	0.263509	0.518	0.426	8.1105e-11
BCL2	3.44661e-15	0.319363	0.382	0.282	9.27139e-11
SMARCA5	3.474e-15	0.272427	0.411	0.313	9.34505e-11
SNHG6	3.57543e-15	0.272819	0.797	0.744	9.6179e-11
IKZF2	3.63632e-15	0.322198	0.209	0.129	9.78171e-11
IFITM1	3.92734e-15	0.302433	0.354	0.272	1.05646e-10
ZFAND3	4.00874e-15	0.301838	0.486	0.399	1.07835e-10
PSMD13	4.45483e-15	0.291356	0.32	0.243	1.19835e-10
FAM120AOS	4.52194e-15	0.239231	0.185	0.109	1.2164e-10
ICAM3	4.52319e-15	-0.260451	0.349	0.437	1.21674e-10
TRPC4AP	4.8124e-15	0.29008	0.306	0.22	1.29454e-10
PPA1	4.93818e-15	-0.26822	0.175	0.252	1.32837e-10
ARPC5L	5.23691e-15	-0.263247	0.382	0.474	1.40873e-10
FOXN3	5.44659e-15	0.247868	0.622	0.601	1.46513e-10
RPS13	5.49724e-15	-0.130144	0.993	0.996	1.47876e-10
TRAF1	5.60643e-15	0.286249	0.176	0.11	1.50813e-10
DNAJC1	5.84424e-15	0.318191	0.487	0.406	1.5721e-10
NUP98	6.51666e-15	0.28692	0.447	0.363	1.75298e-10
LITAF	6.89165e-15	0.292281	0.612	0.539	1.85385e-10
SERINC1	7.23307e-15	0.272813	0.459	0.363	1.94569e-10
CRIM1	9.86353e-15	0.197942	0.118	0.06	2.65329e-10
SENP6	9.87563e-15	0.283161	0.406	0.315	2.65654e-10
PHF20L1	1.0507e-14	0.2863	0.275	0.195	2.82638e-10
ZNHIT1	1.10388e-14	-0.260177	0.183	0.258	2.96943e-10
PLXND1	1.24365e-14	0.206768	0.113	0.055	3.34541e-10
ASH1L	1.26662e-14	0.286982	0.483	0.402	3.40722e-10
CCT5	1.36017e-14	-0.212847	0.133	0.189	3.65886e-10
TM9SF3	1.36636e-14	0.289966	0.448	0.362	3.67552e-10
ETV3	1.38593e-14	0.240316	0.186	0.112	3.72815e-10
AC067945.4	1.48362e-14	0.199451	0.118	0.059	3.99095e-10
VPS37B	1.49048e-14	0.295167	0.376	0.308	4.0094e-10
EPHA4	1.49936e-14	-0.268426	0.11	0.184	4.03329e-10
PNN	1.55159e-14	0.255849	0.487	0.39	4.17377e-10
SNRPG	1.69786e-14	-0.242282	0.464	0.544	4.56724e-10
CD28	1.81954e-14	0.31121	0.26	0.189	4.89456e-10
NAP1L1	1.9691e-14	0.255481	0.601	0.508	5.29689e-10
NACA	1.99165e-14	-0.134581	0.983	0.982	5.35754e-10
BRAF	2.32878e-14	0.292449	0.477	0.397	6.26441e-10
ARPC1B	2.34552e-14	-0.236934	0.495	0.591	6.30946e-10
ANTKMT	2.46201e-14	-0.268322	0.207	0.275	6.6228e-10
MRPS31	2.49698e-14	-0.273975	0.113	0.175	6.71688e-10
AHSA1	2.70517e-14	-0.226612	0.1	0.152	7.2769e-10
ANAPC16	2.94882e-14	-0.240122	0.536	0.619	7.93232e-10
ARHGAP25	2.96913e-14	0.329423	0.332	0.252	7.98695e-10
TERF2IP	3.10563e-14	0.253918	0.592	0.531	8.35414e-10
PSMB3	3.1956e-14	-0.244838	0.301	0.382	8.59617e-10
NDUFC2	3.54309e-14	-0.237614	0.401	0.475	9.5309e-10
AC243829.2	3.54619e-14	0.32637	0.115	0.06	9.53925e-10
TMEM59	3.96758e-14	-0.243393	0.478	0.567	1.06728e-09
HECTD1	4.72861e-14	0.321287	0.349	0.279	1.272e-09
SPART	4.7486e-14	0.159268	0.064	0.023	1.27737e-09
UFC1	4.75539e-14	-0.253171	0.336	0.422	1.2792e-09
LINC00513	4.78312e-14	0.292686	0.531	0.491	1.28666e-09
SEPTIN6	4.81045e-14	0.286037	0.444	0.364	1.29401e-09
FKBP11	4.81882e-14	-0.289414	0.399	0.436	1.29626e-09
EZH2	5.03549e-14	-0.199843	0.052	0.107	1.35455e-09
STK4	5.10375e-14	0.247025	0.738	0.673	1.37291e-09
SPOCK2	5.32805e-14	0.286867	0.51	0.459	1.43325e-09
HNRNPU	5.40829e-14	0.260537	0.545	0.455	1.45483e-09
CORO1A	5.4338e-14	-0.258325	0.563	0.643	1.46169e-09
PIK3R5	5.44401e-14	0.319814	0.362	0.28	1.46444e-09
HBB	5.63109e-14	-1.09828	0.111	0.066	1.51476e-09
SLAMF7	6.76774e-14	0.264243	0.246	0.166	1.82052e-09
EIF4A1	7.00875e-14	0.255015	0.639	0.556	1.88535e-09
CCDC107	7.1653e-14	-0.226341	0.241	0.299	1.92747e-09
IKZF1	7.89976e-14	0.248267	0.621	0.535	2.12504e-09
COG3	8.42681e-14	-0.251573	0.164	0.244	2.26681e-09
CLIC1	8.7907e-14	-0.244595	0.627	0.694	2.3647e-09
NUCB2	9.01226e-14	0.296309	0.372	0.284	2.4243e-09
RPS17	9.1678e-14	0.207805	0.807	0.769	2.46614e-09
SKAP1-AS1	9.30155e-14	0.17863	0.122	0.064	2.50212e-09
ESR2	9.55133e-14	-0.185452	0.043	0.093	2.56931e-09
TRGV10	9.99998e-14	0.249761	0.095	0.044	2.68999e-09
UTRN	1.01905e-13	0.220794	0.658	0.642	2.74125e-09
HNRNPA1	1.05124e-13	0.204097	0.804	0.728	2.82783e-09
ASXL2	1.0572e-13	0.249133	0.244	0.162	2.84386e-09
MECP2	1.12342e-13	0.28234	0.505	0.443	3.02199e-09
HLA-F-AS1	1.13044e-13	0.174305	0.093	0.043	3.04088e-09
XBP1	1.22244e-13	0.29738	0.384	0.303	3.28838e-09
BIRC3	1.24717e-13	0.308058	0.255	0.196	3.35488e-09
PDCD1	1.28219e-13	0.219494	0.105	0.052	3.44908e-09
PPP1R13B	1.3498e-13	0.223038	0.147	0.083	3.63095e-09
GOLGB1	1.42692e-13	0.303091	0.329	0.244	3.8384e-09
ERCC5	1.45234e-13	0.238188	0.207	0.132	3.90681e-09
PDE4A	1.45725e-13	0.191595	0.143	0.081	3.92e-09
SNN	1.49508e-13	0.174291	0.081	0.035	4.02175e-09
RPL38	1.74952e-13	-0.122963	0.989	0.992	4.70621e-09
ARID4B	1.7689e-13	0.237529	0.733	0.649	4.75835e-09
PCNX1	1.83961e-13	0.286561	0.453	0.377	4.94856e-09
MT-ATP8	1.84053e-13	-0.19524	0.747	0.812	4.95103e-09
EBPL	1.85268e-13	-0.200931	0.081	0.137	4.98371e-09
PZP	1.88003e-13	0.266316	0.318	0.228	5.05727e-09
RAC2	1.92447e-13	-0.261936	0.441	0.506	5.17683e-09
USP34	2.12239e-13	0.257811	0.526	0.445	5.70923e-09
TMEM107	2.17546e-13	-0.260998	0.116	0.172	5.852e-09
UBL5	2.41978e-13	-0.214979	0.699	0.737	6.50922e-09
SERPINB9	2.43586e-13	0.263019	0.33	0.296	6.55246e-09
BRD4	2.82568e-13	0.272172	0.319	0.239	7.60108e-09
PLCB1	2.91076e-13	0.357523	0.325	0.246	7.82995e-09
CASP4	2.94182e-13	-0.258897	0.261	0.339	7.91351e-09
APOBEC3G	3.3618e-13	-0.257883	0.277	0.347	9.04324e-09
STAG2	3.4083e-13	0.253765	0.563	0.486	9.16832e-09
NCOA1	3.61907e-13	0.270443	0.502	0.409	9.7353e-09
SETD5	3.67127e-13	0.253634	0.245	0.167	9.87571e-09
NKTR	4.06357e-13	0.275998	0.463	0.386	1.0931e-08
RPL18	4.21498e-13	-0.122767	0.996	0.997	1.13383e-08
ENOSF1	4.2464e-13	0.221731	0.167	0.1	1.14228e-08
MT1F	4.25914e-13	-0.226634	0.108	0.162	1.14571e-08
SRSF11	4.506e-13	0.243026	0.64	0.553	1.21212e-08
SSBP4	4.58478e-13	-0.226405	0.148	0.216	1.23331e-08
NFATC2	4.84513e-13	0.288421	0.409	0.328	1.30334e-08
CD47	4.85762e-13	-0.236033	0.302	0.388	1.3067e-08
SSH2	5.01046e-13	0.25619	0.508	0.467	1.34781e-08
SRP54	5.20703e-13	0.241769	0.316	0.229	1.40069e-08
H2AFJ	6.83823e-13	0.295481	0.269	0.203	1.83948e-08
SEC62	7.93951e-13	0.23613	0.634	0.554	2.13573e-08
AC092338.3	8.06661e-13	0.216154	0.127	0.074	2.16992e-08
GNB1	8.21977e-13	0.255129	0.422	0.333	2.21112e-08
NIBAN1	8.38699e-13	-0.245389	0.272	0.363	2.2561e-08
MT-ND4L	8.6603e-13	-0.191509	0.783	0.84	2.32962e-08
CASK	8.75654e-13	0.285435	0.415	0.332	2.35551e-08
FAM89B	9.08387e-13	-0.217696	0.131	0.181	2.44356e-08
SH3TC1	9.14066e-13	0.222055	0.108	0.056	2.45884e-08
PHACTR2	9.97184e-13	0.340483	0.364	0.342	2.68243e-08
TALDO1	1.02768e-12	-0.213229	0.124	0.181	2.76446e-08
GTF3A	1.26741e-12	-0.224603	0.382	0.473	3.40933e-08
EIF1AX	1.32181e-12	0.259704	0.51	0.444	3.55567e-08
LRIG1	1.34665e-12	0.287282	0.239	0.194	3.62249e-08
CDK6	1.41048e-12	0.309792	0.241	0.171	3.79419e-08
ERVK3-1	1.53239e-12	0.260509	0.292	0.212	4.12214e-08
SSBP1	1.56846e-12	-0.228718	0.394	0.469	4.21915e-08
TRIM38	1.58534e-12	0.232829	0.189	0.121	4.26457e-08
NPAT	1.59206e-12	0.228557	0.193	0.123	4.28265e-08
CDC42SE2	1.63823e-12	0.203158	0.901	0.856	4.40683e-08
NDUFA1	1.63886e-12	-0.196961	0.616	0.69	4.40853e-08
VAMP5	1.67291e-12	-0.244552	0.233	0.295	4.50012e-08
SUGT1	1.86969e-12	-0.234205	0.151	0.22	5.02946e-08
PHF1	1.93671e-12	0.238321	0.202	0.134	5.20975e-08
HLA-DRB5	2.25835e-12	0.179832	0.118	0.063	6.07495e-08
CCNG1	2.29109e-12	0.231203	0.158	0.1	6.16305e-08
PRMT9	2.30388e-12	0.191342	0.126	0.069	6.19744e-08
ITGB2	2.30811e-12	0.269511	0.462	0.406	6.20881e-08
LRCH3	2.66563e-12	0.257794	0.242	0.17	7.17054e-08
PSMA2	2.718e-12	-0.218092	0.326	0.408	7.31142e-08
FAM3C	2.721e-12	0.218847	0.138	0.08	7.31948e-08
ENC1	2.76511e-12	0.286362	0.225	0.164	7.43815e-08
AL136962.1	2.84747e-12	0.248943	0.094	0.048	7.65969e-08
BX890604.2	2.94184e-12	0.147696	0.084	0.039	7.91356e-08
OCIAD2	3.06915e-12	-0.223734	0.342	0.412	8.25603e-08
ABRACL	3.09594e-12	-0.231281	0.245	0.306	8.32807e-08
VCAM1	3.09633e-12	0.193941	0.06	0.023	8.32914e-08
SFT2D1	3.10594e-12	-0.230651	0.187	0.245	8.35499e-08
LINC01934	3.14926e-12	0.533942	0.383	0.367	8.47152e-08
MRPS36	3.17259e-12	-0.225359	0.177	0.246	8.53426e-08
POLR2J	3.43728e-12	-0.224448	0.259	0.34	9.24628e-08
TRAF3IP3	3.60753e-12	-0.227406	0.219	0.273	9.70426e-08
ATP5PD	4.048e-12	-0.237005	0.294	0.363	1.08891e-07
ARMCX3	4.17215e-12	0.206941	0.127	0.071	1.12231e-07
RPA1	4.17867e-12	0.189869	0.127	0.071	1.12406e-07
CD6	4.18317e-12	0.269001	0.385	0.308	1.12527e-07
TUT4	4.22879e-12	0.272772	0.485	0.418	1.13754e-07
JMJD1C	4.3647e-12	0.254552	0.609	0.542	1.1741e-07
AIP	4.4339e-12	-0.215931	0.204	0.267	1.19272e-07
HMCES	4.49875e-12	0.228892	0.175	0.112	1.21016e-07
AHNAK	4.55947e-12	-0.237605	0.299	0.379	1.2265e-07
AKAP9	5.18166e-12	0.256732	0.465	0.38	1.39387e-07
PLCXD2	5.19574e-12	0.24797	0.168	0.106	1.39765e-07
ZFYVE28	5.39593e-12	0.301999	0.231	0.167	1.4515e-07
MGAT5	5.61128e-12	0.269962	0.237	0.163	1.50944e-07
MACO1	5.80933e-12	0.248442	0.336	0.253	1.56271e-07
HIVEP2	5.91476e-12	0.29596	0.324	0.257	1.59107e-07
H3F3A	6.00854e-12	-0.153387	0.903	0.935	1.6163e-07
PSME4	6.99556e-12	0.241968	0.476	0.393	1.88181e-07
PSMA1	7.1448e-12	-0.152212	0.324	0.412	1.92195e-07
LAMTOR4	7.7855e-12	-0.217322	0.388	0.459	2.0943e-07
UQCR11	7.82301e-12	-0.19402	0.667	0.732	2.10439e-07
SFPQ	8.25602e-12	0.22836	0.529	0.468	2.22087e-07
PRDX5	8.57983e-12	-0.218238	0.261	0.326	2.30797e-07
PER1	8.67372e-12	0.260193	0.261	0.186	2.33323e-07
PARD6G	8.74145e-12	-0.160085	0.039	0.077	2.35145e-07
SCMH1	9.69675e-12	0.268658	0.208	0.139	2.60843e-07
NME1	1.01196e-11	-0.15721	0.049	0.093	2.72216e-07
STX5	1.02415e-11	0.209199	0.224	0.151	2.75497e-07
EEF1D	1.07379e-11	-0.133851	0.938	0.954	2.88849e-07
USP16	1.07436e-11	0.252499	0.4	0.32	2.89003e-07
COX7B	1.0948e-11	-0.203592	0.543	0.616	2.94502e-07
NEK7	1.19229e-11	0.281359	0.402	0.325	3.20727e-07
NTPCR	1.2063e-11	-0.12863	0.045	0.071	3.24494e-07
AC233976.1	1.21723e-11	0.147636	0.055	0.02	3.27435e-07
APMAP	1.29306e-11	0.2476	0.373	0.29	3.47833e-07
FP671120.4	1.47119e-11	0.139913	0.052	0.02	3.9575e-07
SIRT3	1.56347e-11	0.135191	0.088	0.043	4.20573e-07
KIAA0232	1.59022e-11	0.25013	0.2	0.138	4.2777e-07
EEF1E1	1.66317e-11	-0.188223	0.085	0.143	4.47391e-07
TRIM59	1.72109e-11	-0.173444	0.078	0.134	4.62974e-07
ISG20L2	1.75113e-11	0.178245	0.124	0.07	4.71053e-07
PIN1	1.82649e-11	-0.20502	0.19	0.252	4.91325e-07
GSTK1	1.83417e-11	-0.217129	0.335	0.419	4.93391e-07
C1QBP	1.88471e-11	-0.2135	0.243	0.307	5.06987e-07
POMP	2.0268e-11	-0.210313	0.543	0.607	5.4521e-07
HCLS1	2.13372e-11	0.224309	0.395	0.308	5.7397e-07
SIT1	2.1506e-11	-0.185725	0.137	0.17	5.78511e-07
XCL1	2.20703e-11	0.273527	0.255	0.18	5.9369e-07
GSTM3	2.28916e-11	0.113438	0.052	0.019	6.15785e-07
FTX	2.30998e-11	0.229152	0.351	0.266	6.21384e-07
USP47	2.33986e-11	0.268503	0.451	0.378	6.29422e-07
ANKRD44	2.43139e-11	0.232528	0.612	0.548	6.54044e-07
HSP90AB1	2.51245e-11	-0.198379	0.745	0.795	6.75849e-07
FAM53B	2.81973e-11	0.257195	0.264	0.193	7.58508e-07
SH3BGRL	2.93782e-11	-0.225101	0.342	0.411	7.90273e-07
FAM49A	3.00713e-11	0.18202	0.098	0.05	8.08918e-07
PTMS	3.02437e-11	-0.184017	0.052	0.09	8.13555e-07
CWC15	3.37002e-11	-0.227428	0.263	0.338	9.06536e-07
ARHGAP18	3.38284e-11	0.17462	0.154	0.096	9.09985e-07
LAT	3.43217e-11	-0.207172	0.218	0.272	9.23253e-07
HLA-DPB1	3.56368e-11	-0.222918	0.466	0.543	9.58629e-07
MRPL51	3.565e-11	-0.214858	0.185	0.24	9.58985e-07
HLA-DPA1	3.7104e-11	-0.234698	0.333	0.412	9.98097e-07
PRDX1	3.93793e-11	-0.208233	0.265	0.316	1.0593e-06
NAA38	4.02516e-11	-0.224596	0.197	0.26	1.08277e-06
N4BP2L2	4.57217e-11	0.208195	0.666	0.597	1.22991e-06
CALM2	4.66923e-11	0.202049	0.768	0.717	1.25602e-06
SNX3	4.70403e-11	-0.210409	0.22	0.287	1.26538e-06
NAMPT	4.70853e-11	0.265603	0.284	0.213	1.26659e-06
SLCO3A1	4.73058e-11	-0.214162	0.118	0.182	1.27253e-06
NDUFB4	4.88352e-11	-0.207063	0.389	0.465	1.31367e-06
WBP11	5.54709e-11	0.234206	0.369	0.291	1.49217e-06
HSPD1	5.60007e-11	0.258329	0.382	0.32	1.50642e-06
C9orf16	5.60573e-11	-0.214929	0.402	0.478	1.50794e-06
UBE2L6	5.6866e-11	-0.186936	0.129	0.174	1.5297e-06
CDK2AP2	6.74058e-11	-0.157711	0.158	0.181	1.81322e-06
SON	6.79113e-11	0.176416	0.837	0.794	1.82681e-06
TRAPPC1	7.03274e-11	-0.214031	0.305	0.358	1.89181e-06
LRMP	7.38104e-11	0.280528	0.245	0.184	1.9855e-06
SNRPE	7.58902e-11	-0.210826	0.247	0.322	2.04145e-06
NDUFB10	7.59209e-11	-0.197897	0.352	0.418	2.04227e-06
SREK1IP1	7.81689e-11	-0.194376	0.199	0.275	2.10274e-06
BTG2	7.88208e-11	0.251643	0.331	0.253	2.12028e-06
ITPR1	8.07063e-11	0.241524	0.228	0.159	2.171e-06
SLFN11	8.12334e-11	0.185609	0.145	0.088	2.18518e-06
HOMER1	8.20012e-11	0.124029	0.052	0.019	2.20583e-06
HLA-C	8.67671e-11	-0.129875	0.991	0.998	2.33403e-06
SYNRG	8.88603e-11	0.218089	0.348	0.265	2.39034e-06
TMEM230	8.91614e-11	-0.191356	0.217	0.265	2.39844e-06
ARF4	8.94375e-11	0.238233	0.358	0.285	2.40587e-06
PFKFB3	9.57314e-11	0.193303	0.16	0.1	2.57518e-06
HSP90B1	9.66421e-11	0.247357	0.558	0.496	2.59967e-06
CTPS1	9.87768e-11	0.221445	0.17	0.109	2.6571e-06
PPP1R16B	1.03368e-10	0.227523	0.744	0.707	2.78059e-06
SERINC3	1.03883e-10	0.230703	0.243	0.175	2.79445e-06
FLNA	1.06042e-10	-0.229154	0.258	0.329	2.85252e-06
PTPN7	1.12666e-10	0.241496	0.357	0.277	3.03071e-06
LINC02320	1.12827e-10	0.212883	0.101	0.064	3.03504e-06
MARCH7	1.18322e-10	0.216094	0.356	0.274	3.18286e-06
JTB	1.18889e-10	-0.199082	0.413	0.492	3.19812e-06
PPP1CB	1.21017e-10	0.225605	0.515	0.453	3.25536e-06
CCPG1	1.23835e-10	0.218084	0.201	0.136	3.33115e-06
MOSMO	1.28198e-10	0.193007	0.171	0.11	3.44852e-06
PIKFYVE	1.41653e-10	0.196629	0.13	0.077	3.81048e-06
TOX4	1.42321e-10	0.221007	0.25	0.179	3.82844e-06
APRT	1.4487e-10	-0.192525	0.491	0.573	3.89701e-06
KMT2A	1.4584e-10	0.206864	0.427	0.341	3.92308e-06
CYTH1	1.46876e-10	0.219162	0.603	0.553	3.95097e-06
F2R	1.47804e-10	0.23421	0.273	0.199	3.97594e-06
IPPK	1.4796e-10	0.162079	0.1	0.053	3.98011e-06
CXCR4	1.48145e-10	0.179718	0.9	0.896	3.98509e-06
BRK1	1.537e-10	-0.21043	0.271	0.329	4.13453e-06
DYNLRB1	1.6431e-10	-0.216714	0.359	0.436	4.41995e-06
TGFBR3	1.68186e-10	0.235403	0.37	0.341	4.52419e-06
ATP5F1D	1.75152e-10	-0.199339	0.439	0.516	4.71159e-06
BIN2	1.7968e-10	-0.203812	0.241	0.316	4.83339e-06
TRIM39	1.85698e-10	0.10884	0.071	0.034	4.99528e-06
CST7	1.86045e-10	0.146233	0.875	0.88	5.0046e-06
ZFP30	1.98868e-10	0.115812	0.056	0.022	5.34955e-06
RPL23	2.04293e-10	0.153208	0.892	0.873	5.49549e-06
FAM174C	2.08799e-10	-0.204722	0.188	0.247	5.6167e-06
NFATC1	2.13462e-10	0.165225	0.117	0.066	5.74214e-06
CERK	2.16288e-10	0.17472	0.14	0.084	5.81814e-06
ZDBF2	2.28914e-10	0.208245	0.107	0.06	6.15778e-06
MAP3K2	2.36016e-10	0.243393	0.411	0.34	6.34884e-06
IL2RG	2.46148e-10	-0.207114	0.467	0.534	6.62137e-06
FOSL2	2.46592e-10	0.212932	0.216	0.149	6.63333e-06
LSM6	2.49428e-10	-0.209748	0.207	0.266	6.70962e-06
COX8A	2.51727e-10	-0.19039	0.526	0.597	6.77146e-06
SUPT6H	2.53101e-10	0.208912	0.252	0.182	6.80842e-06
INPP4B	2.60362e-10	0.267013	0.506	0.455	7.00373e-06
PAF1	2.67414e-10	0.156623	0.095	0.05	7.19344e-06
ADARB1	2.83459e-10	0.197813	0.177	0.115	7.62506e-06
CD3G	2.85378e-10	-0.19445	0.629	0.706	7.67668e-06
HABP4	3.09944e-10	0.183967	0.119	0.069	8.33751e-06
ITGB7	3.10308e-10	-0.160543	0.067	0.104	8.34729e-06
BTF3	3.29586e-10	-0.10781	0.872	0.864	8.86586e-06
TMEM147	3.43078e-10	-0.175494	0.095	0.147	9.2288e-06
DAB1	3.7379e-10	0.163798	0.091	0.049	1.0055e-05
LPIN1	3.85392e-10	0.215911	0.191	0.13	1.0367e-05
ZNF267	4.00396e-10	0.229684	0.212	0.157	1.07706e-05
SLC25A26	4.02416e-10	0.253555	0.331	0.27	1.0825e-05
USP12	4.19828e-10	0.232797	0.225	0.163	1.12934e-05
CSRNP1	4.2989e-10	0.162517	0.129	0.077	1.15641e-05
UST	4.46249e-10	0.196414	0.154	0.097	1.20041e-05
MAP1LC3A	4.65447e-10	0.175278	0.089	0.049	1.25205e-05
HIPK2	4.7682e-10	0.156249	0.101	0.055	1.28265e-05
GLIPR1	4.8197e-10	0.214549	0.257	0.186	1.2965e-05
SLIRP	4.91151e-10	-0.19823	0.302	0.368	1.3212e-05
DAD1	5.09553e-10	-0.195245	0.407	0.449	1.3707e-05
B4GALT1	5.54613e-10	0.243322	0.341	0.266	1.49191e-05
ETS1	5.75683e-10	0.197556	0.833	0.796	1.54859e-05
RAP1B	5.93592e-10	0.197637	0.697	0.655	1.59676e-05
COX6A1	6.16494e-10	-0.192006	0.516	0.591	1.65837e-05
NUTF2	6.43163e-10	-0.17189	0.087	0.131	1.73011e-05
SELENOW	6.5946e-10	-0.207172	0.382	0.454	1.77395e-05
IFI16	7.24989e-10	0.223436	0.46	0.379	1.95022e-05
GALNT10	7.34399e-10	0.20044	0.16	0.104	1.97553e-05
ZEB2	7.48037e-10	0.260192	0.623	0.6	2.01222e-05
CYLD	8.3641e-10	0.23143	0.379	0.304	2.24994e-05
BTBD9	8.43891e-10	0.255458	0.469	0.402	2.27007e-05
MRPL54	8.68524e-10	-0.205153	0.312	0.373	2.33633e-05
RASA1	9.15518e-10	0.215903	0.29	0.216	2.46274e-05
GZMM	9.31585e-10	-0.162998	0.717	0.78	2.50596e-05
RELL1	9.79154e-10	0.23626	0.319	0.255	2.63392e-05
RNF38	9.79562e-10	0.228647	0.45	0.389	2.63502e-05
XAF1	1.04483e-09	-0.194986	0.086	0.136	2.8106e-05
CAMK4	1.05381e-09	0.222864	0.379	0.365	2.83475e-05
CNPY2	1.06438e-09	-0.166461	0.203	0.242	2.86319e-05
FKBP1A	1.07188e-09	-0.183306	0.149	0.207	2.88335e-05
TAF15	1.08719e-09	0.206705	0.344	0.267	2.92455e-05
STAU1	1.08794e-09	0.222143	0.358	0.283	2.92655e-05
RNF167	1.11597e-09	-0.143288	0.118	0.144	3.00197e-05
UQCRB	1.11943e-09	-0.149618	0.841	0.873	3.01126e-05
PRELID1	1.17488e-09	-0.19204	0.359	0.415	3.16042e-05
LINC01138	1.199e-09	0.236625	0.36	0.29	3.2253e-05
TAGLN2	1.26001e-09	-0.199723	0.265	0.339	3.38942e-05
MXRA7	1.27946e-09	0.193551	0.162	0.106	3.44174e-05
DEK	1.2916e-09	0.228527	0.501	0.426	3.4744e-05
ARHGAP10	1.38118e-09	0.181277	0.137	0.084	3.71537e-05
CSNK1D	1.38813e-09	0.234206	0.349	0.28	3.73408e-05
KLRF1	1.5071e-09	-0.227464	0.066	0.111	4.05409e-05
JAK1	1.52417e-09	0.18024	0.734	0.69	4.10002e-05
GCLM	1.58842e-09	0.187606	0.136	0.085	4.27285e-05
SGCD	1.76991e-09	-0.266138	0.038	0.07	4.76105e-05
PFDN2	1.78733e-09	-0.197033	0.323	0.398	4.80793e-05
SRM	1.95444e-09	-0.172623	0.103	0.147	5.25743e-05
NBEAL2	1.96395e-09	0.174646	0.111	0.065	5.28303e-05
NCOA7	2.19178e-09	-0.172715	0.227	0.3	5.89589e-05
ATP6V1F	2.24416e-09	-0.194464	0.277	0.347	6.03679e-05
GUK1	2.27086e-09	0.201404	0.768	0.733	6.1086e-05
AL353660.1	2.35691e-09	-0.111609	0.021	0.051	6.34007e-05
GLRX	2.615e-09	-0.17111	0.082	0.127	7.03435e-05
SRI	2.63194e-09	-0.188532	0.277	0.336	7.07991e-05
CD160	2.63456e-09	0.219933	0.218	0.153	7.08695e-05
SAMHD1	2.696e-09	-0.192377	0.154	0.216	7.25225e-05
ANXA2	2.71543e-09	-0.195369	0.222	0.29	7.30451e-05
CCDC91	2.7298e-09	0.198374	0.46	0.378	7.34317e-05
CARD16	2.7791e-09	-0.201177	0.252	0.299	7.47578e-05
PCBD1	3.00628e-09	-0.153779	0.054	0.089	8.0869e-05
PACS1	3.10959e-09	0.245454	0.326	0.253	8.36479e-05
TP53BP2	3.17377e-09	-0.23655	0.207	0.255	8.53744e-05
MAN1C1	3.22396e-09	0.10497	0.06	0.028	8.67244e-05
OGT	3.25169e-09	0.221247	0.319	0.253	8.74705e-05
RGS10	3.3042e-09	-0.199404	0.304	0.374	8.88831e-05
PFDN5	3.3242e-09	-0.111562	0.949	0.963	8.94211e-05
ARHGAP35	3.58531e-09	0.154525	0.15	0.097	9.64448e-05
NCK2	3.61279e-09	0.226618	0.385	0.32	9.71841e-05
HMGB2	3.81053e-09	0.279834	0.41	0.365	0.000102503
MED29	3.84915e-09	0.173085	0.167	0.111	0.000103542
MPZL3	3.91987e-09	0.239585	0.256	0.2	0.000105445
OSBPL3	3.9208e-09	0.218284	0.191	0.132	0.000105469
DGKD	3.96006e-09	0.196747	0.212	0.149	0.000106526
MYH9	4.01978e-09	0.202628	0.535	0.478	0.000108132
TBC1D10C	4.10437e-09	-0.197104	0.229	0.29	0.000110407
PSMA5	4.14784e-09	-0.181786	0.27	0.318	0.000111577
DNAJC15	4.16744e-09	-0.202399	0.224	0.29	0.000112104
MYL12B	4.26504e-09	-0.162564	0.793	0.817	0.00011473
HMBOX1	4.3192e-09	0.177186	0.165	0.109	0.000116187
CHMP5	4.41704e-09	-0.151018	0.113	0.144	0.000118819
GLIPR2	4.45791e-09	-0.170122	0.088	0.137	0.000119918
KLRC2	4.4688e-09	-0.208894	0.061	0.079	0.000120211
SRRT	4.4906e-09	0.237863	0.23	0.171	0.000120797
JAML	4.4934e-09	0.142866	0.099	0.056	0.000120873
NFE2L2	4.51586e-09	0.240315	0.353	0.29	0.000121477
SRSF7	4.58181e-09	0.18233	0.876	0.876	0.000123251
MANF	4.66362e-09	0.134476	0.249	0.189	0.000125451
TNIP3	4.69945e-09	-0.169801	0.151	0.213	0.000126415
SNRPD2	4.80069e-09	-0.170645	0.6	0.653	0.000129139
LINC02446	4.83158e-09	-0.21384	0.095	0.148	0.00012997
ATXN7	5.05651e-09	0.224763	0.346	0.279	0.00013602
RETREG3	5.08523e-09	0.196319	0.162	0.109	0.000136793
ANK3	5.09053e-09	0.202112	0.289	0.219	0.000136935
FP236383.3	5.09488e-09	0.16631	0.089	0.049	0.000137052
NDUFB1	5.24017e-09	-0.197527	0.354	0.403	0.000140961
ZNF652	5.25659e-09	0.193401	0.202	0.141	0.000141402
PSMB8	5.64379e-09	-0.191689	0.42	0.478	0.000151818
AC007952.4	5.77468e-09	-0.201218	0.205	0.245	0.000155339
SUMO1	5.78069e-09	-0.163504	0.391	0.436	0.000155501
GOLGA4	5.8052e-09	0.21976	0.448	0.391	0.00015616
NMT1	5.82008e-09	-0.187108	0.148	0.207	0.00015656
GSPT1	6.00138e-09	0.219345	0.508	0.431	0.000161437
MICAL1	6.03406e-09	0.115384	0.067	0.033	0.000162316
IVNS1ABP	6.20574e-09	0.148003	0.198	0.14	0.000166935
CYBC1	6.39934e-09	-0.12119	0.076	0.095	0.000172142
HOOK2	6.45247e-09	0.148296	0.137	0.088	0.000173571
CCNY	6.48898e-09	0.223893	0.351	0.285	0.000174554
CHMP1B	6.50903e-09	0.171338	0.207	0.146	0.000175093
THRAP3	6.55059e-09	0.211426	0.439	0.366	0.000176211
PIK3CB	6.59808e-09	0.189503	0.168	0.113	0.000177488
GIMAP5	6.82674e-09	0.187893	0.19	0.131	0.000183639
GTF2A2	7.03032e-09	-0.188592	0.297	0.358	0.000189116
RBCK1	7.15984e-09	-0.192799	0.204	0.255	0.0001926
SNRNP35	7.44091e-09	-0.149182	0.06	0.102	0.000200161
MAPK8	7.50774e-09	0.255598	0.36	0.292	0.000201958
NEU1	7.62024e-09	0.119044	0.108	0.066	0.000204984
PFDN4	7.73806e-09	-0.1924	0.139	0.196	0.000208154
LMBR1	7.819e-09	0.217957	0.271	0.205	0.000210331
SNHG32	7.85324e-09	0.203513	0.263	0.201	0.000211252
UBXN4	8.36754e-09	0.216347	0.46	0.387	0.000225087
UBE2D3	8.38942e-09	0.207139	0.679	0.616	0.000225675
MLF1	8.40101e-09	0.147423	0.062	0.029	0.000225987
SEM1	8.47243e-09	-0.18677	0.406	0.465	0.000227908
RBM12	8.48219e-09	0.115247	0.071	0.036	0.000228171
PHF20	8.56842e-09	0.217598	0.547	0.489	0.000230491
RAPGEF2	8.7466e-09	0.274528	0.222	0.164	0.000235284
USP15	8.89223e-09	0.195273	0.649	0.586	0.000239201
NDUFA7	9.09447e-09	-0.184856	0.139	0.188	0.000244641
WHAMM	9.09744e-09	-0.209643	0.181	0.24	0.000244721
D2HGDH	9.22351e-09	0.158922	0.086	0.048	0.000248113
PPIL4	9.42078e-09	0.20799	0.25	0.186	0.000253419
MRPL48	9.59079e-09	-0.122691	0.043	0.072	0.000257992
WDR37	9.74802e-09	0.20699	0.255	0.189	0.000262222
CD55	1.00006e-08	-0.143137	0.165	0.226	0.000269016
LGALS1	1.02003e-08	-0.265068	0.25	0.322	0.000274387
CCDC85B	1.05988e-08	-0.184685	0.371	0.436	0.000285107
MTIF3	1.06115e-08	-0.184747	0.117	0.153	0.000285449
GFPT1	1.06495e-08	0.202576	0.234	0.172	0.000286471
NDUFB9	1.09256e-08	-0.199414	0.289	0.358	0.000293899
YWHAZ	1.10169e-08	0.163378	0.809	0.796	0.000296356
A2M-AS1	1.11155e-08	0.179784	0.159	0.106	0.000299006
AC016831.7	1.18858e-08	0.240562	0.259	0.204	0.000319728
TOP1	1.20242e-08	0.211604	0.488	0.415	0.000323452
AGTRAP	1.22729e-08	-0.170152	0.148	0.188	0.000330142
TMEM258	1.3339e-08	-0.177932	0.449	0.507	0.000358818
MGAT4A	1.39195e-08	-0.179815	0.351	0.426	0.000374435
GPD2	1.40235e-08	0.157319	0.108	0.064	0.000377232
SACM1L	1.41724e-08	0.202855	0.244	0.181	0.000381237
DGKQ	1.45871e-08	0.120283	0.077	0.04	0.000392393
UQCRFS1	1.51596e-08	-0.188035	0.304	0.367	0.000407795
ADAMTSL4-AS1	1.56105e-08	0.145875	0.106	0.063	0.000419921
SMARCA2	1.56651e-08	0.202538	0.404	0.33	0.00042139
WDR83OS	1.57232e-08	-0.183956	0.37	0.423	0.000422953
ARHGAP5	1.57489e-08	0.170392	0.138	0.089	0.000423645
MED10	1.61863e-08	-0.175082	0.406	0.475	0.000435411
AC104695.2	1.63582e-08	0.119095	0.068	0.034	0.000440035
FAM169A	1.66133e-08	0.175161	0.156	0.103	0.000446899
ZNF350	1.67289e-08	-0.152621	0.078	0.124	0.000450009
MAFF	1.67992e-08	0.15479	0.105	0.062	0.000451898
TPST2	1.69268e-08	-0.175773	0.128	0.18	0.00045533
CD320	1.71107e-08	-0.1553	0.071	0.112	0.000460277
C19orf53	1.74443e-08	-0.172758	0.504	0.561	0.000469252
PSMG2	1.74576e-08	-0.175943	0.19	0.242	0.000469611
SF3B6	1.83131e-08	-0.177427	0.434	0.5	0.000492624
MRPL41	1.83316e-08	-0.193449	0.327	0.39	0.000493121
FBXW11	1.84175e-08	0.222946	0.298	0.238	0.000495431
CD27	1.87622e-08	-0.203836	0.22	0.267	0.000504704
C16orf87	1.95442e-08	-0.150056	0.064	0.107	0.000525738
SETX	1.97053e-08	0.191319	0.325	0.255	0.000530073
ATP5PF	1.98434e-08	-0.169714	0.427	0.464	0.000533787
ANKHD1	1.99595e-08	0.202561	0.476	0.403	0.00053691
GNA13	1.99658e-08	0.219723	0.317	0.253	0.00053708
HMOX2	2.01186e-08	-0.171362	0.164	0.199	0.00054119
PSMD9	2.08967e-08	-0.173374	0.205	0.267	0.000562123
AC108863.2	2.22888e-08	0.118657	0.074	0.039	0.000599567
ADNP	2.27683e-08	0.196765	0.229	0.167	0.000612468
NIPBL	2.34257e-08	0.212828	0.529	0.469	0.000630152
HIRA	2.40787e-08	0.132673	0.074	0.038	0.000647717
ITPRIP	2.4344e-08	0.168148	0.156	0.103	0.000654853
DRAIC	2.44397e-08	0.163932	0.084	0.046	0.000657427
MRPL33	2.46531e-08	-0.187238	0.358	0.418	0.000663169
TRA2B	2.62872e-08	-0.175837	0.609	0.623	0.000707126
SOS2	2.63507e-08	0.194782	0.328	0.258	0.000708835
PTGER2	2.66884e-08	-0.151048	0.051	0.09	0.000717918
RCOR1	2.6876e-08	0.216188	0.236	0.182	0.000722965
HECA	2.7798e-08	0.189547	0.405	0.333	0.000747765
SNHG7	2.80744e-08	0.203667	0.297	0.232	0.000755201
LUZP1	2.85922e-08	0.19536	0.186	0.13	0.000769131
NT5C3A	2.89355e-08	0.202755	0.226	0.175	0.000778364
TPR	2.90742e-08	0.201872	0.388	0.316	0.000782095
NCR3	2.95691e-08	-0.168309	0.071	0.105	0.00079541
RASA3	2.96821e-08	-0.257532	0.476	0.531	0.000798448
ZNF184	3.06654e-08	0.108273	0.068	0.034	0.0008249
AP2M1	3.13911e-08	-0.145375	0.156	0.193	0.000844421
TGIF2	3.14479e-08	0.164728	0.11	0.067	0.000845948
MTRNR2L12	3.14623e-08	0.184499	0.968	0.971	0.000846335
AC092821.3	3.15223e-08	0.202827	0.291	0.225	0.00084795
TMEM259	3.18496e-08	0.187756	0.169	0.117	0.000856755
ARPC5	3.20941e-08	-0.134228	0.336	0.355	0.000863331
TENT5C	3.2775e-08	0.206832	0.435	0.371	0.000881648
HACD4	3.30883e-08	-0.174456	0.133	0.177	0.000890076
POLR1D	3.31695e-08	-0.17759	0.342	0.399	0.000892258
HCG18	3.32768e-08	0.124655	0.143	0.096	0.000895147
C1orf21	3.36631e-08	-0.219353	0.118	0.166	0.000905536
ATP5MPL	3.41605e-08	-0.16181	0.465	0.538	0.000918918
PIN4	3.42254e-08	-0.170945	0.139	0.184	0.000920663
LAMTOR2	3.43141e-08	-0.157155	0.118	0.166	0.000923049
APBA2	3.4336e-08	0.250314	0.299	0.24	0.000923637
CISD1	3.46221e-08	-0.128984	0.053	0.08	0.000931334
TIFA	3.47484e-08	-0.12064	0.049	0.086	0.000934731
PYURF	3.488e-08	-0.178549	0.227	0.284	0.000938272
ABHD15-AS1	3.54272e-08	0.177263	0.113	0.072	0.00095299
COTL1	3.56959e-08	-0.213178	0.305	0.372	0.000960219
AKAP13	3.65343e-08	0.195246	0.736	0.7	0.000982773
LDHB	3.6686e-08	-0.184944	0.396	0.46	0.000986853
SCP2	3.87276e-08	-0.164494	0.187	0.23	0.00104177
ZNF540	3.97011e-08	0.149452	0.078	0.042	0.00106796
GMIP	4.12375e-08	0.128435	0.089	0.05	0.00110929
SIGIRR	4.1582e-08	-0.175056	0.234	0.281	0.00111856
FER	4.27958e-08	0.221853	0.16	0.112	0.00115121
SH3KBP1	4.31797e-08	0.195606	0.603	0.559	0.00116153
RASGEF1B	4.42915e-08	0.121948	0.103	0.063	0.00119144
CNPY3	4.5945e-08	-0.151119	0.173	0.215	0.00123592
ATP6V0B	4.60489e-08	-0.174584	0.23	0.28	0.00123872
HLA-DRA	4.64347e-08	-0.25453	0.135	0.183	0.00124909
PLGRKT	4.78922e-08	-0.154821	0.076	0.119	0.0012883
PDP1	4.81206e-08	0.130231	0.077	0.041	0.00129445
SCAF11	4.93081e-08	0.197968	0.633	0.584	0.00132639
MCUB	5.22422e-08	-0.179216	0.316	0.385	0.00140531
LYN	5.26799e-08	0.113514	0.07	0.037	0.00141709
LINC00486	5.36273e-08	0.196871	0.196	0.142	0.00144258
NFKB2	5.36756e-08	0.14329	0.087	0.059	0.00144387
GNL3	5.55148e-08	0.179004	0.169	0.117	0.00149335
AC010642.2	5.74909e-08	-0.164019	0.089	0.127	0.00154651
RNF213	5.86542e-08	-0.16451	0.486	0.559	0.0015778
LINC01409	5.87121e-08	-0.1031	0.024	0.052	0.00157936
DHCR7	5.91031e-08	0.107643	0.06	0.029	0.00158987
SAP18	5.92608e-08	-0.158282	0.656	0.705	0.00159411
TTC19	5.99997e-08	0.179367	0.298	0.232	0.00161399
AC093010.2	6.12353e-08	0.168483	0.218	0.159	0.00164723
YTHDC1	6.21646e-08	0.219127	0.477	0.416	0.00167223
HNRNPA0	6.26629e-08	0.199882	0.41	0.342	0.00168563
PHPT1	6.42044e-08	-0.183814	0.153	0.207	0.0017271
SDF2L1	6.4862e-08	-0.183302	0.251	0.316	0.00174479
SVIP	6.72145e-08	0.21926	0.45	0.383	0.00180807
LBH	6.96053e-08	0.163174	0.312	0.245	0.00187238
RBKS	7.12153e-08	0.160843	0.064	0.034	0.00191569
MRPS12	7.22517e-08	-0.160539	0.107	0.152	0.00194357
STAT5A	7.26858e-08	0.187914	0.149	0.107	0.00195525
LINC02649	7.67162e-08	0.129574	0.051	0.025	0.00206367
TMEM50A	7.72944e-08	-0.165897	0.439	0.51	0.00207922
STIP1	7.9227e-08	-0.161887	0.077	0.117	0.00213121
YTHDC2	8.0137e-08	0.184977	0.224	0.165	0.00215569
TBCD	8.1834e-08	0.173445	0.166	0.114	0.00220134
DAPK2	8.30638e-08	0.15344	0.053	0.029	0.00223442
FOXK2	8.3971e-08	0.179371	0.186	0.133	0.00225882
IFI6	8.59415e-08	-0.178191	0.116	0.156	0.00231183
TMEM173	8.62271e-08	-0.124278	0.052	0.081	0.00231951
NDUFS7	8.65084e-08	-0.161704	0.17	0.215	0.00232708
REV1	8.68616e-08	0.169769	0.138	0.096	0.00233658
GPR137B	8.70228e-08	0.167821	0.135	0.088	0.00234091
HIGD2A	8.76295e-08	-0.182005	0.343	0.402	0.00235723
LRIG2	8.93907e-08	0.109536	0.072	0.038	0.00240461
PLXNC1	9.09681e-08	0.152036	0.119	0.075	0.00244704
SF1	9.20371e-08	0.134436	0.634	0.56	0.0024758
NEDD8	9.20956e-08	-0.171923	0.382	0.439	0.00247737
S1PR4	9.23508e-08	-0.176198	0.149	0.205	0.00248424
MFSD10	9.74628e-08	-0.18329	0.199	0.255	0.00262175
RAB27A	9.79839e-08	0.197366	0.355	0.288	0.00263577
TMEM160	1.00647e-07	-0.147668	0.259	0.293	0.0027074
TCTEX1D2	1.01053e-07	-0.124004	0.047	0.077	0.00271831
ELMSAN1	1.02513e-07	0.147974	0.118	0.074	0.00275759
NKAP	1.03366e-07	0.189871	0.191	0.142	0.00278054
EPAS1	1.04097e-07	0.134057	0.061	0.031	0.00280021
POLR2A	1.04638e-07	0.201186	0.302	0.242	0.00281477
ZBTB20	1.06742e-07	0.210672	0.584	0.53	0.00287136
PPP1R18	1.09779e-07	-0.151701	0.149	0.182	0.00295305
TRIM24	1.11076e-07	0.138253	0.132	0.087	0.00298793
ARL17A	1.1562e-07	0.102156	0.088	0.052	0.00311017
SEMA4D	1.18227e-07	0.159443	0.3	0.235	0.00318031
WDR47	1.18536e-07	0.115456	0.089	0.052	0.00318863
PAFAH1B1	1.19454e-07	0.200737	0.437	0.371	0.00321332
NAA10	1.20687e-07	-0.161106	0.118	0.163	0.00324647
RCAN3	1.24259e-07	0.190373	0.22	0.162	0.00334256
COX17	1.24676e-07	-0.170387	0.351	0.392	0.00335378
MORF4L2	1.25646e-07	0.206778	0.399	0.345	0.00337988
RBPJ	1.25648e-07	0.194963	0.254	0.204	0.00337992
RGS2	1.27791e-07	0.212779	0.207	0.156	0.00343758
MITD1	1.29754e-07	-0.17606	0.099	0.144	0.00349037
CD5	1.31638e-07	0.19449	0.222	0.179	0.00354107
TMC8	1.33813e-07	0.126964	0.208	0.154	0.00359956
KIF9-AS1	1.34743e-07	0.161846	0.098	0.06	0.00362458
SRSF9	1.3499e-07	-0.16795	0.4	0.455	0.00363124
LINC00612	1.35782e-07	0.125403	0.126	0.083	0.00365253
THYN1	1.44758e-07	-0.141698	0.098	0.133	0.00389399
ALG13	1.46031e-07	0.21969	0.339	0.279	0.00392824
WDR63	1.46065e-07	0.181484	0.06	0.044	0.00392915
NFKBIZ	1.51826e-07	0.187168	0.296	0.231	0.00408413
KANSL1	1.56952e-07	0.205948	0.528	0.481	0.00422202
TBRG1	1.59019e-07	0.187468	0.285	0.223	0.00427761
LRRC47	1.61746e-07	0.129832	0.081	0.047	0.00435096
JPT1	1.66757e-07	-0.173719	0.251	0.306	0.00448576
PTMA	1.72669e-07	0.135332	0.998	0.998	0.00464481
ROCK1	1.76227e-07	0.194694	0.426	0.361	0.0047405
GSTO1	1.77317e-07	-0.138798	0.212	0.24	0.00476982
SIRPG	1.79433e-07	-0.124552	0.112	0.13	0.00482675
ZNF569	1.86757e-07	0.148607	0.092	0.054	0.00502377
FDX1	1.90253e-07	-0.163305	0.164	0.219	0.0051178
ARHGAP9	1.9043e-07	0.140712	0.271	0.21	0.00512257
NORAD	1.9815e-07	0.191986	0.218	0.17	0.00533023
SAMD4B	2.02168e-07	0.150626	0.117	0.076	0.00543832
CCNT1	2.03466e-07	0.192863	0.274	0.215	0.00547323
JAK3	2.05094e-07	-0.126964	0.102	0.133	0.00551704
ZC3H13	2.06192e-07	0.170364	0.285	0.222	0.00554657
FAM160B1	2.06617e-07	-0.187617	0.169	0.224	0.005558
GLG1	2.07222e-07	0.182903	0.304	0.239	0.00557428
ZNF638	2.08672e-07	0.193987	0.307	0.25	0.00561329
CARD11	2.14595e-07	0.213245	0.326	0.262	0.0057726
WDR33	2.15927e-07	0.162211	0.369	0.3	0.00580843
ATP6V1G1	2.21717e-07	-0.15341	0.648	0.696	0.00596419
PGLS	2.22291e-07	-0.168122	0.164	0.215	0.00597962
USP20	2.24515e-07	0.10555	0.131	0.089	0.00603944
KCTD20	2.30247e-07	0.183945	0.201	0.15	0.00619366
OST4	2.34319e-07	-0.145604	0.82	0.85	0.00630318
PNRC2	2.39029e-07	0.192273	0.384	0.32	0.00642988
DLEU2	2.42876e-07	-0.181461	0.127	0.174	0.00653338
SVIL	2.45869e-07	-0.120667	0.025	0.052	0.00661389
ARID2	2.4708e-07	0.204589	0.299	0.245	0.00664646
RORA-AS1	2.51545e-07	0.209743	0.227	0.188	0.00676656
SF3A1	2.51814e-07	0.151693	0.165	0.115	0.00677379
TMEM39A	2.55074e-07	0.199674	0.198	0.152	0.00686148
SPTBN1	2.55778e-07	0.193772	0.182	0.14	0.00688044
PIM1	2.57768e-07	-0.140583	0.052	0.082	0.00693397
RPL5	2.5975e-07	-0.10662	0.989	0.992	0.00698728
MAP4K4	2.60236e-07	0.199665	0.25	0.199	0.00700035
NEDD9	2.62298e-07	0.185255	0.3	0.237	0.00705581
HERPUD1	2.66969e-07	-0.168845	0.429	0.495	0.00718145
FUBP1	2.69877e-07	0.192201	0.379	0.326	0.00725969
TBL1XR1	2.73145e-07	0.208711	0.371	0.32	0.00734761
MRPL42	2.74105e-07	-0.148794	0.095	0.136	0.00737343
STRN3	2.7709e-07	0.186971	0.185	0.133	0.00745372
EEF1G	2.84768e-07	-0.112515	0.863	0.877	0.00766027
PGAP1	2.87204e-07	0.204589	0.079	0.047	0.0077258
JMY	3.06331e-07	0.201039	0.263	0.206	0.0082403
GLS	3.09005e-07	0.194487	0.485	0.431	0.00831223
HMGN3	3.10434e-07	-0.167455	0.241	0.289	0.00835066
CASP3	3.15688e-07	0.179564	0.191	0.141	0.008492
AP002387.2	3.20667e-07	0.192823	0.229	0.176	0.00862595
GGA1	3.2237e-07	0.158631	0.152	0.104	0.00867175
EMB	3.23463e-07	0.190049	0.562	0.505	0.00870115
PPP6R3	3.23885e-07	0.190548	0.438	0.374	0.0087125
PCMTD1	3.37679e-07	0.160808	0.272	0.21	0.00908355
ARRB2	3.39202e-07	-0.158351	0.103	0.146	0.00912453
ZNF250	3.428e-07	0.123377	0.058	0.029	0.00922133
SMAD3	3.46038e-07	0.188049	0.189	0.145	0.00930843
BIN1	3.62545e-07	-0.171638	0.191	0.245	0.00975245
ZNF609	3.67542e-07	0.191183	0.193	0.141	0.00988689
SEPTIN1	3.71188e-07	-0.166778	0.223	0.27	0.00998496
AC009303.2	3.77205e-07	0.117378	0.074	0.041	0.0101468
COPZ1	3.77212e-07	-0.139943	0.086	0.121	0.010147
TMEM167B	3.87565e-07	0.164524	0.133	0.094	0.0104255
SS18L2	3.91615e-07	-0.159567	0.292	0.351	0.0105344
LYSMD3	3.93336e-07	0.167371	0.165	0.116	0.0105807
TRBC2	3.9539e-07	0.178727	0.751	0.702	0.010636
KIAA2026	3.98146e-07	0.129099	0.2	0.149	0.0107101
UBE2Q1	4.0291e-07	0.15964	0.148	0.104	0.0108383
AP002495.1	4.20094e-07	0.12085	0.063	0.033	0.0113005
PDGFD	4.34363e-07	0.222256	0.187	0.136	0.0116844
PLEKHJ1	4.36849e-07	-0.150373	0.143	0.187	0.0117512
WTAP	4.42262e-07	0.167012	0.505	0.435	0.0118968
FAM133B	4.49527e-07	0.188888	0.491	0.424	0.0120923
XPO6	4.50635e-07	0.180739	0.33	0.268	0.0121221
MRPL11	4.53905e-07	-0.153143	0.133	0.173	0.0122101
CDC123	4.6081e-07	-0.15521	0.166	0.22	0.0123958
TRIM69	4.64014e-07	-0.11799	0.049	0.074	0.012482
PSMB2	4.8416e-07	-0.160932	0.203	0.247	0.0130239
LAX1	4.99059e-07	0.145644	0.11	0.07	0.0134247
GMFG	5.07537e-07	-0.146239	0.661	0.72	0.0136527
ZNF706	5.08991e-07	-0.165092	0.27	0.318	0.0136919
PPP4R3A	5.22476e-07	0.184073	0.363	0.303	0.0140546
MARK2	5.26323e-07	0.132918	0.121	0.079	0.0141581
NAA50	5.27237e-07	0.19599	0.354	0.292	0.0141827
LINC02273	5.2827e-07	-0.107656	0.027	0.052	0.0142105
SNRNP200	5.31855e-07	0.185504	0.294	0.234	0.0143069
DOCK10	5.32359e-07	0.198096	0.521	0.476	0.0143205
PPIA	5.35099e-07	-0.149419	0.771	0.812	0.0143942
RAB5IF	5.38707e-07	-0.169291	0.347	0.408	0.0144912
HLA-E	5.42341e-07	0.108978	0.925	0.909	0.014589
UBB	5.4398e-07	-0.125479	0.831	0.87	0.0146331
ARID5A	5.53225e-07	0.183558	0.272	0.213	0.0148818
ZNF428	5.53579e-07	-0.16017	0.183	0.236	0.0148913
RELA	5.5368e-07	0.157071	0.138	0.095	0.014894
DNAJB1	5.54567e-07	0.193475	0.458	0.422	0.0149178
SLFN5	5.7805e-07	0.164565	0.33	0.266	0.0155496
PLEKHA2	5.79181e-07	0.158353	0.493	0.423	0.01558
RAF1	5.89065e-07	0.164934	0.215	0.16	0.0158458
HACD3	5.92216e-07	0.172199	0.186	0.135	0.0159306
ACTN4	5.94084e-07	0.17662	0.299	0.238	0.0159809
EXT1	6.03083e-07	0.188541	0.106	0.067	0.0162229
SLC7A5	6.04797e-07	0.189031	0.247	0.193	0.016269
IKZF3	6.08204e-07	0.183753	0.484	0.419	0.0163607
ITCH	6.08435e-07	0.180982	0.392	0.326	0.0163669
USP22	6.13577e-07	0.162322	0.155	0.107	0.0165052
EEF2	6.2645e-07	0.170616	0.516	0.451	0.0168515
TESC	6.27835e-07	-0.124348	0.069	0.099	0.0168888
MIDN	6.40298e-07	0.156171	0.202	0.149	0.017224
UPF3B	6.40979e-07	0.152815	0.156	0.109	0.0172423
PSMD8	6.4098e-07	-0.142017	0.35	0.382	0.0172424
ST3GAL1	6.43767e-07	0.192242	0.276	0.22	0.0173173
MAD1L1	6.45735e-07	-0.152477	0.23	0.264	0.0173703
MIF4GD	6.48045e-07	-0.105369	0.057	0.079	0.0174324
HIPK1	6.51909e-07	0.179876	0.266	0.209	0.0175364
ERC1	6.55228e-07	0.167573	0.219	0.164	0.0176256
C1orf162	6.64684e-07	-0.17314	0.071	0.108	0.01788
PSMA6	6.75115e-07	-0.167938	0.314	0.373	0.0181606
ANKRD30BL	6.75154e-07	0.1144	0.057	0.029	0.0181616
FNBP4	6.75493e-07	0.184013	0.391	0.341	0.0181708
JMJD6	6.77458e-07	0.186953	0.307	0.249	0.0182236
AP2S1	7.08526e-07	-0.1565	0.186	0.232	0.0190594
PSMB1	7.09284e-07	-0.129992	0.515	0.562	0.0190797
CHD3	7.22966e-07	-0.156752	0.15	0.193	0.0194478
FCMR	7.29173e-07	0.160341	0.259	0.2	0.0196147
PURA	7.40984e-07	0.110513	0.184	0.138	0.0199325
SIPA1	7.57038e-07	0.157784	0.218	0.163	0.0203643
CEP350	7.72288e-07	0.188694	0.305	0.243	0.0207745
CASC3	7.84895e-07	0.1338	0.128	0.085	0.0211137
GSDMD	7.85964e-07	-0.130112	0.133	0.164	0.0211424
PARP9	7.91214e-07	-0.11777	0.049	0.074	0.0212837
MYLIP	7.92204e-07	0.19678	0.288	0.246	0.0213103
C9orf78	7.99541e-07	0.178584	0.53	0.471	0.0215076
GOLGA8B	8.07551e-07	0.134417	0.117	0.076	0.0217231
HERC3	8.09687e-07	0.146156	0.166	0.118	0.0217806
CDC25B	8.16279e-07	-0.111567	0.043	0.074	0.0219579
NDUFA13	8.2506e-07	-0.146999	0.653	0.702	0.0221941
LINC01619	8.29575e-07	0.192621	0.686	0.7	0.0223156
PDCD6	8.31052e-07	-0.117873	0.218	0.24	0.0223553
MAPRE2	8.43753e-07	0.187175	0.333	0.272	0.0226969
TAOK1	8.51218e-07	0.107046	0.184	0.139	0.0228978
GLUD1	8.69968e-07	0.180168	0.168	0.126	0.0234021
RAD21	8.75899e-07	0.186642	0.371	0.311	0.0235617
IL12RB2	8.79238e-07	0.200152	0.101	0.064	0.0236515
STUB1	8.98995e-07	-0.150288	0.256	0.297	0.024183
CTR9	9.01269e-07	0.16619	0.227	0.172	0.0242441
AL121944.1	9.03409e-07	0.102121	0.088	0.054	0.0243017
CMC1	9.1563e-07	0.234171	0.676	0.637	0.0246304
RSRP1	9.20044e-07	0.161929	0.589	0.54	0.0247492
CYTIP	9.82797e-07	0.202335	0.641	0.601	0.0264372
FBXW4	9.99309e-07	0.17143	0.184	0.134	0.0268814
NASP	1.00828e-06	0.168864	0.321	0.259	0.0271229
MRPL52	1.01143e-06	-0.153372	0.203	0.244	0.0272074
SLA2	1.02892e-06	0.183146	0.279	0.249	0.027678
ZNRD1	1.03459e-06	-0.151601	0.146	0.189	0.0278304
AL592183.1	1.04382e-06	0.105114	0.09	0.056	0.0280788
SHARPIN	1.06289e-06	-0.136766	0.093	0.129	0.0285919
EIF3K	1.07501e-06	-0.129208	0.717	0.763	0.0289178
GADD45GIP1	1.0894e-06	-0.153573	0.338	0.394	0.0293049
MYO1F	1.09258e-06	-0.15934	0.203	0.259	0.0293904
KDM5A	1.09781e-06	0.170594	0.38	0.316	0.0295312
PYROXD1	1.15027e-06	-0.165809	0.162	0.211	0.0309423
FAM118A	1.18157e-06	0.153772	0.167	0.119	0.0317842
TLK1	1.20993e-06	0.163309	0.297	0.269	0.032547
TSC22D2	1.22952e-06	0.151158	0.184	0.134	0.033074
NRIP1	1.23941e-06	0.110896	0.088	0.054	0.03334
MICOS13	1.24499e-06	-0.15992	0.237	0.282	0.0334904
ITGA5	1.27433e-06	-0.107482	0.049	0.083	0.0342795
RHOF	1.27729e-06	-0.146232	0.165	0.201	0.034359
RILPL2	1.30897e-06	0.18692	0.239	0.187	0.0352113
CYB5A	1.32418e-06	-0.119202	0.07	0.095	0.0356204
LY9	1.34448e-06	0.174741	0.212	0.159	0.0361665
CHST7	1.35768e-06	0.119994	0.058	0.032	0.0365216
ATF4	1.36518e-06	0.172923	0.228	0.176	0.0367233
CDV3	1.3665e-06	0.184724	0.486	0.433	0.0367588
DHRS7	1.3782e-06	-0.173389	0.314	0.362	0.0370736
MALAT1	1.38243e-06	-0.111393	1	0.999	0.0371875
HIST3H2A	1.42636e-06	-0.108971	0.04	0.07	0.038369
CCDC18-AS1	1.44998e-06	0.1408	0.19	0.14	0.0390046
TCEAL4	1.45819e-06	0.128269	0.106	0.068	0.0392253
EIF4G2	1.46139e-06	0.148222	0.482	0.415	0.0393113
AC093865.1	1.46173e-06	0.15687	0.082	0.049	0.0393204
TMBIM4	1.47634e-06	-0.109954	0.381	0.386	0.0397136
ZBTB4	1.4853e-06	0.145357	0.117	0.077	0.0399545
AGPAT4	1.49856e-06	-0.111844	0.031	0.057	0.0403112
REV3L	1.49894e-06	0.180176	0.222	0.17	0.0403215
GNPTG	1.51777e-06	-0.113879	0.06	0.089	0.0408281
HNRNPH1	1.52647e-06	0.163564	0.537	0.473	0.041062
FDFT1	1.54625e-06	-0.127559	0.078	0.119	0.0415941
ZFAND5	1.5699e-06	0.175332	0.26	0.203	0.0422304
LMNA	1.58595e-06	0.172565	0.071	0.043	0.0426621
DHRS3	1.59598e-06	0.123701	0.1	0.063	0.042932
TUT7	1.63502e-06	0.18944	0.269	0.217	0.043982
TUG1	1.65687e-06	0.133187	0.109	0.07	0.0445699
NBEAL1	1.67016e-06	0.158044	0.165	0.117	0.0449272
ATP5MC2	1.67324e-06	-0.139525	0.656	0.704	0.0450102
MAP2K2	1.72613e-06	-0.15598	0.255	0.307	0.0464329
CNOT4	1.73095e-06	0.158484	0.329	0.268	0.0465626
ZC3H6	1.73994e-06	0.126944	0.14	0.097	0.0468043
CSNK2A2	1.76767e-06	0.125765	0.118	0.077	0.0475502
DTYMK	1.78917e-06	-0.117589	0.059	0.086	0.0481286
ARFGEF1	1.89121e-06	0.183018	0.403	0.349	0.0508735
FLI1	1.93354e-06	0.165547	0.196	0.146	0.0520122
PTGDR	1.94212e-06	0.14167	0.184	0.135	0.0522431
KMT2C	1.95444e-06	0.173462	0.497	0.454	0.0525743
TCF7L2	1.96396e-06	0.141406	0.096	0.062	0.0528305
SLC4A4	1.98105e-06	0.137694	0.142	0.099	0.0532904
MBD2	2.0169e-06	0.17309	0.246	0.192	0.0542546
EIF6	2.01988e-06	-0.149896	0.163	0.207	0.0543348
SIDT1	2.04008e-06	0.176457	0.271	0.215	0.0548782
NCF1	2.10332e-06	-0.100902	0.21	0.213	0.0565794
POLR3E	2.11062e-06	0.175775	0.188	0.143	0.0567757
GNG5	2.14478e-06	-0.16006	0.382	0.427	0.0576945
PYCARD	2.15818e-06	-0.132799	0.153	0.186	0.0580551
MAN2A1	2.18077e-06	0.195478	0.354	0.297	0.0586626
ZNF148	2.21736e-06	0.187918	0.33	0.278	0.059647
NANS	2.27027e-06	0.129236	0.113	0.074	0.0610703
TEX264	2.32259e-06	-0.113471	0.141	0.165	0.0624777
FYB1	2.32984e-06	0.156632	0.652	0.626	0.0626727
CD200R1	2.35031e-06	0.104358	0.055	0.028	0.0632232
ABLIM1	2.36402e-06	0.298182	0.286	0.255	0.0635921
PET100	2.45935e-06	-0.146392	0.556	0.608	0.0661566
SEC24B	2.52934e-06	0.175716	0.268	0.216	0.0680393
TLN1	2.56773e-06	0.18214	0.32	0.262	0.0690719
HPRT1	2.59493e-06	-0.133127	0.084	0.119	0.0698035
C1orf56	2.64449e-06	-0.1507	0.061	0.094	0.0711367
THOC7	2.70339e-06	-0.156781	0.221	0.26	0.0727213
UQCRQ	2.73495e-06	-0.150962	0.379	0.44	0.0735702
NHP2	2.75318e-06	-0.14962	0.15	0.194	0.0740605
RABEP1	2.78707e-06	0.166609	0.301	0.242	0.0749722
GIGYF2	2.80625e-06	0.141265	0.185	0.136	0.0754881
HNRNPR	2.84502e-06	0.176816	0.409	0.348	0.076531
ATRX	2.85866e-06	0.176908	0.465	0.406	0.0768979
GTF3C6	2.91465e-06	-0.150848	0.215	0.268	0.0784041
MRPS35	2.91687e-06	-0.137394	0.098	0.14	0.0784637
PIGP	3.07001e-06	-0.107905	0.058	0.081	0.0825832
S100PBP	3.09852e-06	0.127995	0.136	0.094	0.0833501
FABP5	3.15304e-06	-0.166025	0.113	0.153	0.0848168
TARDBP	3.18701e-06	0.155395	0.182	0.138	0.0857306
AHI1	3.19843e-06	0.130707	0.143	0.101	0.0860377
GRK5	3.22546e-06	0.22399	0.3	0.27	0.0867648
CLIP4	3.26857e-06	0.171951	0.217	0.175	0.0879244
COPB2	3.27273e-06	0.116093	0.131	0.092	0.0880364
KLRC3	3.28008e-06	0.178265	0.128	0.088	0.0882341
SELENOM	3.32544e-06	0.125084	0.292	0.237	0.0894543
DPP8	3.33712e-06	0.17255	0.218	0.17	0.0897686
GPRIN3	3.34129e-06	0.196864	0.439	0.386	0.0898807
RNASEK	3.3805e-06	-0.138665	0.597	0.645	0.0909354
ARL2	3.49327e-06	-0.120052	0.08	0.109	0.0939689
PCBP1	3.55448e-06	-0.151059	0.329	0.369	0.0956155
H2AFY	3.61136e-06	-0.130941	0.131	0.161	0.0971456
NR1D2	3.61878e-06	0.165384	0.295	0.239	0.0973451
SNX25	3.76392e-06	0.147243	0.124	0.084	0.10125
HIST1H2AC	3.76445e-06	-0.133397	0.089	0.119	0.101264
RGS19	3.77551e-06	-0.139824	0.122	0.155	0.101561
MYADM	3.77699e-06	0.14246	0.1	0.064	0.101601
HNRNPC	3.79726e-06	0.14303	0.749	0.714	0.102146
POLR2I	3.87888e-06	-0.154939	0.225	0.274	0.104342
PASK	3.92159e-06	-0.105372	0.095	0.134	0.105491
CDKN1B	3.92176e-06	0.178815	0.27	0.217	0.105495
FCGR3A	3.92177e-06	-0.126078	0.032	0.058	0.105496
CEP78	3.94467e-06	-0.112607	0.043	0.072	0.106112
NDUFC1	3.99817e-06	-0.154308	0.3	0.345	0.107551
CTSS	4.00093e-06	-0.140418	0.29	0.325	0.107625
CEBPZ	4.02779e-06	0.188311	0.406	0.347	0.108348
DPM3	4.1338e-06	-0.1485	0.122	0.162	0.111199
ZKSCAN1	4.25205e-06	0.107392	0.099	0.064	0.11438
MRPL58	4.25351e-06	-0.111099	0.059	0.093	0.114419
MED4	4.27715e-06	0.168118	0.339	0.292	0.115055
DHRS1	4.27748e-06	0.129928	0.102	0.066	0.115064
WDR45B	4.41997e-06	0.125087	0.198	0.15	0.118897
GLRX5	4.42965e-06	-0.147716	0.156	0.198	0.119158
NARF	4.44227e-06	-0.113226	0.085	0.112	0.119497
NDUFS2	4.46762e-06	-0.122127	0.096	0.126	0.120179
PSMD14	4.50125e-06	-0.159053	0.206	0.252	0.121084
RPS6KA3	4.50728e-06	0.163194	0.365	0.303	0.121246
TRAC	4.53478e-06	-0.158873	0.622	0.64	0.121986
HLA-DMA	4.69966e-06	-0.143319	0.121	0.156	0.126421
NOL7	4.74886e-06	-0.148003	0.425	0.473	0.127744
RO60	4.79363e-06	0.176681	0.259	0.215	0.128949
AC022217.3	4.8171e-06	0.207767	0.201	0.152	0.12958
P2RY10	4.85164e-06	0.174033	0.244	0.196	0.130509
SPAG9	5.03953e-06	0.16095	0.258	0.206	0.135563
MIR4435-2HG	5.17494e-06	0.151952	0.147	0.105	0.139206
HMGN2	5.21519e-06	-0.149684	0.463	0.506	0.140289
PCSK1N	5.24371e-06	0.126714	0.053	0.028	0.141056
DDX17	5.24839e-06	0.150274	0.48	0.418	0.141182
PDIA3	5.38595e-06	0.171424	0.562	0.518	0.144882
LSM2	5.43878e-06	-0.135539	0.135	0.167	0.146303
LPXN	5.50975e-06	0.149082	0.253	0.199	0.148212
ADNP2	5.5934e-06	0.154037	0.162	0.122	0.150462
KLHL18	5.67608e-06	0.132452	0.171	0.125	0.152687
PCGF5	5.70094e-06	0.181113	0.376	0.328	0.153355
FIS1	5.79368e-06	-0.147351	0.258	0.312	0.15585
TUFM	5.79916e-06	-0.144002	0.193	0.242	0.155997
PTPMT1	5.87435e-06	-0.132755	0.084	0.118	0.15802
NF1	5.88802e-06	0.19086	0.252	0.203	0.158388
HSPB11	5.96029e-06	-0.151327	0.179	0.227	0.160332
TOM1	6.07557e-06	0.149814	0.152	0.111	0.163433
RAB7A	6.09374e-06	0.158342	0.353	0.293	0.163922
RBFOX2	6.25623e-06	-0.11992	0.067	0.093	0.168293
IMP3	6.26258e-06	-0.146879	0.236	0.28	0.168463
MAP3K5	6.34614e-06	0.217415	0.291	0.255	0.170711
EIF4A3	6.36372e-06	0.159774	0.222	0.171	0.171184
CDKN2D	6.44663e-06	-0.139417	0.187	0.239	0.173414
SNRPC	7.0539e-06	-0.142491	0.23	0.285	0.18975
EIF4A2	7.09901e-06	-0.122562	0.533	0.594	0.190963
MRPL36	7.19666e-06	-0.12137	0.075	0.107	0.19359
POP5	7.25449e-06	-0.12618	0.132	0.16	0.195146
RUNX1	7.26392e-06	0.201111	0.441	0.391	0.1954
FAM13B	7.40914e-06	0.14331	0.283	0.227	0.199306
MT-ND2	7.51038e-06	0.138872	0.995	0.995	0.202029
CSNK1A1	7.54524e-06	0.169754	0.426	0.383	0.202967
SBF2	7.62888e-06	0.174128	0.223	0.173	0.205217
MEAF6	7.71834e-06	-0.135705	0.209	0.246	0.207623
ISCA2	7.93415e-06	-0.131526	0.1	0.139	0.213429
MRPS33	8.5921e-06	-0.127995	0.098	0.126	0.231128
MRPS30	8.75529e-06	-0.126268	0.107	0.139	0.235517
BACH1	8.87661e-06	0.155457	0.158	0.116	0.238781
XRCC6	8.99498e-06	0.166446	0.393	0.347	0.241965
CAB39	9.18555e-06	0.176363	0.251	0.208	0.247091
FBXL20	9.24237e-06	0.163827	0.211	0.164	0.24862
POP7	9.35092e-06	-0.114673	0.059	0.09	0.25154
PDE4D	9.48209e-06	-0.155832	0.239	0.294	0.255068
PUM2	9.49226e-06	0.175287	0.473	0.419	0.255342
VCP	9.53027e-06	0.158452	0.363	0.304	0.256364
TMED2	9.68066e-06	0.159424	0.256	0.206	0.26041
MAP3K8	9.80739e-06	-0.165408	0.413	0.472	0.263819
CCAR1	9.87075e-06	0.170119	0.206	0.16	0.265523
PPP1R21	9.89133e-06	0.123851	0.114	0.077	0.266077
MED14	9.96428e-06	0.170632	0.221	0.173	0.268039
MAN1A1	1.00274e-05	0.160906	0.133	0.093	0.269737
ATP9B	1.00277e-05	0.175917	0.394	0.355	0.269745
RHOH	1.00443e-05	-0.111414	0.47	0.533	0.270192
AC016074.2	1.01589e-05	0.155857	0.105	0.071	0.273275
THEMIS	1.02008e-05	0.215644	0.441	0.39	0.274402
CD3E	1.0332e-05	-0.136052	0.726	0.772	0.277931
PTBP3	1.05742e-05	0.177904	0.343	0.288	0.284447
YWHAQ	1.06149e-05	-0.146628	0.255	0.294	0.285542
BRD2	1.10962e-05	0.144619	0.31	0.254	0.298488
RNF115	1.11495e-05	0.174647	0.405	0.351	0.299923
HIKESHI	1.12613e-05	-0.122281	0.11	0.142	0.302929
MTR	1.13466e-05	0.171695	0.225	0.177	0.305223
AL359220.1	1.13764e-05	0.126778	0.079	0.049	0.306024
MAML2	1.13864e-05	0.214575	0.434	0.396	0.306294
GPX4	1.14032e-05	-0.150443	0.429	0.476	0.306745
STK10	1.14053e-05	0.152121	0.384	0.324	0.306803
POLE4	1.14094e-05	-0.148217	0.198	0.241	0.306914
SDHD	1.14795e-05	-0.136643	0.147	0.189	0.308798
TTC39B	1.16676e-05	0.127393	0.137	0.098	0.313859
PNKD	1.16803e-05	-0.102756	0.13	0.15	0.314201
ENY2	1.16954e-05	0.152522	0.383	0.323	0.314606
CNOT2	1.17587e-05	0.164362	0.472	0.411	0.31631
ETF1	1.1982e-05	0.163117	0.27	0.219	0.322315
SF3B5	1.22036e-05	-0.140881	0.495	0.542	0.328277
ATP5MC1	1.22173e-05	-0.113903	0.203	0.229	0.328646
POLD4	1.23379e-05	-0.118438	0.214	0.236	0.33189
MCTS1	1.26752e-05	-0.106715	0.095	0.118	0.340962
SURF1	1.26866e-05	-0.130107	0.162	0.203	0.341269
SAFB2	1.27856e-05	0.154585	0.224	0.175	0.343932
AC011476.3	1.29255e-05	0.154619	0.165	0.122	0.347697
GSTP1	1.32059e-05	-0.147392	0.436	0.49	0.355239
HSPA9	1.33686e-05	0.158036	0.389	0.331	0.359614
DOK2	1.3546e-05	-0.130219	0.197	0.223	0.364388
CEP57	1.3901e-05	0.154935	0.234	0.184	0.373936
POLR3GL	1.39067e-05	-0.112375	0.241	0.262	0.374091
GNG2	1.3944e-05	0.183966	0.603	0.554	0.375094
GRAP2	1.42609e-05	0.159087	0.267	0.214	0.383618
TSR3	1.43752e-05	-0.121877	0.114	0.148	0.386693
RBBP6	1.49413e-05	0.140506	0.345	0.287	0.401921
RIPOR2	1.49908e-05	-0.163268	0.395	0.45	0.403252
MORF4L1	1.52551e-05	0.144953	0.694	0.659	0.410362
ABHD2	1.52973e-05	0.161148	0.163	0.122	0.411497
RIC3	1.58469e-05	0.120014	0.078	0.049	0.426281
GADD45A	1.58568e-05	0.170737	0.157	0.114	0.426548
MZT1	1.59297e-05	-0.123205	0.106	0.146	0.428508
STAG1	1.59351e-05	0.170195	0.501	0.453	0.428654
REXO2	1.61128e-05	-0.128684	0.1	0.136	0.433434
BEX4	1.61457e-05	0.157236	0.198	0.152	0.43432
VGLL4	1.62532e-05	0.126643	0.154	0.113	0.437211
SNHG29	1.63085e-05	0.135035	0.709	0.698	0.438699
TMEM242	1.65224e-05	-0.101515	0.091	0.128	0.444454
FMC1	1.65836e-05	-0.110144	0.059	0.084	0.446098
EIF4G3	1.67676e-05	0.106934	0.271	0.222	0.451049
TNFSF12	1.78681e-05	-0.108996	0.081	0.107	0.480653
RANGAP1	1.78706e-05	0.147382	0.122	0.092	0.480719
MRPS34	1.79874e-05	-0.125635	0.174	0.206	0.483862
CISD3	1.8341e-05	-0.101919	0.106	0.126	0.493372
IARS	1.8492e-05	0.154795	0.166	0.13	0.497435
STAT3	1.88795e-05	0.156881	0.443	0.406	0.507858
STAT1	1.89092e-05	-0.175357	0.191	0.216	0.508658
NMI	1.89413e-05	-0.132602	0.108	0.143	0.509522
STIM1	1.89601e-05	0.157613	0.268	0.216	0.510026
AC007384.1	1.90001e-05	0.119191	0.162	0.122	0.511102
SRSF10	1.9136e-05	0.147685	0.592	0.532	0.514757
DHX16	1.93562e-05	0.104869	0.08	0.05	0.520681
CTSC	1.94299e-05	-0.157733	0.353	0.404	0.522664
HIP1	1.94746e-05	0.115013	0.107	0.073	0.523867
RASGRP2	1.97973e-05	-0.113927	0.081	0.117	0.532547
SSH1	1.99448e-05	0.140389	0.122	0.089	0.536515
KTN1	2.0084e-05	0.155779	0.532	0.475	0.54026
CD37	2.01688e-05	-0.126668	0.566	0.609	0.542541
CLPP	2.02709e-05	-0.12298	0.157	0.189	0.545289
MPC2	2.02918e-05	-0.133342	0.239	0.281	0.545851
ZNF736	2.04626e-05	0.121309	0.09	0.06	0.550445
ZC3HAV1	2.08554e-05	0.162679	0.481	0.436	0.561011
ACTG1	2.08776e-05	0.106812	0.859	0.852	0.561608
WWP1	2.08987e-05	0.134608	0.235	0.185	0.562176
GNAI3	2.09476e-05	0.113853	0.261	0.211	0.563491
MVD	2.11698e-05	0.1578	0.21	0.176	0.569468
MDM4	2.1276e-05	0.151606	0.286	0.235	0.572324
CCDC7	2.13107e-05	-0.140146	0.082	0.113	0.573257
FAM32A	2.18775e-05	-0.134702	0.159	0.195	0.588505
TRIM4	2.19334e-05	0.128999	0.148	0.107	0.590009
PIBF1	2.20493e-05	0.128031	0.228	0.18	0.593125
PDRG1	2.228e-05	-0.112863	0.068	0.101	0.599333
RIN3	2.24254e-05	0.149833	0.177	0.134	0.603243
TPRG1	2.27161e-05	0.168207	0.191	0.15	0.611064
PCM1	2.32609e-05	0.147842	0.425	0.366	0.625718
XPO1	2.3475e-05	-0.114826	0.16	0.183	0.631477
ELK4	2.36173e-05	0.145602	0.176	0.134	0.635306
AL096794.1	2.37475e-05	0.149303	0.106	0.072	0.638808
KAT2B	2.38227e-05	0.157012	0.181	0.138	0.640831
NAP1L4	2.43441e-05	0.164385	0.476	0.428	0.654856
TMEM141	2.47243e-05	-0.104417	0.091	0.117	0.665084
TBCB	2.51111e-05	-0.129226	0.207	0.247	0.675488
MFSD14C	2.51845e-05	0.14497	0.185	0.147	0.677462
ATRAID	2.531e-05	-0.125652	0.213	0.245	0.680838
MYCBP	2.5502e-05	-0.105087	0.055	0.076	0.686005
OTULINL	2.56666e-05	0.155589	0.178	0.134	0.690431
TMEM256	2.5874e-05	-0.131005	0.155	0.197	0.696011
TNFSF8	2.58824e-05	0.145443	0.206	0.159	0.696235
AGPAT3	2.6287e-05	0.134734	0.175	0.132	0.707121
WNK1	2.63772e-05	0.182391	0.424	0.371	0.709546
GTF2H5	2.64156e-05	-0.103095	0.106	0.123	0.710579
PELI1	2.68206e-05	-0.191817	0.143	0.172	0.721475
NDUFAF4	2.7196e-05	-0.122216	0.08	0.114	0.731573
DNTTIP2	2.74042e-05	0.151259	0.277	0.243	0.737172
HUWE1	2.75786e-05	0.163842	0.331	0.279	0.741865
AC103591.3	2.81517e-05	-0.222044	0.136	0.159	0.75728
MLLT3	2.84577e-05	0.177378	0.241	0.191	0.765512
B3GNT2	2.85616e-05	-0.140483	0.136	0.176	0.768307
THAP1	2.87573e-05	-0.109171	0.054	0.083	0.773572
AC068587.4	2.90861e-05	0.217612	0.277	0.24	0.782415
CLDND1	2.91016e-05	-0.152211	0.282	0.336	0.782832
ATP11C	2.94069e-05	0.105758	0.099	0.066	0.791046
TTC3	2.97306e-05	0.155634	0.388	0.335	0.799754
NR3C2	2.99888e-05	0.178618	0.18	0.137	0.806697
MYSM1	3.00385e-05	0.152643	0.172	0.132	0.808035
PLAAT4	3.00789e-05	-0.143102	0.62	0.658	0.809122
ARL6IP5	3.00956e-05	-0.151218	0.457	0.502	0.809573
IPO9	3.13548e-05	0.12288	0.109	0.075	0.843444
FMR1	3.15089e-05	0.139519	0.168	0.126	0.847589
USP11	3.20625e-05	0.180651	0.3	0.253	0.862482
RTRAF	3.22924e-05	-0.138927	0.337	0.387	0.868665
NUP58	3.24837e-05	0.160976	0.232	0.184	0.87381
FBXO11	3.32059e-05	0.168992	0.317	0.268	0.89324
KAT6A	3.33343e-05	0.175213	0.458	0.411	0.896693
GPBP1	3.34092e-05	0.165103	0.481	0.446	0.898708
STXBP3	3.37343e-05	0.126252	0.197	0.152	0.907454
RASSF3	3.37715e-05	-0.146131	0.185	0.232	0.908453
TNFRSF10B	3.41295e-05	0.12104	0.104	0.07	0.918084
TIMM8B	3.42656e-05	-0.135954	0.147	0.181	0.921744
PYHIN1	3.43076e-05	0.149107	0.476	0.418	0.922875
LMBR1L	3.47394e-05	0.120397	0.114	0.091	0.93449
PSMB5	3.47852e-05	-0.102699	0.052	0.075	0.935721
IDH3G	3.51687e-05	-0.120217	0.11	0.142	0.946038
NFYB	3.54126e-05	-0.104809	0.044	0.069	0.952599
PRDM2	3.56728e-05	0.16321	0.44	0.386	0.959597
ASAH1	3.57691e-05	-0.101921	0.105	0.126	0.962188
SPTAN1	3.61553e-05	0.166876	0.318	0.269	0.972577
JARID2	3.71627e-05	0.173165	0.314	0.268	0.999678
GNPTAB	3.73408e-05	0.158655	0.25	0.216	1
C1orf131	3.7401e-05	-0.128746	0.074	0.107	1
ZBP1	3.75328e-05	-0.134121	0.132	0.172	1
KAT6B	3.77161e-05	0.166015	0.347	0.293	1
SERINC5	3.81566e-05	0.146361	0.116	0.085	1
MARK3	3.87039e-05	0.141877	0.304	0.251	1
SECISBP2	3.88244e-05	0.151647	0.36	0.306	1
ZMYM2	3.92452e-05	0.154502	0.351	0.297	1
BCL7C	3.92851e-05	-0.130324	0.19	0.229	1
IRF2BP2	3.97723e-05	0.158673	0.224	0.178	1
SLU7	4.00686e-05	0.131282	0.199	0.176	1
PLEKHA3	4.02899e-05	0.125884	0.165	0.123	1
SDCBP	4.06864e-05	0.172469	0.341	0.301	1
UBN1	4.08277e-05	0.138846	0.165	0.124	1
ZNF511	4.08413e-05	-0.117949	0.097	0.131	1
ING5	4.17067e-05	0.144038	0.15	0.114	1
IPMK	4.36257e-05	0.110899	0.081	0.052	1
CLK1	4.38598e-05	0.148384	0.495	0.441	1
GNG10	4.40458e-05	-0.100395	0.124	0.145	1
GLO1	4.59809e-05	0.132365	0.16	0.119	1
CRBN	4.62312e-05	-0.139031	0.256	0.298	1
PRPF8	4.6518e-05	0.155228	0.291	0.242	1
DENND2D	4.66799e-05	-0.122476	0.135	0.159	1
HDAC4	4.6742e-05	0.12985	0.156	0.116	1
LINC-PINT	4.70544e-05	0.15879	0.448	0.412	1
BOLA2	4.73069e-05	-0.114221	0.076	0.109	1
CBX3	4.74191e-05	-0.126748	0.355	0.383	1
USP9X	4.79008e-05	0.165317	0.355	0.312	1
RWDD3	4.80279e-05	-0.121275	0.128	0.168	1
ANTXR2	4.80339e-05	-0.109629	0.035	0.057	1
PLEKHG1	4.81033e-05	0.148665	0.115	0.082	1
ATF7IP	4.8452e-05	0.170572	0.437	0.39	1
AP3M2	4.84677e-05	-0.152999	0.131	0.17	1
CNOT10	4.88638e-05	0.144294	0.143	0.106	1
WDR1	4.90031e-05	0.160183	0.194	0.152	1
TSSC4	4.92091e-05	-0.10242	0.107	0.132	1
MIEN1	4.92934e-05	-0.123439	0.112	0.15	1
PLAAT3	4.94438e-05	-0.125633	0.249	0.276	1
PRXL2C	5.09255e-05	0.135895	0.117	0.084	1
DCAF6	5.13631e-05	0.133081	0.122	0.086	1
NSA2	5.20835e-05	-0.140838	0.534	0.586	1
BAZ2B	5.28884e-05	0.131903	0.173	0.131	1
NFU1	5.3463e-05	0.142406	0.179	0.137	1
NXT1	5.39761e-05	-0.102507	0.137	0.156	1
NRBP1	5.4342e-05	0.136411	0.197	0.165	1
PAN3	5.43494e-05	0.157549	0.45	0.405	1
PARK7	5.46824e-05	-0.126467	0.545	0.593	1
KYAT3	5.47116e-05	0.119672	0.103	0.07	1
AKR7A2	5.49498e-05	-0.107073	0.079	0.107	1
ITSN2	5.50444e-05	0.164541	0.438	0.386	1
CSNK1G2	5.56213e-05	0.130127	0.14	0.103	1
AC020916.1	5.60073e-05	0.118638	0.088	0.057	1
POLR2F	5.76886e-05	-0.109465	0.209	0.233	1
ESD	5.85568e-05	-0.119567	0.111	0.142	1
SLC25A5	5.89293e-05	-0.14291	0.351	0.399	1
STYK1	6.00385e-05	0.103339	0.055	0.033	1
CD164	6.08867e-05	0.153004	0.371	0.317	1
TOPORS	6.12287e-05	0.117713	0.126	0.09	1
LAMTOR1	6.13777e-05	-0.117835	0.228	0.258	1
DYRK1A	6.14747e-05	0.160482	0.449	0.396	1
PHF12	6.1582e-05	0.150171	0.181	0.143	1
BPTF	6.19841e-05	0.163173	0.409	0.363	1
TRIO	6.23369e-05	0.100735	0.063	0.039	1
CXorf38	6.26278e-05	0.124882	0.116	0.083	1
TMF1	6.29035e-05	0.144215	0.314	0.262	1
PABPC4	6.2962e-05	0.137753	0.176	0.134	1
MRPS26	6.35091e-05	-0.113433	0.091	0.121	1
HSPA13	6.37055e-05	0.108524	0.096	0.065	1
FOS	6.38642e-05	0.207424	0.419	0.387	1
LUC7L	6.38676e-05	0.133329	0.201	0.156	1
LSM1	6.39447e-05	-0.128218	0.19	0.232	1
FIBP	6.40212e-05	-0.109391	0.091	0.122	1
TRIM44	6.42786e-05	0.119293	0.178	0.137	1
PEPD	6.44052e-05	-0.101954	0.088	0.115	1
LNPEP	6.51725e-05	0.154058	0.287	0.24	1
MRPL16	6.52033e-05	-0.116174	0.081	0.111	1
COX19	6.59932e-05	-0.142832	0.234	0.277	1
PDXK	6.61292e-05	0.102414	0.127	0.092	1
PCID2	6.63176e-05	-0.100006	0.104	0.125	1
MPP7	6.79672e-05	0.165146	0.268	0.227	1
OXSR1	6.83327e-05	0.123442	0.16	0.12	1
COPS4	6.93291e-05	-0.120355	0.115	0.154	1
NCBP2AS2	6.97329e-05	-0.130189	0.226	0.275	1
UAP1	7.28511e-05	0.11008	0.137	0.1	1
ARPP19	7.35733e-05	0.153862	0.301	0.252	1
PHTF2	7.4282e-05	0.123999	0.228	0.183	1
USP7	7.4513e-05	0.144149	0.237	0.196	1
RSRC2	7.51504e-05	0.153569	0.547	0.493	1
TMEM87A	7.53687e-05	0.152215	0.351	0.299	1
MPP6	7.53981e-05	0.14805	0.12	0.087	1
FUS	7.57422e-05	0.113563	0.665	0.614	1
CHURC1	7.58242e-05	-0.143994	0.367	0.413	1
SLBP	7.71936e-05	0.100709	0.248	0.203	1
LPAR6	7.72707e-05	0.133083	0.116	0.083	1
GATAD2B	7.75523e-05	0.149968	0.288	0.239	1
RPF1	7.85719e-05	-0.122614	0.192	0.223	1
TTC33	7.9246e-05	0.121033	0.14	0.103	1
LPP	7.98177e-05	0.100965	0.409	0.412	1
TNKS2	8.03642e-05	0.152208	0.292	0.249	1
WDR26	8.03728e-05	0.151744	0.301	0.256	1
FMNL1	8.27649e-05	0.134848	0.24	0.193	1
POM121C	8.28455e-05	0.120143	0.124	0.09	1
SYTL1	8.35648e-05	-0.118098	0.116	0.147	1
GATAD2A	8.4146e-05	0.157757	0.268	0.231	1
PPP1R2	8.43074e-05	0.159482	0.445	0.393	1
ERH	8.45192e-05	-0.132661	0.344	0.388	1
DCAF16	8.45492e-05	0.140347	0.167	0.132	1
SIK2	8.48572e-05	0.121469	0.136	0.1	1
FRYL	8.53781e-05	0.15181	0.314	0.265	1
CD8B	8.54101e-05	-0.144525	0.529	0.555	1
ZNF75A	8.55028e-05	0.131236	0.124	0.091	1
TAF7	8.61456e-05	0.125367	0.329	0.277	1
MZT2A	8.69569e-05	-0.124769	0.321	0.362	1
TES	9.10948e-05	-0.137999	0.191	0.23	1
FYTTD1	9.2223e-05	0.144101	0.192	0.153	1
DLG1	9.31664e-05	0.167668	0.293	0.246	1
SNHG12	9.47542e-05	0.141812	0.209	0.165	1
TMEM41B	9.51542e-05	0.13812	0.167	0.139	1
LINC00342	9.57979e-05	0.115674	0.152	0.114	1
RNF114	9.59651e-05	0.138679	0.252	0.223	1
CYTOR	9.81998e-05	0.19575	0.456	0.458	1
ETFB	9.85074e-05	-0.130154	0.178	0.216	1
CUX1	9.9011e-05	0.158306	0.218	0.177	1
AC016831.5	9.95809e-05	0.100448	0.082	0.054	1
AKAP17A	0.000101115	0.105226	0.105	0.073	1
MDH2	0.000101407	-0.129494	0.23	0.27	1
DTNB	0.000101582	0.151734	0.194	0.153	1
BUD23	0.000101788	0.133722	0.304	0.277	1
SATB1-AS1	0.000103037	0.101773	0.087	0.058	1
SUCLG2	0.000103293	0.157193	0.312	0.265	1
ARL6IP1	0.000104683	0.150722	0.42	0.372	1
PHB	0.000105659	-0.123593	0.184	0.218	1
ZFYVE27	0.000106882	0.129854	0.144	0.11	1
UBE2F	0.000108732	-0.110286	0.088	0.119	1
EDF1	0.000111713	-0.116449	0.645	0.684	1
XIST	0.000112778	0.172394	0.271	0.235	1
AL354733.3	0.000114606	0.107728	0.089	0.065	1
TGFBR1	0.000115787	0.115126	0.117	0.083	1
MPC1	0.000115895	-0.119487	0.146	0.178	1
TRAM1	0.000115924	0.157993	0.418	0.375	1
CUTA	0.000117938	-0.124788	0.349	0.391	1
ATP11B	0.000118115	0.14837	0.44	0.388	1
PPM1B	0.000118891	0.119148	0.319	0.268	1
LARP4	0.000119503	-0.103235	0.081	0.106	1
CCNL1	0.000120214	0.112035	0.62	0.602	1
SGK3	0.000123621	0.125556	0.175	0.135	1
YBX3	0.000125485	0.123412	0.232	0.233	1
EAPP	0.000126158	-0.121805	0.338	0.39	1
RPIA	0.000127165	-0.10291	0.072	0.103	1
MRPL47	0.000127595	-0.124309	0.216	0.262	1
PFDN1	0.000128701	-0.129328	0.19	0.231	1
BCAP31	0.00012897	-0.106013	0.214	0.236	1
USP37	0.000138432	0.13085	0.126	0.092	1
PRKCE	0.000139578	0.160717	0.211	0.17	1
UBR5	0.000139947	0.148084	0.32	0.28	1
KHDRBS1	0.000140832	0.136424	0.346	0.295	1
FAM199X	0.000142283	0.10858	0.084	0.057	1
DAZAP2	0.000144993	0.144994	0.428	0.381	1
DDIT3	0.000147488	0.138161	0.152	0.138	1
PPP2R2A	0.000147925	0.152242	0.303	0.264	1
NPC1	0.000149692	0.153234	0.251	0.207	1
DGCR6L	0.000150368	-0.113966	0.155	0.185	1
FAM50A	0.000150654	-0.11308	0.099	0.13	1
RAB6A	0.000152688	0.142081	0.219	0.175	1
AREG	0.00015328	0.229335	0.186	0.149	1
DOCK11	0.00015377	0.139178	0.25	0.203	1
DDX27	0.000155912	0.151914	0.28	0.237	1
SESN3	0.000159405	0.128506	0.09	0.061	1
BRD1	0.0001607	0.113828	0.322	0.272	1
REX1BD	0.000162615	-0.129149	0.355	0.399	1
UQCC2	0.000164195	-0.102103	0.08	0.105	1
DPP7	0.000164486	-0.116814	0.226	0.268	1
HTATIP2	0.000165723	-0.107165	0.085	0.11	1
JAZF1	0.000165848	0.174437	0.254	0.214	1
THOC2	0.000167515	0.149334	0.327	0.284	1
SNRPB2	0.000172546	-0.128698	0.391	0.434	1
FBXW5	0.000173904	-0.103028	0.1	0.125	1
BDP1	0.000180595	0.112207	0.255	0.209	1
DUSP16	0.00018205	0.106903	0.135	0.1	1
RNF145	0.000182294	0.151875	0.354	0.303	1
PTGER4	0.000186687	0.150642	0.34	0.294	1
COMMD8	0.000190344	-0.104481	0.103	0.129	1
C1D	0.000195584	-0.124018	0.231	0.276	1
CYB5R3	0.000197068	0.115432	0.104	0.074	1
UBE2H	0.000200123	0.157028	0.262	0.223	1
AL137856.1	0.00020054	0.117974	0.144	0.108	1
WASHC4	0.000200741	0.111168	0.139	0.104	1
NDUFAF2	0.000200996	-0.139839	0.171	0.193	1
TCF25	0.000201608	0.117765	0.494	0.439	1
EPS15	0.000203132	0.14321	0.512	0.468	1
IFI27L2	0.00020723	-0.121866	0.283	0.312	1
NCOR1	0.000208952	0.126756	0.456	0.402	1
RAB21	0.000213616	0.134354	0.225	0.182	1
CHD4	0.000218366	0.124796	0.2	0.158	1
CCDC47	0.000218672	0.113893	0.208	0.167	1
VAPB	0.000219901	0.111483	0.107	0.076	1
EFR3A	0.000224468	0.122726	0.296	0.27	1
RBM38	0.000225142	0.141194	0.376	0.329	1
SRRM1	0.000228174	0.114607	0.744	0.699	1
EIF4E2	0.000229517	-0.121348	0.148	0.188	1
CREBBP	0.000230027	0.143789	0.35	0.307	1
ARID4A	0.000231854	0.140209	0.233	0.191	1
ZNF655	0.000231978	0.133133	0.22	0.177	1
AC008105.3	0.000236555	0.103085	0.131	0.097	1
EIF3F	0.00024422	-0.123238	0.48	0.522	1
UBE2L3	0.000246305	-0.120863	0.377	0.418	1
MRPL13	0.000246477	-0.107175	0.108	0.136	1
PLCL2	0.000247651	0.158312	0.284	0.24	1
GABPB1-IT1	0.000247848	0.130023	0.213	0.181	1
ARID1B	0.000250457	0.148959	0.535	0.49	1
AC044849.1	0.000252254	0.144437	0.373	0.325	1
EEA1	0.000252671	0.111902	0.135	0.101	1
RAP1GDS1	0.000256245	0.156946	0.321	0.277	1
KLC1	0.000263743	0.136572	0.207	0.168	1
PHC3	0.0002668	0.15397	0.338	0.292	1
LINC00892	0.00026717	-0.137753	0.067	0.092	1
CREB1	0.00026751	0.167295	0.331	0.287	1
DCTN6	0.000269638	0.132723	0.191	0.157	1
SLC7A1	0.000271269	0.109166	0.11	0.09	1
ADD1	0.000272559	0.13253	0.209	0.167	1
TNFRSF14	0.000273425	-0.117695	0.177	0.217	1
KIAA1109	0.000273568	0.142375	0.328	0.3	1
ZNF143	0.000274268	0.121899	0.128	0.095	1
SMURF2	0.000275731	0.142655	0.236	0.194	1
INPP5D	0.000275967	0.138277	0.467	0.449	1
AC079793.1	0.000277351	0.158249	0.392	0.342	1
TIMM10B	0.000279347	0.122316	0.125	0.096	1
MYO9A	0.000283329	0.136311	0.165	0.128	1
RNF11	0.000283841	0.117907	0.15	0.114	1
COX16	0.000284397	-0.120089	0.32	0.369	1
ANKRD11	0.00028454	0.12497	0.556	0.513	1
SNHG16	0.000284809	0.146911	0.291	0.254	1
NUP54	0.000293716	-0.109638	0.175	0.217	1
SMC3	0.000295462	0.141149	0.303	0.258	1
MAGOH	0.000300432	-0.120204	0.39	0.438	1
EIF3G	0.000301828	-0.118779	0.505	0.542	1
MDFIC	0.000303619	0.155537	0.259	0.215	1
SOD2	0.000305833	-0.102507	0.219	0.241	1
SNRPN	0.000308513	-0.125045	0.273	0.309	1
CHMP2A	0.00031086	-0.112818	0.217	0.244	1
ALKBH7	0.000312085	-0.110368	0.217	0.239	1
DYNLT3	0.000316551	0.142482	0.222	0.18	1
GOLPH3	0.00032018	0.125004	0.237	0.194	1
NSD3	0.000321437	0.143525	0.376	0.339	1
PPP4R3B	0.000322213	0.144345	0.318	0.277	1
AC245297.3	0.000325267	0.119026	0.31	0.263	1
ARFGAP3	0.000325461	0.139522	0.188	0.154	1
TCF12	0.000326508	0.143651	0.373	0.326	1
MXI1	0.000333117	0.136147	0.165	0.129	1
LARP4B	0.000339098	0.136749	0.199	0.159	1
EIF4H	0.000339334	0.131337	0.248	0.216	1
ANXA7	0.000341352	0.143307	0.305	0.264	1
PDHX	0.000345896	0.108354	0.072	0.047	1
PATJ	0.000346949	0.126521	0.178	0.14	1
TRA2A	0.000351687	0.139734	0.507	0.466	1
PPHLN1	0.000363815	0.15063	0.431	0.385	1
CALU	0.00036384	0.128265	0.149	0.117	1
FYCO1	0.000365348	0.135415	0.116	0.088	1
FOXO3	0.000365784	0.104288	0.137	0.104	1
UBA2	0.000367009	0.120616	0.201	0.161	1
CTDP1	0.000367484	0.118021	0.128	0.1	1
AC008875.3	0.000368951	0.112162	0.184	0.146	1
BCL9L	0.000370938	0.109093	0.121	0.089	1
ZFAND2A	0.000372739	-0.121836	0.125	0.158	1
G3BP2	0.000373967	0.130841	0.455	0.424	1
DLST	0.000374286	0.122228	0.15	0.121	1
SUMF1	0.000376865	0.149251	0.141	0.119	1
TAF3	0.000377182	0.133938	0.269	0.243	1
CPB2-AS1	0.000377249	0.113638	0.166	0.129	1
ELOVL5	0.000383281	0.14082	0.315	0.286	1
IWS1	0.000385076	0.106733	0.178	0.141	1
TMED7	0.000388224	0.104881	0.141	0.107	1
CGGBP1	0.000391761	0.146015	0.32	0.276	1
GABPB1-AS1	0.00039771	0.124215	0.14	0.107	1
UBAC2	0.000401128	0.123644	0.389	0.339	1
NUFIP2	0.000407765	0.137235	0.309	0.27	1
GRAMD1B	0.000412571	0.124596	0.094	0.068	1
NDUFB8	0.000414278	-0.106116	0.485	0.526	1
TXNL4A	0.000422186	-0.110321	0.25	0.295	1
AC008569.1	0.00042501	0.128947	0.152	0.116	1
DIAPH1	0.000430954	0.126153	0.344	0.296	1
LUC7L3	0.000431977	0.141041	0.364	0.329	1
RSPRY1	0.000432349	0.101818	0.095	0.068	1
ZFP36L1	0.000433342	0.146559	0.273	0.239	1
RBMX	0.000434389	0.133108	0.545	0.504	1
CDC14A	0.000434404	0.164912	0.267	0.24	1
BCLAF1	0.000435953	0.125368	0.516	0.466	1
TTN	0.000437139	0.108393	0.081	0.056	1
RUBCN	0.000438405	0.112359	0.105	0.076	1
TOR1AIP1	0.000448206	0.128745	0.201	0.171	1
ANAPC11	0.000448971	-0.117488	0.249	0.288	1
SLC3A2	0.00045187	-0.108785	0.197	0.221	1
PRKCQ-AS1	0.000453418	0.126393	0.13	0.107	1
TNKS	0.000454624	0.140688	0.275	0.233	1
PSMC2	0.000455378	-0.107964	0.104	0.136	1
PTPN1	0.000456482	0.114007	0.295	0.25	1
PLCL1	0.000460248	0.142049	0.15	0.116	1
LLPH	0.000462479	-0.129226	0.201	0.241	1
LCP2	0.000465049	0.138737	0.247	0.205	1
ZEB1	0.000466552	0.171518	0.364	0.332	1
COPB1	0.000469326	0.133562	0.29	0.245	1
SLC20A2	0.000477113	0.111251	0.153	0.118	1
DCAF8	0.000482924	0.11191	0.124	0.093	1
PRKCB	0.0004904	-0.11309	0.437	0.487	1
ATXN7L3B	0.000492604	0.127946	0.202	0.164	1
PHACTR4	0.000496546	0.143434	0.19	0.155	1
EPB41L5	0.000497759	0.106788	0.055	0.034	1
DLEU1	0.000506141	-0.10863	0.087	0.118	1
RAB10	0.00050873	0.146291	0.265	0.227	1
GPATCH2L	0.000513876	0.117763	0.116	0.089	1
CRY1	0.000518666	0.142889	0.211	0.178	1
CENPC	0.000526977	0.13742	0.505	0.454	1
CCDC6	0.000538229	-0.116443	0.1	0.128	1
DDIT4	0.000547464	0.152688	0.499	0.494	1
SEC16A	0.000548204	0.114068	0.103	0.076	1
CALM1	0.000557032	0.10722	0.97	0.972	1
CWF19L2	0.000568971	0.142149	0.365	0.332	1
MAPRE1	0.000580099	0.119887	0.24	0.198	1
PHF5A	0.000583412	-0.105361	0.135	0.172	1
EIF5B	0.000588257	0.150129	0.369	0.333	1
LINC01871	0.000596607	0.172491	0.564	0.558	1
TRADD	0.000601338	-0.103221	0.109	0.134	1
KRAS	0.000603487	0.155703	0.315	0.279	1
RLF	0.000609632	0.147798	0.367	0.325	1
TXNL1	0.000610724	-0.109838	0.213	0.25	1
EPC2	0.000612827	0.111108	0.287	0.243	1
TRIP12	0.000614198	0.131595	0.255	0.213	1
KANSL3	0.000629464	0.110452	0.126	0.096	1
UBE2K	0.000646292	0.140186	0.377	0.335	1
RYBP	0.000648186	0.13554	0.214	0.177	1
CDK5RAP2	0.000648427	0.108144	0.141	0.108	1
HNRNPAB	0.000649972	0.131107	0.227	0.187	1
CHST12	0.000651762	0.117218	0.165	0.13	1
KDM3B	0.000656768	0.123225	0.175	0.139	1
PRPF3	0.000657786	0.114304	0.166	0.13	1
IP6K1	0.000658885	0.140725	0.218	0.181	1
SPCS2	0.000664056	0.130408	0.586	0.551	1
RBBP4	0.000668709	-0.115203	0.211	0.247	1
FBL	0.00067015	0.119204	0.203	0.165	1
DYNC1LI2	0.000671809	0.116791	0.142	0.112	1
SEC11A	0.000673213	-0.112641	0.283	0.318	1
HAUS2	0.000674306	-0.107416	0.111	0.145	1
CLINT1	0.000674962	0.124121	0.266	0.223	1
RABAC1	0.000685597	-0.105246	0.4	0.441	1
HIF1A	0.000686517	0.139403	0.231	0.192	1
CRIPT	0.000686824	0.102257	0.157	0.123	1
TAX1BP1	0.00070014	0.129813	0.566	0.52	1
TNFAIP8	0.000702111	0.106515	0.451	0.402	1
PLIN2	0.000707147	0.146522	0.22	0.186	1
PPP1R15A	0.000712245	0.144268	0.279	0.237	1
BUB3	0.00072046	0.140228	0.342	0.298	1
ITGAE	0.000722035	-0.11049	0.152	0.183	1
SERBP1	0.000728761	0.126032	0.568	0.522	1
PCIF1	0.000729856	-0.108307	0.181	0.221	1
COPA	0.000743024	0.147596	0.37	0.329	1
MTDH	0.000745124	0.131854	0.479	0.446	1
KLF12	0.000762143	0.12332	0.588	0.543	1
HCP5	0.000777891	0.100547	0.13	0.099	1
STARD7	0.00078373	0.147232	0.229	0.195	1
NDUFV2-AS1	0.000785074	0.105313	0.123	0.092	1
POLR2B	0.000787742	0.129835	0.242	0.201	1
MICOS10	0.000792118	-0.104785	0.347	0.375	1
COG5	0.000809868	0.145933	0.347	0.311	1
MRPL55	0.000814091	-0.102096	0.146	0.179	1
SENP5	0.000815119	0.142414	0.257	0.222	1
MON2	0.000816135	0.136797	0.334	0.298	1
XRCC5	0.00082266	0.130194	0.478	0.435	1
LINC00649	0.000827647	-0.110848	0.103	0.126	1
KPNB1	0.000858745	0.131098	0.296	0.252	1
TMEM263	0.000862746	0.102573	0.124	0.093	1
MAP3K4	0.000891607	-0.103178	0.105	0.134	1
USP8	0.000896874	0.133901	0.239	0.2	1
AC245014.3	0.00090087	-0.151213	0.149	0.18	1
CPSF6	0.000901228	0.126797	0.242	0.202	1
C6orf62	0.000905389	0.136311	0.226	0.188	1
CCDC12	0.000909911	-0.110561	0.343	0.381	1
MADD	0.000928239	0.120938	0.149	0.127	1
ARHGEF7	0.000932243	0.140627	0.182	0.149	1
HERC1	0.000942189	0.138984	0.516	0.475	1
USP24	0.000945963	0.122511	0.297	0.253	1
KIF13B	0.000947945	0.119009	0.347	0.301	1
RBIS	0.000974088	-0.109852	0.332	0.358	1
ISG20	0.000980243	0.169203	0.654	0.637	1
SELENOT	0.000985034	-0.104375	0.33	0.358	1
SAMD9	0.000996938	0.118343	0.268	0.226	1
EVI2B	0.0010008	0.130619	0.384	0.341	1
CLASP2	0.00100584	0.131847	0.293	0.25	1
PRKCQ	0.00100965	0.136111	0.492	0.452	1
NDUFS8	0.00105345	-0.110668	0.187	0.219	1
MIER1	0.00108899	0.127515	0.47	0.425	1
RBMS1	0.0010917	0.133507	0.296	0.253	1
PARP4	0.00109208	0.136256	0.233	0.198	1
ITGAV	0.00111147	0.118164	0.09	0.069	1
YY1	0.00112559	0.119923	0.314	0.272	1
DCTN3	0.00113471	-0.104062	0.205	0.239	1
RAB1A	0.00113498	0.128222	0.345	0.308	1
VPS54	0.00118862	0.111899	0.129	0.099	1
CCT4	0.00119559	-0.115953	0.321	0.362	1
DPYD	0.00120625	-0.117727	0.392	0.437	1
PPP2CA	0.00123022	0.125507	0.309	0.268	1
ARHGAP12	0.00124607	0.102444	0.108	0.082	1
ZDHHC20	0.00125807	0.142926	0.331	0.296	1
DYNC1H1	0.00126635	0.134419	0.371	0.333	1
ADRM1	0.00127123	-0.109356	0.156	0.189	1
UBE2A	0.00127205	0.12197	0.22	0.185	1
TOP2B	0.00127294	0.129459	0.214	0.177	1
MMP24OS	0.00129001	0.119409	0.209	0.179	1
FHIT	0.00129243	0.140534	0.067	0.046	1
MTMR6	0.0013497	0.115403	0.147	0.122	1
TXNDC17	0.00135685	-0.108068	0.126	0.158	1
MNAT1	0.00138689	0.126798	0.237	0.199	1
PELI2	0.00139589	0.106212	0.079	0.057	1
METTL16	0.00139883	0.121218	0.26	0.22	1
HIVEP3	0.0014001	-0.121054	0.146	0.177	1
SUPT5H	0.0014002	0.129222	0.25	0.212	1
PDCD10	0.0014043	-0.105971	0.234	0.275	1
SENP2	0.00140953	0.118449	0.18	0.145	1
OTULIN	0.00141175	0.133235	0.3	0.258	1
TIPRL	0.00141506	-0.107979	0.186	0.218	1
ZNF506	0.00143985	0.118659	0.194	0.158	1
RAPGEF6	0.0014471	0.116521	0.366	0.321	1
IRF1	0.0014481	0.15679	0.544	0.537	1
NCOA3	0.0014608	0.137352	0.249	0.21	1
DENND4A	0.00146126	0.153345	0.437	0.421	1
DGKH	0.00146534	0.101216	0.151	0.119	1
CFDP1	0.00150692	-0.12299	0.216	0.249	1
GALNT1	0.001524	0.104239	0.186	0.151	1
ATF7IP2	0.00153039	-0.108916	0.148	0.181	1
RB1CC1	0.00154554	0.112712	0.353	0.309	1
ABCC1	0.00155044	0.116972	0.225	0.188	1
N4BP1	0.00155181	0.117101	0.357	0.312	1
SRP72	0.00157829	0.107904	0.234	0.195	1
UFD1	0.00159851	-0.103261	0.184	0.221	1
CCDC59	0.00160529	-0.100055	0.434	0.454	1
AC010894.3	0.00161728	0.104463	0.228	0.189	1
[truncated: 170 more rows]

## Sheet: DE_Cluster_1_MDS_vs_AML
Column 1	p_val	avg_log2FC	pct.1	pct.2	p_val_adj
GLIS3	9.3912e-209	1.7063	0.458	0.035	2.52623e-204
ZNF331	6.40452e-160	0.880615	0.957	0.866	1.72282e-155
AC105402.3	9.42061e-159	1.65765	0.514	0.12	2.53415e-154
GZMH	1.94501e-156	-1.35359	0.109	0.45	5.23207e-152
TMSB10	6.85503e-154	-0.721975	0.99	0.995	1.844e-149
S100A4	2.63933e-149	-0.913499	0.736	0.89	7.09979e-145
GZMK	1.25659e-146	-0.942194	0.445	0.835	3.38022e-142
EMP3	1.89032e-143	-0.981779	0.167	0.54	5.08496e-139
P2RY8	2.29572e-143	-1.38848	0.305	0.619	6.1755e-139
PRKCH	4.51277e-142	0.714147	0.99	0.961	1.21394e-137
CD52	3.56569e-137	-1.16567	0.109	0.42	9.59171e-133
ITGAD	1.63809e-134	0.934057	0.387	0.055	4.40647e-130
B2M	7.33675e-132	-0.383398	1	1	1.97359e-127
SH3BGRL3	1.37409e-130	-0.733335	0.79	0.889	3.6963e-126
MTRNR2L8	8.32979e-123	-1.33463	0.417	0.477	2.24071e-118
EPHA4	1.42629e-120	-1.04839	0.081	0.343	3.83672e-116
GNLY	2.78228e-118	-2.24728	0.126	0.302	7.48433e-114
ADAMTS17	5.27866e-106	1.03129	0.477	0.148	1.41996e-101
RAP1GAP2	4.18503e-105	-0.83631	0.029	0.233	1.12577e-100
ABR	3.60274e-102	1.05453	0.508	0.199	9.69138e-98
ARL4C	7.84249e-102	-0.849027	0.526	0.718	2.10963e-97
SYNE1	9.16673e-94	-0.736241	0.443	0.584	2.46585e-89
NR4A2	5.74123e-88	0.824905	0.834	0.655	1.54439e-83
TNFAIP3	5.09299e-86	-0.8492	0.37	0.654	1.37001e-81
LYAR	1.62985e-84	-0.69916	0.312	0.61	4.3843e-80
CNOT6L	9.44073e-84	0.655193	0.977	0.973	2.53956e-79
SFMBT2	1.16484e-83	0.747844	0.866	0.681	3.13341e-79
S100A6	1.69766e-83	-0.564607	0.828	0.921	4.5667e-79
VCAM1	6.84132e-82	0.786604	0.273	0.044	1.84031e-77
YES1	5.37213e-80	0.744802	0.788	0.539	1.4451e-75
BNC2	7.31167e-78	0.868971	0.528	0.237	1.96684e-73
GPR137B	1.66388e-77	0.69646	0.376	0.115	4.47584e-73
SYTL3	2.70677e-76	0.58328	0.984	0.968	7.2812e-72
AUTS2	8.9902e-73	-0.710735	0.665	0.799	2.41836e-68
KLHL4	7.8161e-71	0.803829	0.216	0.027	2.10253e-66
TRGV10	2.03552e-70	0.648504	0.337	0.096	5.47555e-66
KLRB1	2.74186e-70	-0.783977	0.171	0.426	7.37562e-66
IL32	3.54116e-69	-0.533728	0.924	0.966	9.52573e-65
ADGRG5	4.50591e-69	0.683518	0.331	0.096	1.21209e-64
ITGA5	2.05396e-68	-0.435491	0.022	0.171	5.52515e-64
CRIM1	9.21176e-68	0.669689	0.395	0.141	2.47796e-63
TC2N	1.43389e-66	-0.707239	0.564	0.788	3.85718e-62
ANXA1	4.5276e-66	-0.930575	0.167	0.407	1.21792e-61
TSPYL2	1.10234e-65	0.742219	0.704	0.467	2.96529e-61
CEMIP2	7.8685e-64	0.549471	0.989	0.959	2.11663e-59
RPS26	1.02834e-63	-0.562882	0.933	0.956	2.76623e-59
ITPKB	1.12394e-63	0.786149	0.507	0.261	3.02339e-59
TOX2	1.24529e-63	0.608952	0.264	0.059	3.34984e-59
CHKA	2.14691e-63	0.687039	0.271	0.066	5.77519e-59
SYNE2	3.9941e-62	-0.630934	0.492	0.626	1.07441e-57
IGF1R	2.06657e-61	0.598396	0.23	0.043	5.55906e-57
SPOCK2	2.10615e-61	-0.634476	0.251	0.495	5.66553e-57
TRIO	2.6906e-61	0.682559	0.408	0.162	7.23772e-57
RASSF3	3.51498e-61	-0.690142	0.145	0.336	9.4553e-57
GFOD1	2.39433e-60	0.652003	0.339	0.112	6.44075e-56
TOX	4.20355e-60	0.713362	0.748	0.535	1.13075e-55
GALNT11	8.97889e-60	0.716574	0.767	0.582	2.41532e-55
TNFRSF1B	1.36527e-59	0.616288	0.682	0.45	3.67257e-55
AC243829.4	6.24705e-59	0.56125	0.638	0.376	1.68046e-54
PITPNC1	7.63776e-59	0.459523	0.99	0.963	2.05456e-54
S100A10	3.9788e-58	-0.536311	0.651	0.77	1.0703e-53
DTHD1	1.0139e-57	0.632906	0.571	0.313	2.72739e-53
GZMB	3.89268e-57	-0.560206	0.03	0.165	1.04713e-52
KLRC3	5.90303e-57	0.589302	0.499	0.247	1.58792e-52
LGR6	2.60584e-54	0.596228	0.421	0.187	7.00971e-50
IL2RB	3.11328e-54	0.547069	0.633	0.387	8.37473e-50
TRBV3-1	3.76583e-54	0.342746	0.141	0.009	1.01301e-49
C12orf75	1.46524e-53	-0.576756	0.247	0.451	3.94149e-49
CARD11	2.13654e-53	0.704733	0.66	0.45	5.7473e-49
AOAH	3.42939e-53	0.442016	0.99	0.968	9.22505e-49
FYN	9.64678e-53	0.374076	0.997	0.986	2.59498e-48
APBA2	1.61656e-52	0.669713	0.68	0.479	4.34855e-48
S1PR1	2.10973e-52	-0.271677	0.009	0.108	5.67517e-48
KLRF1	1.32179e-50	-0.569884	0.15	0.357	3.55561e-46
HLA-DQB1	2.47065e-50	0.474845	0.335	0.128	6.64605e-46
SLCO3A1	4.82316e-50	-0.465518	0.036	0.171	1.29743e-45
CADM1	1.61351e-49	0.740542	0.355	0.147	4.34034e-45
ASPH	1.86013e-49	0.421227	0.248	0.071	5.00374e-45
SRGN	1.62706e-48	0.399567	0.99	0.984	4.37679e-44
WWC2	1.72417e-48	0.493854	0.125	0.008	4.63801e-44
MCTP2	2.8804e-48	0.648657	0.709	0.526	7.74827e-44
ZNF516	6.92799e-48	0.376972	0.146	0.016	1.86363e-43
AC233976.1	7.44812e-48	0.484482	0.189	0.037	2.00354e-43
PDE7A	4.7348e-47	0.570907	0.86	0.747	1.27366e-42
ZFYVE28	1.30687e-46	-0.608942	0.225	0.385	3.51547e-42
FLNA	1.74455e-46	-0.523613	0.229	0.395	4.69285e-42
LGALS1	2.21606e-46	-0.657546	0.208	0.415	5.96121e-42
RIPOR2	2.96788e-46	-0.58061	0.427	0.607	7.98359e-42
NUCB2	3.47754e-46	0.521371	0.54	0.311	9.35458e-42
CD44	4.16129e-46	-0.524242	0.634	0.778	1.11939e-41
SELPLG	4.65204e-46	-0.30285	0.018	0.123	1.2514e-41
S100A11	1.05524e-45	-0.540111	0.165	0.341	2.83859e-41
TNFRSF9	4.37652e-45	0.572644	0.254	0.08	1.17728e-40
CFH	5.04478e-45	0.407064	0.223	0.061	1.35705e-40
XCL1	1.62729e-44	0.382441	0.429	0.221	4.37741e-40
ZNF571	7.92137e-44	0.583706	0.254	0.083	2.13085e-39
BLVRB	1.31347e-43	0.551014	0.327	0.134	3.53324e-39
CREM	1.75093e-43	0.635549	0.809	0.702	4.70999e-39
HECTD1	4.42272e-43	0.69048	0.59	0.399	1.18971e-38
ALOX5AP	5.53625e-43	0.351387	0.715	0.497	1.48925e-38
LIME1	6.94757e-43	-0.478759	0.346	0.512	1.8689e-38
MT-ND3	8.47728e-43	-0.299019	1	1	2.28039e-38
SNX9	9.63496e-43	0.538514	0.237	0.072	2.5918e-38
ATP1B3	2.72186e-42	0.679371	0.716	0.555	7.3218e-38
TNIP3	3.03266e-42	-0.542407	0.109	0.277	8.15786e-38
IKZF2	3.59589e-42	0.515475	0.742	0.547	9.67293e-38
PIP4K2A	6.31939e-42	0.393158	0.937	0.85	1.69992e-37
MT2A	1.62935e-41	-0.657101	0.451	0.578	4.38296e-37
TMSB4X	2.16943e-41	-0.254106	1	1	5.83577e-37
SGCD	4.46275e-41	-0.80908	0.047	0.158	1.20048e-36
SKI	5.21743e-41	-0.494967	0.178	0.326	1.40349e-36
CTPS1	8.45313e-41	0.531442	0.477	0.268	2.27389e-36
RANBP2	1.61159e-40	0.548479	0.817	0.702	4.33517e-36
LTB	1.9204e-40	-0.59104	0.17	0.343	5.16587e-36
IQGAP2	7.43909e-40	0.494175	0.894	0.816	2.00112e-35
ABHD2	1.55891e-39	0.53657	0.555	0.351	4.19347e-35
ZHX2	2.34397e-39	0.56089	0.726	0.56	6.30527e-35
TRBV5-1	2.58909e-39	0.225604	0.094	0.004	6.96465e-35
MGAT4A	4.89895e-39	-0.461716	0.17	0.347	1.31782e-34
ZCCHC2	6.0401e-39	0.577708	0.463	0.264	1.62479e-34
ADGRE5	6.77048e-39	0.591879	0.798	0.658	1.82126e-34
NKG7	7.4614e-39	-0.390254	0.971	0.973	2.00712e-34
AC243829.2	1.38838e-38	0.571876	0.324	0.141	3.73475e-34
HLA-DRB5	2.57308e-38	0.274316	0.163	0.04	6.9216e-34
MT-CO3	2.82366e-38	0.215587	1	1	7.59564e-34
RALGPS2	9.85494e-38	0.295125	0.105	0.009	2.65098e-33
GZMA	1.03962e-37	-0.363413	0.888	0.96	2.79658e-33
BHLHE40	1.52735e-37	-0.427351	0.101	0.243	4.10857e-33
GZMM	1.57213e-37	-0.370878	0.741	0.793	4.22902e-33
RGS1	3.67953e-37	-0.642234	0.511	0.617	9.89795e-33
MLF1	4.12914e-37	0.487946	0.232	0.078	1.11074e-32
HLA-DQA1	6.56599e-37	0.299736	0.234	0.091	1.76625e-32
CRTAM	6.99525e-37	0.513829	0.55	0.345	1.88172e-32
NCAM1	1.32778e-36	0.41802	0.319	0.146	3.57173e-32
B3GNT2	1.81996e-36	-0.428129	0.131	0.279	4.89569e-32
PPDPF	6.48214e-36	-0.394111	0.775	0.852	1.7437e-31
IFITM1	6.71917e-36	0.464909	0.499	0.303	1.80746e-31
CYTH3	7.28149e-36	0.53268	0.425	0.233	1.95872e-31
NAALADL2	8.7559e-36	0.460316	0.1	0.009	2.35534e-31
RPL26	2.16634e-35	-0.267743	0.996	0.995	5.82744e-31
HOPX	4.51707e-35	-0.507114	0.18	0.351	1.21509e-30
RPS10	4.53558e-35	-0.394046	0.917	0.913	1.22007e-30
TXNIP	7.40051e-35	-0.318379	0.634	0.804	1.99074e-30
UBASH3B	1.08487e-34	0.434947	0.315	0.143	2.91831e-30
CCSER2	1.46954e-34	-0.400557	0.816	0.822	3.95306e-30
ARHGAP5	1.98391e-34	0.599529	0.375	0.205	5.33671e-30
IL7R	2.45814e-34	-0.642758	0.053	0.164	6.61241e-30
NAB1	2.56067e-34	0.391004	0.211	0.069	6.88819e-30
RPS24	7.46643e-34	-0.260745	0.996	0.998	2.00847e-29
FNBP1	7.76304e-34	0.39508	0.937	0.884	2.08826e-29
TGFBR3	8.7347e-34	-0.502981	0.379	0.56	2.34964e-29
RPS20	9.4221e-34	0.266065	0.985	0.947	2.53455e-29
TIPARP	2.54124e-33	0.488117	0.437	0.253	6.83593e-29
KLRC2	2.54339e-33	-0.320886	0.219	0.212	6.84171e-29
VIPR2	2.73277e-33	0.604306	0.438	0.253	7.35115e-29
BX890604.2	4.70635e-33	0.346906	0.221	0.078	1.26601e-28
RPS27	6.19943e-33	-0.21629	1	1	1.66765e-28
TRBV28	1.06278e-32	-0.658784	0.055	0.169	2.85887e-28
PTPRC	1.14132e-32	0.239802	0.999	0.995	3.07015e-28
ABL1	1.24144e-32	0.395752	0.554	0.358	3.33948e-28
STIM1	1.69092e-32	0.510213	0.59	0.415	4.54856e-28
NCOA7	2.22828e-32	-0.461552	0.322	0.475	5.99407e-28
ELL2	2.48301e-32	0.453245	0.705	0.545	6.6793e-28
SRRT	2.8107e-32	0.387105	0.38	0.201	7.56078e-28
IKZF3	3.02304e-32	0.389019	0.71	0.531	8.13198e-28
EOMES	3.53106e-32	0.3961	0.384	0.205	9.49854e-28
BTG1	1.12624e-31	0.276467	0.995	0.992	3.02959e-27
EFHD2	2.99839e-31	-0.37012	0.253	0.353	8.06568e-27
AL590807.1	4.38017e-31	0.39402	0.272	0.119	1.17827e-26
LYN	6.57261e-31	0.481915	0.382	0.208	1.76803e-26
SH2D1B	9.53373e-31	0.232649	0.115	0.02	2.56457e-26
PRDM1	1.03565e-30	0.383113	0.511	0.322	2.78589e-26
TNIK	1.59826e-30	-0.465122	0.3	0.469	4.29931e-26
LINC01871	2.39612e-30	-0.421406	0.651	0.706	6.44556e-26
B3GNT7	2.51677e-30	0.234116	0.097	0.012	6.7701e-26
SLA	4.09302e-30	0.45753	0.771	0.681	1.10102e-25
BORCS5	6.40615e-30	0.592349	0.527	0.382	1.72325e-25
S1PR4	6.99945e-30	-0.366332	0.114	0.232	1.88285e-25
CBLB	7.31647e-30	0.361206	0.962	0.9	1.96813e-25
HIPK2	1.82799e-29	0.336632	0.272	0.123	4.9173e-25
CRIP1	3.5257e-29	-0.409795	0.641	0.718	9.48413e-25
TG	5.42418e-29	0.431784	0.505	0.327	1.4591e-24
TMA7	4.39444e-28	-0.282099	0.942	0.951	1.1821e-23
SLC2A3	5.29859e-28	0.521601	0.631	0.484	1.42532e-23
CD7	7.68446e-28	0.393091	0.673	0.519	2.06712e-23
IDI1	8.65582e-28	0.421578	0.715	0.575	2.32842e-23
SYNGR1	9.05782e-28	-0.274742	0.035	0.127	2.43655e-23
AC120193.1	9.19105e-28	0.381567	0.189	0.067	2.47239e-23
AP005482.1	9.37254e-28	0.242094	0.157	0.05	2.52121e-23
LYST	9.46209e-28	0.362869	0.78	0.625	2.5453e-23
ZFP36	9.7916e-28	0.364055	0.847	0.732	2.63394e-23
TENT4B	1.30212e-27	0.425188	0.694	0.539	3.50269e-23
METRNL	1.3787e-27	0.43058	0.779	0.68	3.70871e-23
SDCBP	1.49002e-27	0.411664	0.532	0.362	4.00815e-23
GGA1	1.66806e-27	0.281745	0.295	0.151	4.48708e-23
AC006369.1	4.73786e-27	-0.293662	0.068	0.18	1.27449e-22
ZDBF2	5.91935e-27	0.441607	0.273	0.129	1.59231e-22
GPCPD1	7.15966e-27	0.395811	0.748	0.602	1.92595e-22
TRBC1	7.25861e-27	0.289285	0.785	0.632	1.95257e-22
PHF20	7.69173e-27	0.387811	0.754	0.617	2.06908e-22
PDE3B	8.44398e-27	-0.61102	0.236	0.379	2.27143e-22
FBXO34	1.04216e-26	0.447783	0.611	0.453	2.80342e-22
GPHN	1.65988e-26	0.538454	0.388	0.227	4.46508e-22
ACVR2A	1.79601e-26	0.238957	0.094	0.014	4.83127e-22
PCED1B-AS1	1.86846e-26	-0.313722	0.61	0.671	5.02615e-22
ACTG1	2.04005e-26	0.285094	0.931	0.86	5.48773e-22
YPEL5	2.25082e-26	0.36736	0.875	0.818	6.05471e-22
DUSP5	2.39403e-26	0.343472	0.417	0.251	6.43995e-22
ASXL2	2.72238e-26	0.288436	0.395	0.235	7.3232e-22
CD2	4.24979e-26	-0.389099	0.543	0.571	1.14319e-21
AKAP13	4.36661e-26	0.329609	0.922	0.842	1.17462e-21
AC068587.4	5.24309e-26	-0.363807	0.389	0.563	1.41039e-21
ADARB1	5.43777e-26	0.372945	0.323	0.171	1.46276e-21
RIC8A	7.23113e-26	0.260237	0.222	0.097	1.94518e-21
ARL17A	8.17343e-26	0.274256	0.196	0.076	2.19865e-21
COX6C	1.02789e-25	-0.270484	0.718	0.752	2.76503e-21
RPL36A	2.42759e-25	-0.268697	0.974	0.971	6.53021e-21
KIR3DL2	3.45283e-25	0.221185	0.221	0.105	9.2881e-21
RPL13A	3.67158e-25	0.185632	0.995	0.977	9.87655e-21
TMEM258	3.69566e-25	-0.270378	0.49	0.546	9.94132e-21
PLCL2	4.14871e-25	0.39349	0.573	0.404	1.116e-20
FXYD5	4.23707e-25	-0.340465	0.44	0.546	1.13977e-20
SLC24A3	4.59189e-25	0.316224	0.135	0.037	1.23522e-20
SPRY2	1.14589e-24	0.237331	0.157	0.055	3.08244e-20
COL6A2	1.16481e-24	-0.313318	0.028	0.107	3.13333e-20
RFTN1	1.40948e-24	0.384915	0.742	0.603	3.7915e-20
GLIPR2	2.72884e-24	-0.306443	0.063	0.158	7.34057e-20
NEK1	2.92593e-24	0.436178	0.409	0.253	7.87076e-20
MALAT1	3.23061e-24	-0.140375	1	1	8.69035e-20
VIM	4.14481e-24	-0.343053	0.731	0.817	1.11495e-19
KCNQ5	4.27818e-24	0.549047	0.421	0.263	1.15083e-19
CD58	4.94466e-24	-0.389053	0.212	0.322	1.33011e-19
RPLP1	7.39278e-24	-0.219007	0.999	0.999	1.98866e-19
RAP1GDS1	8.17111e-24	0.381037	0.586	0.422	2.19803e-19
RGS2	9.09633e-24	0.414917	0.463	0.304	2.44691e-19
ADAM28	1.16684e-23	0.229949	0.117	0.03	3.1388e-19
CMSS1	1.19069e-23	0.633292	0.466	0.336	3.20297e-19
CEBPB	1.50956e-23	0.363341	0.56	0.397	4.06071e-19
AHNAK	1.53963e-23	-0.343833	0.377	0.47	4.1416e-19
TRAT1	1.78512e-23	0.281722	0.541	0.378	4.80196e-19
H2AFJ	2.32227e-23	0.367722	0.383	0.23	6.2469e-19
DIP2A	2.5613e-23	-0.269928	0.453	0.479	6.88989e-19
PHACTR1	3.6716e-23	0.289112	0.154	0.055	9.87661e-19
AKAP5	4.12971e-23	0.254466	0.141	0.044	1.11089e-18
UQCR10	4.76867e-23	-0.293963	0.564	0.617	1.28277e-18
INPP4B	5.00307e-23	0.39815	0.814	0.698	1.34583e-18
TPM4	6.34864e-23	0.371681	0.342	0.198	1.70778e-18
VPS37B	8.31506e-23	0.424449	0.64	0.501	2.23675e-18
PAM	9.02297e-23	0.366837	0.626	0.469	2.42718e-18
CD5	1.0187e-22	-0.275733	0.11	0.226	2.74031e-18
IL21R	1.15938e-22	-0.341884	0.337	0.407	3.11873e-18
SMAP2	1.20301e-22	0.358991	0.733	0.596	3.23611e-18
ITGB2	1.45626e-22	0.365323	0.697	0.568	3.91733e-18
DYNLL1	1.52881e-22	-0.136118	0.381	0.338	4.11249e-18
HLA-DPB1	2.31223e-22	-0.344907	0.468	0.588	6.21991e-18
MYLIP	2.61551e-22	0.385986	0.525	0.371	7.03572e-18
PIK3R1	2.81396e-22	0.276898	0.966	0.94	7.56954e-18
PLCL1	4.26018e-22	0.473221	0.444	0.292	1.14599e-17
CCL3	4.30612e-22	-0.131809	0.51	0.384	1.15835e-17
AKAP12	4.49747e-22	0.153871	0.051	0.002	1.20982e-17
WAKMAR2	4.88405e-22	-0.244078	0.034	0.112	1.31381e-17
SORL1	6.34142e-22	-0.389631	0.33	0.447	1.70584e-17
PTPRE	6.95209e-22	-0.32902	0.281	0.374	1.87011e-17
NOCT	8.63187e-22	0.408056	0.349	0.212	2.32197e-17
SLC22A15	9.58742e-22	0.212544	0.163	0.069	2.57902e-17
VAV3	1.05371e-21	0.391028	0.846	0.76	2.83448e-17
GPD2	1.20048e-21	0.323153	0.281	0.15	3.2293e-17
SERF2	1.22447e-21	-0.263729	0.953	0.964	3.29382e-17
IPPK	1.25393e-21	0.297302	0.212	0.095	3.37306e-17
PAXX	1.29508e-21	-0.268582	0.442	0.496	3.48376e-17
SYK	1.31526e-21	0.257473	0.123	0.036	3.53806e-17
PDE4B	1.40339e-21	-0.35774	0.593	0.709	3.77513e-17
NFIX	1.68563e-21	0.233192	0.123	0.036	4.53435e-17
ATP5ME	1.75535e-21	-0.271058	0.601	0.658	4.7219e-17
GTDC1	2.29622e-21	0.386291	0.635	0.488	6.17684e-17
DGKD	3.64666e-21	0.285576	0.553	0.397	9.80951e-17
IRF8	3.85622e-21	0.217758	0.119	0.036	1.03732e-16
SLC7A5	3.94424e-21	0.386848	0.491	0.35	1.061e-16
FAM177A1	6.18866e-21	0.379294	0.771	0.672	1.66475e-16
RPL39	9.45491e-21	-0.217391	0.999	0.998	2.54337e-16
PTGDR	1.18263e-20	0.279589	0.4	0.255	3.18127e-16
ISG20L2	1.69831e-20	0.277144	0.248	0.126	4.56844e-16
UBASH3A	1.73578e-20	0.246179	0.224	0.109	4.66925e-16
GPR132	1.81167e-20	-0.353088	0.176	0.283	4.87338e-16
RASA2	1.85577e-20	0.320546	0.882	0.801	4.99203e-16
NDUFB8	2.46252e-20	-0.308239	0.424	0.52	6.62419e-16
PDP1	2.53851e-20	0.262014	0.178	0.074	6.8286e-16
MT-ATP8	2.6642e-20	-0.270045	0.842	0.868	7.1667e-16
ATP5MD	3.15843e-20	-0.271754	0.551	0.602	8.49616e-16
CXCR3	3.78463e-20	-0.159831	0.014	0.07	1.01806e-15
KDM7A	3.90993e-20	-0.295958	0.237	0.29	1.05177e-15
CD47	4.38606e-20	-0.23477	0.437	0.476	1.17985e-15
ZNF540	4.41556e-20	0.344945	0.2	0.091	1.18779e-15
CLEC2B	4.41961e-20	-0.322274	0.597	0.659	1.18888e-15
FAM160B1	4.65086e-20	-0.351612	0.151	0.251	1.25108e-15
BEX3	4.99178e-20	0.124149	0.05	0.002	1.34279e-15
PET100	7.82552e-20	-0.247645	0.537	0.584	2.10507e-15
STYK1	8.85305e-20	0.236553	0.215	0.109	2.38147e-15
PRKX	1.12384e-19	-0.325057	0.525	0.582	3.02313e-15
IFRD1	1.27658e-19	0.444681	0.61	0.476	3.434e-15
CDYL	1.81709e-19	0.296865	0.421	0.277	4.88796e-15
ITPR1	1.89286e-19	0.335794	0.45	0.304	5.09178e-15
PTPN22	2.06351e-19	0.353556	0.774	0.662	5.55084e-15
BST2	2.1834e-19	-0.274377	0.39	0.417	5.87334e-15
CTBP2	3.01562e-19	0.270008	0.16	0.064	8.11201e-15
GGA2	3.2458e-19	0.260772	0.687	0.543	8.7312e-15
PHTF2	3.50547e-19	0.296433	0.403	0.262	9.42971e-15
PARVB	3.99073e-19	0.228125	0.13	0.044	1.07351e-14
PZP	4.08859e-19	0.243573	0.731	0.591	1.09983e-14
MYO1F	4.13381e-19	-0.268149	0.391	0.425	1.112e-14
ADGRG1	4.86268e-19	-0.258532	0.067	0.156	1.30806e-14
CTH	4.91397e-19	0.180472	0.094	0.024	1.32186e-14
APMAP	6.16695e-19	0.29546	0.674	0.535	1.65891e-14
MAGI3	6.41697e-19	0.247313	0.097	0.026	1.72617e-14
HCST	7.05747e-19	-0.258631	0.958	0.98	1.89846e-14
MT-ND4L	7.2333e-19	-0.267772	0.886	0.904	1.94576e-14
TRMT112	9.55419e-19	-0.231846	0.592	0.614	2.57008e-14
FILIP1L	1.13621e-18	0.430846	0.29	0.165	3.05641e-14
NCR3	1.23311e-18	-0.232957	0.052	0.133	3.31707e-14
AC093010.2	1.24108e-18	0.266316	0.353	0.22	3.3385e-14
CCND1	1.28284e-18	0.181831	0.13	0.049	3.45084e-14
C1orf21	1.303e-18	-0.29815	0.44	0.463	3.50508e-14
UBL5	1.41485e-18	-0.222371	0.755	0.761	3.80594e-14
HSPD1	1.43913e-18	0.325629	0.559	0.415	3.87127e-14
TRPM2	1.45525e-18	0.180906	0.123	0.044	3.91462e-14
CCL23	1.47346e-18	0.137007	0.066	0.012	3.9636e-14
EIF5	1.63272e-18	0.276495	0.752	0.623	4.39201e-14
PSMB9	1.73506e-18	-0.278748	0.63	0.685	4.6673e-14
AC008569.1	1.88125e-18	0.328775	0.346	0.214	5.06056e-14
HLA-DQA2	2.00052e-18	0.208254	0.108	0.035	5.38141e-14
PHACTR2	2.05597e-18	-0.38328	0.24	0.371	5.53055e-14
A2M	2.05801e-18	0.170997	0.783	0.656	5.53604e-14
KLRD1	2.07192e-18	0.224595	0.84	0.727	5.57347e-14
EPB41L4A	2.13453e-18	0.272031	0.27	0.152	5.74189e-14
KRTCAP2	2.5674e-18	-0.233754	0.611	0.642	6.90631e-14
EZR	2.66556e-18	0.395046	0.704	0.589	7.17035e-14
PRKCQ	2.70271e-18	-0.324366	0.525	0.613	7.27029e-14
DENND3	2.77475e-18	-0.276401	0.081	0.173	7.46407e-14
TERF1	2.84001e-18	0.334437	0.433	0.295	7.63964e-14
HIC1	3.02741e-18	0.159528	0.084	0.02	8.14374e-14
WSB1	3.03503e-18	0.193447	0.584	0.443	8.16424e-14
JARID2	3.10831e-18	0.340769	0.603	0.466	8.36135e-14
ABCG1	3.61895e-18	0.200825	0.217	0.116	9.73497e-14
COX7A2	3.79199e-18	-0.226461	0.697	0.731	1.02004e-13
RIN3	3.80666e-18	0.250943	0.437	0.298	1.02399e-13
MT-ND2	5.84078e-18	-0.196816	0.998	0.999	1.57117e-13
CHPT1	6.42552e-18	0.284673	0.447	0.308	1.72847e-13
PSMD13	8.61798e-18	0.312135	0.403	0.268	2.31824e-13
PDCD1	1.09199e-17	0.180676	0.085	0.02	2.93744e-13
FAM169A	1.16298e-17	0.291753	0.368	0.237	3.12842e-13
INPP5A	1.39866e-17	0.220381	0.188	0.091	3.76241e-13
TSPO	1.47736e-17	-0.262114	0.37	0.454	3.97411e-13
KIR2DL4	1.6364e-17	0.170019	0.087	0.023	4.40193e-13
RASA1	1.78988e-17	0.258229	0.47	0.332	4.81478e-13
CD8A	1.94537e-17	0.294818	0.811	0.727	5.23305e-13
KIR2DL3	2.31446e-17	-0.270121	0.056	0.13	6.2259e-13
ITM2A	2.32423e-17	0.283649	0.484	0.343	6.25218e-13
SERPINB9	2.3636e-17	-0.347792	0.268	0.386	6.35807e-13
MIF	2.40893e-17	-0.237535	0.816	0.852	6.48003e-13
KANSL1	2.54992e-17	0.285617	0.792	0.679	6.85927e-13
SNHG7	2.56383e-17	0.242801	0.338	0.214	6.89671e-13
COX5B	2.80982e-17	-0.220344	0.629	0.664	7.5584e-13
COPS9	2.90417e-17	-0.203598	0.509	0.543	7.81222e-13
ZSWIM6	3.15019e-17	0.41627	0.672	0.561	8.474e-13
PARP8	3.30491e-17	0.265136	0.958	0.916	8.89021e-13
RUNX2	3.30797e-17	0.215262	0.156	0.069	8.89844e-13
DNAJB6	3.44961e-17	-0.156497	0.747	0.721	9.27944e-13
SURF4	3.56424e-17	0.324484	0.63	0.5	9.58782e-13
TAFA1	3.6979e-17	-0.39113	0.089	0.18	9.94734e-13
TES	3.71888e-17	-0.300851	0.25	0.34	1.00038e-12
SAMSN1	4.0427e-17	0.32615	0.712	0.594	1.08749e-12
TNFSF9	4.31718e-17	0.171559	0.217	0.122	1.16132e-12
DGKH	4.66121e-17	0.298707	0.4	0.267	1.25386e-12
TTC19	4.83256e-17	0.219622	0.498	0.363	1.29996e-12
FOSB	5.43169e-17	0.345629	0.587	0.45	1.46113e-12
JUNB	6.75567e-17	0.316016	0.877	0.82	1.81728e-12
SEC61G	7.08133e-17	-0.232123	0.523	0.581	1.90488e-12
TRGV8	7.64472e-17	0.184573	0.114	0.039	2.05643e-12
CTDP1	7.73364e-17	0.289142	0.386	0.254	2.08035e-12
CORO7	7.98671e-17	0.273773	0.513	0.374	2.14842e-12
OTULIN	8.86659e-17	-0.251104	0.432	0.467	2.38511e-12
GPRIN3	9.21071e-17	0.317049	0.661	0.529	2.47768e-12
AP002762.2	1.04507e-16	0.188906	0.141	0.059	2.81123e-12
RPL36AL	1.055e-16	-0.224555	0.959	0.966	2.83795e-12
ITGA4	1.16478e-16	0.369356	0.704	0.584	3.13327e-12
AL135791.1	1.19184e-16	0.189535	0.103	0.032	3.20606e-12
RPS11	1.25743e-16	0.175259	0.99	0.977	3.38248e-12
TRBC2	1.38351e-16	0.20996	0.846	0.742	3.72163e-12
PNRC1	1.53661e-16	0.274905	0.882	0.812	4.13347e-12
NDUFA3	1.5717e-16	-0.228773	0.459	0.495	4.22788e-12
JUND	1.65349e-16	0.254906	0.974	0.948	4.44788e-12
NDUFB7	1.71956e-16	-0.225455	0.356	0.419	4.62561e-12
NFKBIZ	1.7528e-16	0.279655	0.393	0.263	4.71502e-12
SATB1	1.75329e-16	0.282066	0.326	0.203	4.71634e-12
EVL	1.75555e-16	-0.206411	0.703	0.703	4.72242e-12
ENOSF1	1.93198e-16	0.277665	0.341	0.216	5.19703e-12
SUN2	2.19569e-16	-0.237273	0.358	0.406	5.9064e-12
KIF13A	2.19823e-16	0.162096	0.075	0.019	5.91324e-12
IFITM3	2.3113e-16	0.147469	0.072	0.016	6.2174e-12
RPS23	2.31862e-16	-0.160263	0.999	0.998	6.23708e-12
YPEL1	2.83173e-16	0.168504	0.214	0.122	7.61734e-12
HSPA8	2.90408e-16	-0.125617	0.6	0.553	7.81198e-12
SLC35E1	3.78494e-16	0.249957	0.304	0.186	1.01815e-11
SNED1	4.01102e-16	0.244992	0.158	0.073	1.07897e-11
LSM7	4.15208e-16	-0.201177	0.498	0.523	1.11691e-11
OFD1	4.29296e-16	0.300679	0.586	0.454	1.15481e-11
COX6A1	4.98022e-16	-0.210428	0.562	0.596	1.33968e-11
GPR183	5.02944e-16	-0.229895	0.035	0.099	1.35292e-11
PLAAT3	5.11616e-16	-0.169389	0.398	0.409	1.37625e-11
MCC	5.49104e-16	0.230525	0.177	0.086	1.47709e-11
HLA-DRB1	5.63334e-16	-0.259667	0.515	0.637	1.51537e-11
RBM25	5.81505e-16	0.193759	0.698	0.569	1.56425e-11
CCNH	5.8172e-16	0.277254	0.839	0.742	1.56483e-11
SARDH	5.97492e-16	0.117828	0.05	0.005	1.60725e-11
CD5L	6.04964e-16	0.112922	0.05	0.006	1.62735e-11
MSN	6.1134e-16	-0.261154	0.472	0.531	1.6445e-11
AC022217.3	6.23316e-16	0.294805	0.337	0.215	1.67672e-11
FGFR1	6.31129e-16	0.143527	0.058	0.009	1.69774e-11
SH3TC1	6.95971e-16	0.190218	0.094	0.028	1.87216e-11
SVIL	7.3843e-16	-0.197649	0.026	0.084	1.98638e-11
LRMP	7.43326e-16	0.302291	0.386	0.258	1.99955e-11
SSH1	7.48261e-16	0.237266	0.332	0.214	2.01282e-11
COX6B1	7.9867e-16	-0.210358	0.593	0.628	2.14842e-11
NRIP1	9.30941e-16	0.196372	0.272	0.168	2.50423e-11
NFE2L2	1.02944e-15	-0.264211	0.382	0.432	2.76919e-11
SFT2D1	1.04762e-15	-0.126897	0.297	0.294	2.8181e-11
RPL23	1.24654e-15	0.215061	0.937	0.888	3.35319e-11
TRGC1	1.3876e-15	0.126928	0.235	0.148	3.73263e-11
LINC02363	1.45468e-15	0.12729	0.077	0.023	3.91308e-11
RAPGEF5	1.50152e-15	0.139917	0.063	0.013	4.03909e-11
TSTA3	1.52033e-15	0.147456	0.2	0.116	4.08968e-11
MYL12B	1.57296e-15	-0.215243	0.854	0.865	4.23127e-11
RAB8B	1.69069e-15	0.299688	0.802	0.706	4.54796e-11
DIP2C	1.72945e-15	0.22385	0.166	0.079	4.65221e-11
DRAIC	1.76496e-15	0.273473	0.229	0.126	4.74775e-11
ERAP2	1.82992e-15	0.104447	0.277	0.19	4.9225e-11
RPS15A	1.90459e-15	-0.157911	0.999	0.998	5.12334e-11
SH3KBP1	1.96124e-15	0.286608	0.827	0.732	5.27573e-11
MMP25-AS1	2.18126e-15	0.16622	0.213	0.123	5.86759e-11
COMMD6	2.52255e-15	-0.184233	0.795	0.787	6.78565e-11
APOBEC3G	2.53554e-15	-0.197846	0.342	0.374	6.82061e-11
TRERF1	2.7909e-15	0.311645	0.457	0.328	7.50752e-11
NCR1	2.95446e-15	0.182899	0.255	0.157	7.9475e-11
ZNF276	2.95562e-15	-0.247063	0.129	0.205	7.95062e-11
RAB3GAP1	3.03844e-15	-0.281503	0.099	0.184	8.17339e-11
DAB1	3.25427e-15	0.361506	0.3	0.186	8.75398e-11
IL10RA	3.36716e-15	-0.278108	0.168	0.261	9.05765e-11
NDUFB11	3.70298e-15	-0.167861	0.494	0.501	9.96102e-11
METTL26	3.90822e-15	-0.204688	0.218	0.258	1.05131e-10
AC006460.2	3.92649e-15	0.196346	0.105	0.037	1.05623e-10
MTFR1	4.04776e-15	0.273144	0.383	0.259	1.08885e-10
SPTBN4	4.28232e-15	0.237874	0.165	0.078	1.15194e-10
SLC38A1	4.33042e-15	0.220419	0.94	0.891	1.16488e-10
ATP1B1	4.71371e-15	0.134111	0.136	0.068	1.26799e-10
PTK2B	4.85934e-15	-0.285691	0.308	0.358	1.30716e-10
HIPK1	4.8926e-15	0.230155	0.396	0.272	1.31611e-10
DUSP1	5.04776e-15	0.289237	0.767	0.667	1.35785e-10
RHOQ	5.2334e-15	0.242453	0.26	0.154	1.40778e-10
AC009404.1	5.26912e-15	0.107089	0.053	0.009	1.41739e-10
A1BG	5.48316e-15	0.196802	0.318	0.208	1.47497e-10
ASAP1	5.70127e-15	0.299544	0.449	0.321	1.53364e-10
ARHGEF7	6.25471e-15	0.303148	0.37	0.25	1.68252e-10
TRG-AS1	6.47472e-15	0.242473	0.483	0.354	1.7417e-10
RILPL2	7.53481e-15	0.199945	0.293	0.185	2.02686e-10
LATS2	7.76646e-15	0.195081	0.134	0.057	2.08918e-10
PPP1R14B	7.88265e-15	-0.246091	0.134	0.208	2.12043e-10
GABARAPL1	9.00975e-15	0.257037	0.612	0.485	2.42362e-10
ETS1	9.42422e-15	0.208505	0.925	0.884	2.53512e-10
ITPKB-AS1	9.5446e-15	0.13678	0.075	0.02	2.5675e-10
SLC4A4	9.69687e-15	0.277783	0.399	0.276	2.60846e-10
TRAPPC10	9.74842e-15	0.247398	0.805	0.706	2.62233e-10
SUCLG2	9.79202e-15	0.255661	0.579	0.45	2.63405e-10
RCOR1	1.03111e-14	0.272844	0.483	0.354	2.7737e-10
NAMPT	1.0678e-14	0.3207	0.432	0.311	2.87239e-10
PDCD4	1.10413e-14	0.19891	0.967	0.937	2.9701e-10
RABAC1	1.10672e-14	-0.255674	0.387	0.466	2.97707e-10
STK38	1.13381e-14	-0.274421	0.153	0.241	3.04996e-10
ANXA6	1.18261e-14	-0.222675	0.27	0.322	3.18123e-10
HSPB1	1.30542e-14	-0.198047	0.191	0.219	3.51159e-10
UBE2D3	1.39219e-14	0.17628	0.812	0.703	3.745e-10
ANKRD49	1.42248e-14	-0.218981	0.212	0.259	3.82647e-10
TCEAL4	1.44095e-14	0.177552	0.186	0.101	3.87616e-10
LY6E	1.48736e-14	-0.249089	0.309	0.378	4.001e-10
KIF13B	1.50125e-14	0.289685	0.6	0.475	4.03835e-10
TPST1	1.58519e-14	0.179928	0.102	0.037	4.26416e-10
STOM	1.62208e-14	0.161332	0.378	0.266	4.36338e-10
SESTD1	1.89573e-14	0.17821	0.072	0.018	5.09952e-10
MTHFD1L	2.03746e-14	0.164386	0.128	0.055	5.48078e-10
SQSTM1	2.16705e-14	0.143748	0.596	0.474	5.82936e-10
JAML	2.22886e-14	0.11974	0.065	0.016	5.99564e-10
PRKCE	2.24638e-14	0.326617	0.458	0.334	6.04277e-10
MAPRE2	2.27545e-14	0.360326	0.581	0.466	6.12095e-10
ABLIM1	2.29886e-14	-0.377064	0.283	0.36	6.18393e-10
ATP5F1E	2.3989e-14	-0.241046	0.983	0.988	6.45304e-10
ZDHHC20	3.35938e-14	0.340045	0.611	0.5	9.03672e-10
GAS5	3.61964e-14	-0.158923	0.561	0.56	9.73684e-10
CSTB	4.219e-14	-0.148022	0.43	0.429	1.13491e-09
ARPC3	4.41787e-14	-0.196389	0.805	0.817	1.18841e-09
CTNNA1	4.54692e-14	0.198263	0.17	0.086	1.22312e-09
ABHD3	5.1892e-14	0.200065	0.305	0.201	1.39589e-09
NDUFAB1	5.19517e-14	-0.117343	0.297	0.301	1.3975e-09
AR	5.58829e-14	0.125406	0.069	0.02	1.50325e-09
GADD45G	5.74089e-14	0.106998	0.052	0.01	1.5443e-09
ERP29	5.82113e-14	-0.137076	0.571	0.56	1.56588e-09
DUSP16	5.9507e-14	0.151119	0.17	0.093	1.60074e-09
ATP5MC2	6.07484e-14	-0.151086	0.689	0.678	1.63413e-09
NUCKS1	6.72998e-14	0.215513	0.664	0.541	1.81036e-09
AC105916.1	6.98218e-14	0.111724	0.097	0.041	1.87821e-09
FHIT	7.74416e-14	0.417964	0.155	0.074	2.08318e-09
CSRNP1	7.89881e-14	0.204472	0.204	0.112	2.12478e-09
WDR37	8.10487e-14	0.350782	0.466	0.349	2.18021e-09
RPS17	8.22697e-14	0.208349	0.908	0.844	2.21306e-09
TGFB1	9.56625e-14	-0.197215	0.687	0.674	2.57332e-09
RPS15	1.00374e-13	-0.17151	0.997	0.998	2.70005e-09
BANF1	1.05681e-13	-0.213186	0.222	0.272	2.84283e-09
SMARCA2	1.11637e-13	0.275359	0.632	0.513	3.00304e-09
CEP85L	1.19782e-13	0.266678	0.525	0.4	3.22214e-09
PIK3AP1	1.38593e-13	0.213598	0.475	0.354	3.72815e-09
PABPC4	1.41545e-13	0.232956	0.331	0.219	3.80757e-09
RHOC	1.43972e-13	0.162347	0.331	0.23	3.87285e-09
SMS	1.46663e-13	0.106254	0.273	0.192	3.94523e-09
IL18R1	1.57535e-13	-0.230933	0.065	0.132	4.23768e-09
HOOK2	1.59333e-13	0.129992	0.229	0.146	4.28606e-09
CWC15	1.59638e-13	-0.114726	0.339	0.321	4.29426e-09
PRKCB	1.6003e-13	-0.257149	0.671	0.716	4.30481e-09
SRRM2	1.84747e-13	0.140521	0.842	0.743	4.9697e-09
SSBP1	1.84901e-13	-0.12743	0.474	0.467	4.97383e-09
BAX	1.8806e-13	-0.244673	0.355	0.407	5.05881e-09
TTC16	1.93795e-13	-0.126242	0.015	0.055	5.21307e-09
GPR18	2.03027e-13	0.202664	0.165	0.083	5.46142e-09
SIDT1	2.04897e-13	0.221667	0.573	0.45	5.51174e-09
ZNF217	2.07114e-13	-0.224682	0.253	0.298	5.57136e-09
KRT10	2.16646e-13	-0.188412	0.595	0.629	5.82777e-09
PSMA7	2.28891e-13	-0.156308	0.727	0.721	6.15718e-09
DOCK3	2.33382e-13	0.251152	0.128	0.055	6.27798e-09
UST	2.35363e-13	0.271933	0.433	0.313	6.33127e-09
SOD1	2.37229e-13	-0.215167	0.618	0.646	6.38146e-09
RORA	2.46919e-13	-0.245197	0.493	0.598	6.64213e-09
RRP12	2.51238e-13	0.194205	0.148	0.071	6.75831e-09
FKBP5	2.55535e-13	0.245911	0.355	0.244	6.87389e-09
IL4R	2.58762e-13	0.199149	0.251	0.155	6.96069e-09
JAM3	2.62333e-13	0.231046	0.121	0.051	7.05676e-09
NCOA1	2.72811e-13	0.248504	0.831	0.742	7.3386e-09
SWAP70	2.74551e-13	0.145727	0.115	0.051	7.38542e-09
LDLR	2.81054e-13	-0.173194	0.03	0.08	7.56036e-09
SEPTIN7	2.97606e-13	-0.189495	0.917	0.933	8.00559e-09
IL12RB2	3.19088e-13	-0.396215	0.203	0.27	8.58348e-09
ATP5MPL	3.34135e-13	-0.194647	0.501	0.534	8.98823e-09
PSMB3	3.57096e-13	-0.161531	0.341	0.368	9.60587e-09
GTF3A	3.65637e-13	-0.19432	0.397	0.434	9.83565e-09
RHOB	3.65652e-13	0.140107	0.148	0.078	9.83603e-09
MGA	3.94996e-13	0.196237	0.367	0.257	1.06254e-08
ERGIC1	4.09552e-13	0.203137	0.347	0.239	1.1017e-08
MT1X	4.34102e-13	-0.112017	0.222	0.221	1.16773e-08
TMEM107	4.50476e-13	-0.208469	0.16	0.192	1.21178e-08
NOP10	4.50486e-13	-0.204944	0.271	0.319	1.21181e-08
ATXN7L1	4.52842e-13	-0.273269	0.189	0.255	1.21815e-08
MAFF	4.99626e-13	0.23218	0.279	0.176	1.34399e-08
CCNY	5.12091e-13	0.262936	0.575	0.454	1.37752e-08
FAM3C	5.13671e-13	0.193045	0.307	0.205	1.38178e-08
PRF1	5.24991e-13	-0.252283	0.38	0.437	1.41223e-08
PDE4D	5.47614e-13	-0.207921	0.483	0.483	1.47308e-08
SH2D2A	5.60745e-13	0.257989	0.452	0.333	1.5084e-08
LCP1	5.98704e-13	-0.205278	0.835	0.845	1.61051e-08
BANP	5.99232e-13	0.272096	0.346	0.235	1.61193e-08
RNF157	6.07491e-13	0.160309	0.116	0.052	1.63415e-08
DRAP1	6.17196e-13	-0.173195	0.408	0.431	1.66026e-08
FTL	6.30365e-13	-0.19453	0.975	0.976	1.69568e-08
AL158801.3	6.34006e-13	0.139281	0.101	0.041	1.70548e-08
NUTM2A-AS1	6.41339e-13	0.170597	0.358	0.254	1.7252e-08
ATP5MG	6.56381e-13	-0.195455	0.832	0.844	1.76566e-08
FCGR3A	6.57927e-13	-0.240635	0.082	0.158	1.76982e-08
NIN	6.66388e-13	0.20986	0.453	0.336	1.79258e-08
BTG2	6.71445e-13	0.131925	0.537	0.425	1.80619e-08
PIKFYVE	7.02874e-13	0.192382	0.232	0.141	1.89073e-08
TBCA	7.3319e-13	-0.203627	0.422	0.457	1.97228e-08
RPL14	7.42063e-13	-0.145374	0.994	0.992	1.99615e-08
BUD23	7.58356e-13	0.142097	0.381	0.283	2.03998e-08
PFN1	8.08688e-13	-0.22062	0.932	0.952	2.17537e-08
DHRS1	8.31029e-13	0.248799	0.22	0.127	2.23547e-08
FOS	8.86636e-13	0.346557	0.663	0.573	2.38505e-08
RNF114	8.98214e-13	0.152523	0.321	0.224	2.4162e-08
BCL2	9.49573e-13	0.376864	0.523	0.422	2.55435e-08
STAT1	1.07036e-12	-0.118276	0.273	0.242	2.87928e-08
SUCLG2-AS1	1.10071e-12	0.216669	0.118	0.05	2.9609e-08
DHRS3	1.29596e-12	0.173451	0.151	0.076	3.48614e-08
NIBAN1	1.30985e-12	-0.336169	0.385	0.447	3.52351e-08
SPART	1.33082e-12	0.138916	0.129	0.065	3.5799e-08
RREB1	1.3595e-12	0.209035	0.309	0.207	3.65705e-08
AC022075.1	1.43377e-12	0.166243	0.184	0.104	3.85685e-08
MOB4	1.47192e-12	0.254067	0.528	0.409	3.95945e-08
DUSP6	1.49085e-12	0.13782	0.086	0.032	4.01038e-08
NDUFA13	1.50222e-12	-0.17625	0.702	0.723	4.04098e-08
ARAP2	1.52168e-12	0.243536	0.632	0.516	4.09331e-08
TIGIT	1.54225e-12	0.214281	0.574	0.454	4.14864e-08
SBF2	1.56587e-12	0.222061	0.496	0.379	4.21219e-08
PRDX5	1.75716e-12	-0.103285	0.384	0.375	4.72677e-08
AC067945.4	2.02285e-12	0.164253	0.209	0.126	5.44146e-08
NDUFB2	2.059e-12	-0.179887	0.575	0.594	5.53872e-08
KIAA1324L	2.06105e-12	-0.192122	0.041	0.096	5.54421e-08
HSP90B1	2.11144e-12	0.165972	0.697	0.584	5.67976e-08
MNDA	2.19192e-12	0.172034	0.1	0.039	5.89627e-08
ERRFI1	2.20317e-12	0.139163	0.099	0.041	5.92653e-08
COX16	2.23659e-12	-0.196084	0.38	0.418	6.01642e-08
PABPC1	2.24009e-12	0.177594	0.964	0.931	6.02584e-08
NDUFC1	2.29232e-12	-0.151901	0.331	0.347	6.16633e-08
LYSMD3	2.31092e-12	0.182661	0.279	0.183	6.21636e-08
SPRED1	2.38096e-12	0.118173	0.077	0.029	6.40479e-08
KANTR	2.43949e-12	0.16571	0.145	0.073	6.56222e-08
LINC02384	2.55387e-12	-0.12624	0.017	0.059	6.86992e-08
SPATA6	2.5815e-12	0.121979	0.054	0.012	6.94423e-08
OST4	2.6151e-12	-0.171046	0.835	0.824	7.03463e-08
TMEM135	2.61956e-12	0.231166	0.293	0.191	7.04661e-08
FAU	2.8063e-12	-0.169401	0.997	0.998	7.54895e-08
SNAPC1	2.84272e-12	0.142179	0.133	0.066	7.64693e-08
ERVK3-1	2.86425e-12	0.215111	0.446	0.331	7.70483e-08
ISCA1	2.8823e-12	0.216313	0.442	0.328	7.75338e-08
CACYBP	3.02403e-12	-0.188725	0.24	0.273	8.13464e-08
PGRMC2	3.09608e-12	0.267448	0.466	0.351	8.32846e-08
HUWE1	3.14751e-12	0.184042	0.499	0.385	8.46681e-08
SNHG29	3.21269e-12	0.216277	0.704	0.593	8.64215e-08
ERO1B	3.30541e-12	0.212935	0.385	0.275	8.89154e-08
MAPK1	3.36684e-12	0.215917	0.638	0.523	9.05681e-08
ATXN7	3.37072e-12	0.175192	0.596	0.481	9.06724e-08
CROCC	3.41442e-12	-0.276047	0.329	0.372	9.18479e-08
UBE2M	3.43048e-12	0.196156	0.345	0.24	9.22798e-08
CMC1	3.55863e-12	0.19949	0.941	0.888	9.57272e-08
EVI5	3.64377e-12	0.142542	0.091	0.036	9.80173e-08
RPL18A	3.75386e-12	-0.151	0.998	0.993	1.00979e-07
MT1F	3.94198e-12	-0.114383	0.151	0.157	1.06039e-07
STAT4	3.97698e-12	0.220272	0.965	0.944	1.06981e-07
SIK3	4.05076e-12	0.294818	0.926	0.895	1.08966e-07
PPM1B	4.16736e-12	0.253257	0.591	0.475	1.12102e-07
PLP2	4.24971e-12	-0.219662	0.173	0.248	1.14317e-07
NGLY1	4.26241e-12	0.211082	0.453	0.339	1.14659e-07
FUS	5.09463e-12	0.167072	0.849	0.764	1.37045e-07
IRF2BP2	5.13904e-12	0.199661	0.298	0.198	1.3824e-07
L3MBTL4	5.19407e-12	0.173487	0.063	0.017	1.39721e-07
CCNT1	5.26307e-12	0.188523	0.428	0.319	1.41576e-07
MOSPD2	5.26981e-12	0.122774	0.078	0.027	1.41758e-07
COX7C	5.35959e-12	-0.178448	0.882	0.884	1.44173e-07
EIF3K	5.45658e-12	-0.127308	0.727	0.711	1.46782e-07
CCNI	5.61418e-12	0.187671	0.791	0.691	1.51021e-07
ITGB1	5.81208e-12	0.197221	0.396	0.288	1.56345e-07
ANXA2	5.94934e-12	-0.240752	0.287	0.371	1.60037e-07
FOXK2	6.1993e-12	0.290421	0.361	0.254	1.66761e-07
KLF13	6.23023e-12	-0.178001	0.348	0.375	1.67593e-07
AC093865.1	6.37983e-12	0.324991	0.425	0.313	1.71617e-07
PER1	6.46311e-12	0.145575	0.305	0.213	1.73858e-07
SARAF	6.53197e-12	0.190517	0.95	0.922	1.7571e-07
BET1L	6.66984e-12	0.137261	0.146	0.08	1.79419e-07
SNRPB2	6.82038e-12	-0.154388	0.467	0.479	1.83468e-07
F2R	6.91304e-12	0.184589	0.402	0.295	1.85961e-07
HINT1	7.34906e-12	-0.186282	0.817	0.82	1.9769e-07
ATP6V0E1	7.37822e-12	-0.11235	0.705	0.674	1.98474e-07
CCDC167	7.66171e-12	-0.210672	0.141	0.205	2.061e-07
BEX4	7.75432e-12	0.14008	0.293	0.205	2.08591e-07
RETREG1	7.87955e-12	0.135814	0.075	0.025	2.1196e-07
TGFBR2	7.97532e-12	0.187633	0.585	0.471	2.14536e-07
RAPGEF2	8.59627e-12	0.337037	0.569	0.468	2.3124e-07
PCMTD1	9.17648e-12	0.136601	0.467	0.365	2.46847e-07
NAPA	9.26224e-12	0.115337	0.289	0.207	2.49154e-07
PATL2	9.42255e-12	-0.232783	0.136	0.193	2.53467e-07
ABHD17A	9.63939e-12	-0.122868	0.525	0.515	2.593e-07
GGT7	9.64495e-12	0.133741	0.124	0.062	2.59449e-07
AFF4	9.78313e-12	0.20077	0.598	0.483	2.63166e-07
SLFNL1	9.85836e-12	0.122531	0.076	0.026	2.6519e-07
DOCK10	1.00113e-11	0.28626	0.692	0.593	2.69305e-07
ESR2	1.00286e-11	-0.186469	0.079	0.122	2.6977e-07
IMP3	1.01709e-11	-0.178738	0.313	0.347	2.73596e-07
PSME2	1.11859e-11	-0.159021	0.459	0.47	3.00901e-07
MAN1A1	1.15355e-11	0.118319	0.263	0.181	3.10306e-07
RPL23A	1.26939e-11	-0.13657	0.996	0.994	3.41466e-07
HMCES	1.31592e-11	0.15786	0.254	0.168	3.53982e-07
AIG1	1.36766e-11	0.121894	0.151	0.087	3.67899e-07
NCALD	1.39536e-11	0.322683	0.61	0.511	3.75353e-07
SPTAN1	1.4257e-11	0.12222	0.529	0.423	3.83513e-07
IL2RG	1.43938e-11	-0.193805	0.573	0.612	3.87194e-07
B3GAT1	1.53041e-11	0.103255	0.062	0.018	4.11681e-07
RNASEK	1.54505e-11	-0.183453	0.631	0.658	4.15619e-07
NSMF	1.54533e-11	0.123031	0.097	0.041	4.15694e-07
GSTK1	1.56974e-11	-0.122732	0.364	0.369	4.22259e-07
SUGP2	1.67545e-11	0.18699	0.249	0.158	4.50696e-07
AASS	1.67842e-11	0.113365	0.151	0.087	4.51495e-07
MAT2A	1.68373e-11	0.137016	0.261	0.176	4.52923e-07
SMARCA5	1.73471e-11	0.164325	0.626	0.515	4.66636e-07
AC002460.2	1.74176e-11	0.298302	0.102	0.042	4.68533e-07
RPL30	1.90641e-11	-0.127215	0.999	0.997	5.12823e-07
OSBPL8	1.90894e-11	-0.23286	0.501	0.518	5.13505e-07
TOGARAM2	2.04402e-11	0.209103	0.285	0.189	5.49842e-07
ANKHD1	2.11099e-11	0.193379	0.695	0.586	5.67857e-07
CDHR3	2.11782e-11	-0.17328	0.028	0.07	5.69694e-07
SEC61B	2.19165e-11	-0.159999	0.66	0.683	5.89555e-07
FKBP4	2.25906e-11	-0.116959	0.032	0.06	6.07688e-07
JUN	2.2989e-11	-0.305205	0.564	0.653	6.18403e-07
ZFP30	2.31265e-11	0.163535	0.11	0.048	6.22104e-07
TMEM154	2.31821e-11	0.191966	0.191	0.109	6.23599e-07
PPP1CB	2.34449e-11	0.25565	0.723	0.632	6.30667e-07
CLIC3	2.37234e-11	-0.204525	0.056	0.113	6.38161e-07
RASGRP2	2.49528e-11	-0.182033	0.053	0.104	6.71231e-07
RAD21	2.52206e-11	0.122742	0.521	0.421	6.78434e-07
BUB3	2.63678e-11	0.127109	0.441	0.344	7.09293e-07
CYTOR	2.64746e-11	0.171477	0.431	0.33	7.12168e-07
ZNF428	2.75367e-11	-0.145705	0.212	0.24	7.40738e-07
CCL4	2.79338e-11	-0.202294	0.831	0.746	7.5142e-07
CCNG1	2.84899e-11	0.14919	0.195	0.119	7.66379e-07
ANXA5	2.87976e-11	-0.22937	0.193	0.265	7.74656e-07
ZC3H6	2.96281e-11	0.170315	0.204	0.123	7.96995e-07
RABGEF1	2.98499e-11	0.222551	0.515	0.403	8.02962e-07
NBEAL1	2.98664e-11	0.156907	0.255	0.17	8.03406e-07
AHSA1	3.08896e-11	-0.124519	0.135	0.155	8.3093e-07
CD8B	3.15143e-11	-0.113273	0.541	0.518	8.47736e-07
TTC38	3.37563e-11	0.17626	0.264	0.176	9.08046e-07
GMDS	3.41436e-11	0.285649	0.484	0.375	9.18464e-07
IPCEF1	3.48842e-11	0.191065	0.306	0.211	9.38384e-07
CD96	3.6075e-11	0.163428	0.882	0.806	9.70418e-07
HSPA5	3.6167e-11	0.201315	0.707	0.6	9.72892e-07
AC015849.1	3.63396e-11	0.339155	0.2	0.12	9.77535e-07
FCRL6	3.67503e-11	0.173509	0.4	0.3	9.88583e-07
REL	3.71022e-11	0.244601	0.761	0.671	9.98048e-07
TMEM50A	3.77632e-11	-0.116317	0.543	0.533	1.01583e-06
GNAQ	3.86917e-11	-0.190936	0.079	0.147	1.04081e-06
PLCG2	3.89831e-11	0.211513	0.832	0.755	1.04864e-06
ZBP1	3.92315e-11	-0.230833	0.246	0.306	1.05533e-06
SIGIRR	4.03455e-11	-0.139563	0.306	0.321	1.08529e-06
ANP32A	4.07419e-11	-0.102201	0.328	0.323	1.09596e-06
RPL8	4.10664e-11	-0.141982	0.995	0.992	1.10469e-06
KPNA2	4.17312e-11	0.203716	0.207	0.123	1.12257e-06
RPL36	4.18099e-11	-0.175265	0.996	0.996	1.12469e-06
SREBF2	4.20895e-11	-0.256805	0.234	0.294	1.13221e-06
USP16	4.21948e-11	0.176564	0.569	0.459	1.13504e-06
CERS6	4.32841e-11	0.189931	0.123	0.059	1.16434e-06
PRRC2C	4.36027e-11	0.170078	0.894	0.827	1.17291e-06
SIPA1L1	4.40852e-11	0.364118	0.555	0.447	1.18589e-06
TTC13	4.62762e-11	0.171906	0.218	0.136	1.24483e-06
BRK1	4.74422e-11	-0.123229	0.348	0.354	1.2762e-06
EAPP	4.78216e-11	-0.113939	0.418	0.407	1.2864e-06
PRAG1	4.91206e-11	0.191647	0.155	0.082	1.32134e-06
RERE	4.92627e-11	0.223454	0.564	0.452	1.32517e-06
DGKQ	4.99267e-11	0.135334	0.147	0.08	1.34303e-06
EIF4A3	5.01107e-11	0.199389	0.423	0.315	1.34798e-06
PTGES3	5.24226e-11	-0.11642	0.667	0.643	1.41017e-06
RAB9A	5.56435e-11	0.133254	0.337	0.247	1.49681e-06
CCDC93	5.63587e-11	0.237898	0.573	0.462	1.51605e-06
CD37	5.81568e-11	-0.110736	0.625	0.609	1.56442e-06
CHST11	5.85742e-11	0.270203	0.684	0.585	1.57565e-06
TENT5C	5.96577e-11	0.150558	0.655	0.548	1.60479e-06
SNX3	6.00492e-11	-0.191642	0.247	0.293	1.61532e-06
KIF16B	6.2607e-11	0.130457	0.092	0.038	1.68413e-06
TSPAN5	6.50018e-11	0.256679	0.299	0.202	1.74855e-06
PPP2R3A	6.55922e-11	0.194414	0.133	0.066	1.76443e-06
TLE5	6.60726e-11	-0.11004	0.584	0.571	1.77735e-06
RBM39	6.7973e-11	0.147057	0.97	0.942	1.82847e-06
BIN1	7.19919e-11	-0.17516	0.194	0.244	1.93658e-06
AC104695.2	7.26353e-11	0.135628	0.119	0.059	1.95389e-06
GPR65	7.31913e-11	-0.225236	0.364	0.432	1.96884e-06
PSMA2	7.68959e-11	-0.16171	0.358	0.393	2.0685e-06
ATP5PF	8.1418e-11	-0.121353	0.479	0.479	2.19014e-06
COX7B	8.40883e-11	-0.187143	0.553	0.593	2.26197e-06
PHF10	8.49852e-11	0.174682	0.265	0.176	2.2861e-06
ATP5MF	8.61595e-11	-0.169755	0.478	0.514	2.31769e-06
RPL29	8.80862e-11	-0.148465	0.991	0.986	2.36952e-06
SLC25A42	8.87758e-11	0.111383	0.118	0.063	2.38807e-06
PDCD5	8.92301e-11	-0.124882	0.241	0.255	2.40029e-06
ITGB7	9.74029e-11	-0.15924	0.073	0.123	2.62014e-06
TAGAP	9.89991e-11	0.168356	0.271	0.183	2.66308e-06
NDUFB9	9.98306e-11	-0.19683	0.308	0.364	2.68544e-06
COX8A	1.03694e-10	-0.137905	0.584	0.589	2.78936e-06
USP11	1.04958e-10	0.175394	0.491	0.384	2.82338e-06
KDM6A	1.08741e-10	-0.217457	0.501	0.543	2.92513e-06
FER	1.13311e-10	0.242095	0.41	0.304	3.04807e-06
GNG5	1.16222e-10	-0.154815	0.466	0.482	3.12636e-06
COTL1	1.17052e-10	-0.192618	0.057	0.109	3.14871e-06
AKAP7	1.21086e-10	0.101626	0.271	0.197	3.25721e-06
SLIRP	1.21299e-10	-0.121177	0.409	0.415	3.26294e-06
ZMAT2	1.24776e-10	-0.193307	0.262	0.311	3.35647e-06
UQCR11	1.28309e-10	-0.128795	0.726	0.714	3.45152e-06
GPI	1.32037e-10	0.19186	0.271	0.18	3.55179e-06
TMC8	1.3447e-10	0.190405	0.354	0.255	3.61724e-06
LPCAT1	1.34987e-10	-0.118248	0.34	0.336	3.63115e-06
CD63	1.362e-10	0.202464	0.787	0.701	3.66379e-06
ANTKMT	1.36656e-10	-0.17244	0.291	0.329	3.67604e-06
DDX24	1.40515e-10	0.192789	0.915	0.867	3.77984e-06
TPT1	1.44097e-10	-0.150688	1	1	3.87621e-06
NLRP1	1.46436e-10	-0.253723	0.383	0.433	3.93913e-06
ARL15	1.52242e-10	0.17839	0.644	0.537	4.09531e-06
ISCU	1.5335e-10	-0.142274	0.446	0.463	4.12511e-06
GLS	1.536e-10	0.251572	0.727	0.639	4.13184e-06
BRAF	1.55249e-10	0.234434	0.745	0.651	4.17621e-06
TRA2A	1.56911e-10	0.188868	0.739	0.641	4.22091e-06
ARF6	1.58266e-10	0.130131	0.615	0.513	4.25736e-06
ERCC5	1.6809e-10	0.224175	0.347	0.247	4.52162e-06
NCOA2	1.70471e-10	0.160952	0.774	0.678	4.58568e-06
CMIP	1.73092e-10	0.222588	0.787	0.696	4.65617e-06
RASA3	1.73237e-10	-0.245239	0.63	0.678	4.66007e-06
SLK	1.73305e-10	0.164046	0.319	0.227	4.6619e-06
FTX	1.75593e-10	0.261033	0.587	0.482	4.72344e-06
LILRB1	1.93423e-10	0.123136	0.096	0.043	5.20307e-06
RBIS	1.93894e-10	-0.105499	0.365	0.363	5.21574e-06
AMD1	1.94252e-10	0.225744	0.605	0.5	5.22537e-06
SOAT1	1.95124e-10	0.128837	0.294	0.212	5.24883e-06
ZNF302	2.02486e-10	0.10163	0.122	0.069	5.44687e-06
TP53BP1	2.02685e-10	0.16398	0.263	0.177	5.45223e-06
VAPA	2.09763e-10	0.187233	0.599	0.492	5.64261e-06
CTSS	2.11105e-10	-0.14612	0.441	0.454	5.67872e-06
USP36	2.20008e-10	0.201759	0.705	0.604	5.91822e-06
MID2	2.24404e-10	0.117102	0.099	0.047	6.03647e-06
CAPN12	2.29145e-10	0.107563	0.184	0.118	6.16399e-06
RGS10	2.34428e-10	-0.167602	0.203	0.239	6.30611e-06
PAK2	2.35131e-10	0.133925	0.651	0.55	6.32501e-06
LINC00944	2.35152e-10	-0.173209	0.116	0.191	6.32559e-06
NCOR1	2.35414e-10	0.116836	0.676	0.578	6.33264e-06
LPIN1	2.49205e-10	0.159493	0.314	0.224	6.70361e-06
MS4A1	2.52007e-10	-0.212359	0.093	0.158	6.77898e-06
ZEB2	2.60031e-10	0.283216	0.89	0.859	6.99482e-06
CCT3	2.6537e-10	-0.176338	0.223	0.256	7.13846e-06
RPS27L	2.65809e-10	-0.111475	0.538	0.504	7.15026e-06
NDUFA1	2.75451e-10	-0.180824	0.653	0.688	7.40962e-06
SIRT3	2.75663e-10	0.156478	0.136	0.07	7.41534e-06
CBX3	2.84852e-10	-0.189865	0.403	0.444	7.66251e-06
STAU1	2.91706e-10	0.187464	0.545	0.438	7.8469e-06
NMT1	2.94964e-10	-0.186116	0.202	0.249	7.93454e-06
MCUB	2.9602e-10	-0.245161	0.289	0.367	7.96293e-06
SMDT1	2.97863e-10	-0.199607	0.35	0.408	8.01252e-06
FLI1	3.00228e-10	0.189545	0.325	0.231	8.07614e-06
DNAJB9	3.05822e-10	0.14639	0.254	0.173	8.22662e-06
RBM3	3.08221e-10	0.160621	0.734	0.635	8.29115e-06
MIB1	3.27128e-10	0.176811	0.209	0.13	8.79974e-06
NDUFB4	3.50689e-10	-0.140301	0.416	0.43	9.43354e-06
VPS26C	3.68997e-10	0.154419	0.231	0.152	9.92601e-06
ATP9B	3.71717e-10	0.186269	0.675	0.572	9.9992e-06
MRPL54	3.87922e-10	-0.177144	0.359	0.401	1.04351e-05
RIOK3	4.04033e-10	-0.167262	0.391	0.423	1.08685e-05
ECH1	4.19665e-10	0.146269	0.316	0.23	1.1289e-05
CENPP	4.24648e-10	0.197193	0.14	0.076	1.1423e-05
BCCIP	4.24657e-10	-0.140847	0.216	0.237	1.14233e-05
SMC3	4.26088e-10	0.112127	0.415	0.326	1.14618e-05
ATP6V0E2	4.31157e-10	0.100559	0.147	0.09	1.15981e-05
ATP5PD	4.40366e-10	-0.178512	0.303	0.34	1.18458e-05
FXYD7	4.56058e-10	-0.115617	0.021	0.06	1.2268e-05
ITM2B	4.68478e-10	-0.141855	0.88	0.87	1.26021e-05
STMP1	4.77688e-10	-0.137702	0.265	0.279	1.28498e-05
PEX14	4.78202e-10	0.202395	0.323	0.229	1.28636e-05
COQ7	4.97174e-10	0.151547	0.141	0.077	1.3374e-05
CCL3L1	5.01507e-10	-0.195802	0.359	0.361	1.34905e-05
PSME1	5.08967e-10	-0.181165	0.68	0.705	1.36912e-05
ANKRD13D	5.20426e-10	-0.150398	0.186	0.215	1.39995e-05
GIMAP5	5.32529e-10	0.141642	0.193	0.122	1.4325e-05
BEX2	5.4441e-10	-0.116587	0.209	0.215	1.46446e-05
GRAMD1B	5.45514e-10	-0.181839	0.038	0.081	1.46743e-05
VPS13C	5.4754e-10	0.210163	0.772	0.689	1.47288e-05
PPIG	5.50118e-10	0.185846	0.636	0.532	1.47982e-05
PLCXD2	5.52159e-10	0.211562	0.231	0.148	1.48531e-05
RPS21	5.59255e-10	-0.153749	0.998	0.997	1.5044e-05
SLC25A3	5.77919e-10	0.185319	0.586	0.481	1.5546e-05
EDARADD	5.82204e-10	0.148565	0.111	0.053	1.56613e-05
LDHA	5.89815e-10	-0.188643	0.591	0.607	1.5866e-05
PXN	5.93736e-10	-0.13517	0.047	0.1	1.59715e-05
HERC3	5.96851e-10	0.176185	0.325	0.233	1.60553e-05
CHCHD10	6.04486e-10	-0.139339	0.261	0.284	1.62607e-05
SRP14	6.09465e-10	-0.134517	0.921	0.911	1.63946e-05
PDLIM2	6.19798e-10	0.107691	0.248	0.177	1.66726e-05
ZNF394	6.35084e-10	0.120948	0.436	0.344	1.70838e-05
DYNLRB1	6.46554e-10	-0.150289	0.436	0.45	1.73923e-05
RAB27A	6.49323e-10	0.222402	0.559	0.454	1.74668e-05
TTC39B	6.54361e-10	0.136446	0.258	0.181	1.76023e-05
PDE4A	6.64289e-10	0.134182	0.3	0.217	1.78694e-05
SAV1	6.70746e-10	0.108784	0.112	0.06	1.80431e-05
PIN1	6.71553e-10	-0.122424	0.265	0.282	1.80648e-05
LINC01473	6.77131e-10	0.2319	0.279	0.19	1.82148e-05
A1BG-AS1	6.88209e-10	0.124016	0.099	0.045	1.85128e-05
TSPAN14	7.09705e-10	-0.147823	0.042	0.085	1.90911e-05
SUB1	7.10805e-10	-0.139425	0.867	0.852	1.91207e-05
MGST3	7.23926e-10	-0.12826	0.426	0.439	1.94736e-05
DYRK1A	7.38394e-10	0.217249	0.749	0.658	1.98628e-05
TOPORS	7.75218e-10	0.14511	0.239	0.161	2.08534e-05
CASP4	7.75583e-10	-0.185233	0.314	0.357	2.08632e-05
ALG13	7.80235e-10	0.23808	0.516	0.414	2.09883e-05
HOMER1	7.98936e-10	0.144153	0.119	0.06	2.14914e-05
LENG1	8.16513e-10	-0.145052	0.198	0.226	2.19642e-05
RRP15	8.31069e-10	-0.108747	0.179	0.185	2.23558e-05
MAGOH	8.68528e-10	-0.117045	0.492	0.493	2.33634e-05
KANSL2	9.2152e-10	0.110919	0.366	0.283	2.47889e-05
RAB1A	9.93644e-10	0.141303	0.556	0.458	2.6729e-05
NELL2	1.01607e-09	-0.193886	0.044	0.095	2.73323e-05
SNRPD1	1.01875e-09	-0.165694	0.414	0.45	2.74042e-05
STARD7	1.05275e-09	0.201692	0.305	0.213	2.83189e-05
MSC-AS1	1.06457e-09	-0.222293	0.078	0.141	2.8637e-05
PRDX1	1.08035e-09	-0.100593	0.301	0.303	2.90613e-05
DPM3	1.08057e-09	-0.170851	0.128	0.176	2.90672e-05
ARMCX3	1.11018e-09	0.164819	0.211	0.135	2.98639e-05
ZFP36L2	1.13109e-09	0.207468	0.945	0.921	3.04264e-05
KAT6B	1.13303e-09	0.252739	0.588	0.489	3.04786e-05
TXK	1.14177e-09	-0.166314	0.053	0.107	3.07135e-05
GOLIM4	1.15335e-09	0.116318	0.093	0.044	3.1025e-05
NDUFV3	1.21244e-09	-0.10167	0.187	0.189	3.26145e-05
SEM1	1.21672e-09	-0.127703	0.451	0.461	3.27297e-05
TUBA4A	1.22812e-09	0.253652	0.743	0.67	3.30365e-05
GAPDH	1.23979e-09	-0.156555	0.761	0.772	3.33504e-05
STX17-AS1	1.3005e-09	0.163317	0.182	0.11	3.49833e-05
HDAC4	1.32244e-09	0.20562	0.324	0.231	3.55737e-05
ELOB	1.34658e-09	-0.167717	0.709	0.735	3.62229e-05
PSMA3	1.41945e-09	-0.111376	0.374	0.381	3.81832e-05
TOMM5	1.42268e-09	-0.155956	0.41	0.44	3.82702e-05
POLR2I	1.46214e-09	-0.17312	0.242	0.277	3.93317e-05
CHST7	1.4632e-09	0.170358	0.126	0.065	3.93601e-05
LSM6	1.47689e-09	-0.128452	0.278	0.297	3.97284e-05
PPP6R2	1.48535e-09	-0.120858	0.363	0.365	3.99558e-05
CLIC1	1.51183e-09	-0.123608	0.76	0.742	4.06682e-05
PIP5K1A	1.52353e-09	0.132353	0.129	0.069	4.09831e-05
AC009432.2	1.527e-09	0.11583	0.086	0.037	4.10762e-05
SCLT1	1.55201e-09	0.179263	0.417	0.32	4.17489e-05
HNRNPU	1.56428e-09	0.104592	0.692	0.601	4.20792e-05
LYSMD2	1.61356e-09	0.101515	0.278	0.207	4.34047e-05
TRIM44	1.61583e-09	0.161968	0.354	0.263	4.34659e-05
WDR83OS	1.75868e-09	-0.131714	0.466	0.481	4.73085e-05
SF3B6	1.77822e-09	-0.140615	0.466	0.484	4.78342e-05
LIMA1	1.85151e-09	0.103837	0.187	0.126	4.98056e-05
AC109587.1	1.87008e-09	0.109613	0.156	0.097	5.0305e-05
RBMS2	1.895e-09	0.117243	0.082	0.034	5.09755e-05
PRMT9	1.9081e-09	0.17818	0.235	0.155	5.13278e-05
PTGER4	1.91886e-09	0.116563	0.486	0.396	5.16172e-05
AC007952.4	1.98847e-09	-0.212362	0.227	0.254	5.34899e-05
CDKN2D	2.09747e-09	-0.17096	0.12	0.193	5.64219e-05
SAMD3	2.1465e-09	-0.188669	0.604	0.685	5.77409e-05
AC016831.5	2.18498e-09	0.10675	0.133	0.077	5.87759e-05
KLHDC1	2.28841e-09	0.100157	0.1	0.052	6.15581e-05
NDUFB3	2.39068e-09	-0.140204	0.186	0.212	6.43094e-05
EMC4	2.39782e-09	-0.105644	0.189	0.201	6.45014e-05
DSTN	2.41775e-09	-0.200248	0.319	0.383	6.50375e-05
IKZF1	2.47632e-09	0.175941	0.816	0.735	6.66131e-05
ACSL3	2.5319e-09	0.19111	0.418	0.32	6.81082e-05
UBN1	2.5622e-09	0.124755	0.278	0.2	6.89233e-05
PSMA3-AS1	2.59002e-09	0.140022	0.407	0.317	6.96716e-05
OXNAD1	2.62735e-09	-0.145973	0.331	0.341	7.06757e-05
GTF2A2	2.68206e-09	-0.133862	0.32	0.34	7.21475e-05
SRSF5	2.70236e-09	0.153563	0.965	0.934	7.26935e-05
LUC7L3	2.75937e-09	0.130003	0.572	0.477	7.42271e-05
BCAS4	2.80108e-09	0.128549	0.176	0.111	7.53491e-05
ELOVL6	2.83566e-09	0.146079	0.096	0.044	7.62793e-05
CASTOR3	2.95831e-09	0.152524	0.208	0.134	7.95785e-05
SURF2	2.97992e-09	0.113012	0.221	0.155	8.01599e-05
POLR2L	3.0702e-09	-0.183939	0.585	0.627	8.25883e-05
ZNF10	3.19523e-09	0.197027	0.331	0.24	8.59518e-05
LINC00377	3.23977e-09	0.1385	0.069	0.026	8.71499e-05
SLC23A2	3.29416e-09	0.151129	0.285	0.203	8.8613e-05
CLK1	3.33693e-09	0.13694	0.713	0.618	8.97635e-05
ATRX	3.35227e-09	0.190555	0.737	0.648	9.0176e-05
VAMP2	3.37322e-09	-0.116735	0.529	0.528	9.07395e-05
SNRPD2	3.46545e-09	-0.183101	0.598	0.639	9.32206e-05
PDPK1	3.47421e-09	0.11836	0.155	0.094	9.34563e-05
UAP1	3.56456e-09	0.16619	0.284	0.2	9.58866e-05
ST3GAL5	3.65955e-09	-0.203997	0.247	0.29	9.84418e-05
MT-CO2	3.68501e-09	-0.106284	1	1	9.91267e-05
SLC3A2	3.72108e-09	-0.155722	0.196	0.239	0.000100097
ARID4B	3.79789e-09	0.180351	0.87	0.804	0.000102163
PLAAT4	3.79816e-09	-0.136888	0.687	0.671	0.000102171
PECAM1	3.85657e-09	0.144063	0.299	0.217	0.000103742
LAMTOR4	3.89833e-09	-0.134984	0.471	0.484	0.000104865
PSMB8	3.93492e-09	-0.15389	0.425	0.451	0.000105849
CEP83	3.96804e-09	0.188765	0.192	0.119	0.00010674
NDUFA4	4.01814e-09	-0.141705	0.783	0.79	0.000108088
CHD9	4.11624e-09	0.162746	0.404	0.311	0.000110727
OPTN	4.27109e-09	0.140662	0.423	0.335	0.000114892
ID1	4.33196e-09	0.148111	0.076	0.03	0.00011653
IER2	4.34362e-09	-0.207061	0.688	0.703	0.000116843
RALGAPA1	4.39183e-09	0.222603	0.791	0.714	0.00011814
AC025171.2	4.52247e-09	0.109543	0.098	0.048	0.000121654
ARL6IP1	4.64714e-09	0.178354	0.536	0.436	0.000125008
SNRPE	4.74984e-09	-0.125532	0.288	0.308	0.000127771
SLAMF7	4.75571e-09	0.173323	0.389	0.296	0.000127929
AREG	4.81307e-09	0.435725	0.33	0.258	0.000129472
NAA38	4.90222e-09	-0.142	0.257	0.283	0.00013187
ALKBH5	5.08067e-09	0.166397	0.237	0.158	0.00013667
GRAMD1A	5.16101e-09	0.106969	0.183	0.123	0.000138831
ST8SIA4	5.27782e-09	0.160147	0.368	0.278	0.000141973
RNF213	5.35302e-09	-0.193086	0.693	0.729	0.000143996
C19orf53	5.36196e-09	-0.14985	0.505	0.528	0.000144237
BMPR2	5.58247e-09	0.193101	0.261	0.179	0.000150168
ARIH1	5.6528e-09	0.188252	0.832	0.762	0.00015206
CDC25B	5.75479e-09	-0.125969	0.039	0.084	0.000154804
MFSD14C	5.8411e-09	0.126677	0.332	0.25	0.000157126
NDUFS5	5.86355e-09	-0.108648	0.654	0.646	0.000157729
SCAPER	5.88868e-09	0.151508	0.564	0.468	0.000158406
AGO2	5.89503e-09	0.192145	0.508	0.409	0.000158576
RABGAP1L	5.90427e-09	0.178059	0.942	0.937	0.000158825
ATP6V1G1	6.03715e-09	-0.126569	0.701	0.703	0.000162399
EIF4G2	6.12133e-09	0.11748	0.668	0.575	0.000164664
AP2S1	6.14936e-09	-0.124351	0.224	0.247	0.000165418
SRSF2	6.16327e-09	0.110742	0.735	0.648	0.000165792
MED14	6.34157e-09	-0.163318	0.358	0.368	0.000170588
NOL7	6.41867e-09	-0.131619	0.439	0.453	0.000172662
BEX5	6.50487e-09	0.111286	0.123	0.071	0.000174981
B3GNTL1	6.50929e-09	0.144856	0.141	0.08	0.0001751
EXT1	6.51934e-09	0.270533	0.221	0.144	0.00017537
DHRS7	6.91296e-09	-0.105503	0.434	0.428	0.000185959
ZNF107	7.05202e-09	0.115833	0.28	0.206	0.000189699
SLC37A1	7.41872e-09	0.147754	0.199	0.13	0.000199564
POLB	7.68144e-09	0.18504	0.281	0.197	0.000206631
BCLAF1	7.71785e-09	0.107487	0.737	0.648	0.00020761
MCL1	7.78804e-09	0.243072	0.513	0.416	0.000209498
SEC11C	7.83076e-09	-0.110028	0.329	0.33	0.000210648
MFSD10	7.98401e-09	-0.112925	0.311	0.319	0.00021477
SERBP1	8.08701e-09	0.142063	0.72	0.628	0.00021754
RPS6	8.14146e-09	0.120249	0.998	0.996	0.000219005
CREBRF	8.3692e-09	-0.166833	0.404	0.44	0.000225132
KSR1	8.45289e-09	0.193183	0.221	0.144	0.000227383
ACAP1	8.67588e-09	0.145852	0.567	0.471	0.000233381
EXPH5	8.69548e-09	0.119281	0.078	0.033	0.000233908
ADAMTSL4-AS1	8.72627e-09	0.182599	0.186	0.116	0.000234737
XIST	9.26255e-09	-0.229969	0.145	0.219	0.000249163
THOC7	9.47381e-09	-0.108975	0.296	0.3	0.000254846
SYF2	9.52324e-09	-0.117363	0.55	0.546	0.000256175
EIF3A	9.69252e-09	-0.115462	0.458	0.46	0.000260729
POLR2F	9.7187e-09	-0.128143	0.243	0.262	0.000261433
OSTF1	9.97147e-09	0.179787	0.469	0.372	0.000268232
LINC01588	1.01472e-08	0.113286	0.335	0.258	0.000272959
PELI2	1.02519e-08	0.16409	0.158	0.094	0.000275777
CCDC91	1.0576e-08	0.145703	0.692	0.6	0.000284495
FAM102A	1.07986e-08	-0.172529	0.134	0.178	0.000290483
HERPUD2	1.10155e-08	-0.179493	0.477	0.518	0.000296318
LINC01619	1.12254e-08	-0.222421	0.787	0.818	0.000301963
SNRK	1.16881e-08	-0.1402	0.426	0.437	0.000314411
CDK12	1.18139e-08	0.105728	0.348	0.271	0.000317794
NXF1	1.20835e-08	0.103502	0.171	0.112	0.000325047
LINC01934	1.24947e-08	-0.277556	0.357	0.426	0.000336109
CLEC2D	1.26308e-08	-0.180826	0.666	0.695	0.000339767
SPN	1.38774e-08	-0.150691	0.225	0.255	0.000373302
MYL12A	1.40529e-08	-0.166714	0.88	0.897	0.000378022
CPQ	1.43985e-08	0.140464	0.482	0.39	0.000387319
GCLM	1.44444e-08	0.145869	0.204	0.134	0.000388554
RPSA	1.45405e-08	-0.145577	0.978	0.973	0.000391139
SIAH2-AS1	1.50672e-08	0.111324	0.153	0.095	0.000405309
IFITM2	1.53125e-08	0.133933	0.809	0.728	0.000411906
NDUFA11	1.53955e-08	-0.103745	0.446	0.447	0.000414138
HSPH1	1.54679e-08	0.168339	0.335	0.251	0.000416088
GBP5	1.57231e-08	-0.172668	0.158	0.187	0.000422952
MAP3K2	1.58307e-08	0.178435	0.617	0.521	0.000425846
AL096794.1	1.62378e-08	0.112753	0.171	0.114	0.000436797
DBI	1.76469e-08	-0.163515	0.537	0.568	0.000474702
UBE2E2	1.84494e-08	0.16342	0.051	0.016	0.00049629
FUT11	1.91241e-08	-0.103669	0.06	0.083	0.000514438
SYTL2	1.91746e-08	-0.198651	0.298	0.343	0.000515798
PYURF	1.95797e-08	-0.135008	0.275	0.301	0.000526693
RBMS1	1.9634e-08	0.197621	0.451	0.356	0.000528153
FBXO7	1.96475e-08	-0.102331	0.323	0.326	0.000528517
CTNNB1	2.01543e-08	0.128288	0.529	0.436	0.000542151
LINC02446	2.04834e-08	-0.286876	0.12	0.167	0.000551005
TMEM14B	2.05682e-08	-0.119735	0.285	0.3	0.000553285
XBP1	2.10089e-08	0.118443	0.425	0.34	0.00056514
RNF130	2.12038e-08	0.251987	0.196	0.126	0.000570381
PRMT2	2.12145e-08	-0.126492	0.429	0.432	0.00057067
POLR2A	2.12463e-08	0.147787	0.534	0.44	0.000571525
FNIP2	2.16947e-08	0.151034	0.16	0.098	0.000583587
TTC39C	2.21062e-08	-0.213517	0.372	0.433	0.000594657
PPP6C	2.21105e-08	-0.146715	0.269	0.296	0.000594772
HLA-DPA1	2.25896e-08	-0.182132	0.399	0.448	0.00060766
DNAJC24	2.27851e-08	-0.100707	0.11	0.123	0.000612918
MTFP1	2.31912e-08	0.150562	0.395	0.31	0.000623842
NF1	2.42103e-08	0.179785	0.448	0.354	0.000651256
PRKD3	2.45409e-08	0.10911	0.283	0.21	0.000660151
STAG1	2.47347e-08	0.175937	0.762	0.683	0.000665365
NDUFB1	2.51583e-08	-0.123808	0.397	0.41	0.000676759
ZNF609	2.51928e-08	0.216169	0.35	0.262	0.000677685
MSL2	2.52422e-08	0.234878	0.514	0.423	0.000679016
KIAA1958	2.53091e-08	0.188784	0.115	0.06	0.000680815
MRPL16	2.53166e-08	-0.111799	0.112	0.134	0.000681016
CKLF	2.59022e-08	-0.180418	0.517	0.562	0.000696769
INTS6L	2.66747e-08	0.117277	0.167	0.108	0.000717549
PHF1	2.68539e-08	0.123789	0.237	0.169	0.000722369
CARD16	2.69578e-08	-0.135182	0.341	0.355	0.000725164
WARS2-AS1	2.83446e-08	0.123842	0.133	0.078	0.00076247
UFC1	2.88477e-08	-0.138715	0.397	0.418	0.000776003
TBPL1	2.95101e-08	-0.147467	0.184	0.219	0.00079382
LRRC41	3.00884e-08	0.121451	0.16	0.101	0.000809379
RAN	3.06064e-08	-0.115045	0.466	0.467	0.000823311
WDR47	3.07214e-08	0.150146	0.206	0.136	0.000826405
RAP2B	3.09782e-08	-0.133311	0.108	0.138	0.000833315
HSPE1	3.1312e-08	0.253207	0.728	0.653	0.000842292
PRKAR2A	3.14946e-08	0.173637	0.553	0.458	0.000847204
ARID1B	3.1507e-08	0.18128	0.811	0.735	0.000847539
TSPOAP1	3.15837e-08	0.146203	0.153	0.091	0.0008496
FIS1	3.18394e-08	-0.127717	0.322	0.347	0.000856481
FAM53C	3.19189e-08	0.111338	0.172	0.112	0.000858619
TFDP1	3.19244e-08	0.102131	0.139	0.086	0.000858766
LINC02084	3.28176e-08	0.121362	0.184	0.123	0.000882793
PHYKPL	3.31005e-08	0.100881	0.262	0.197	0.000890405
ZMAT1	3.32851e-08	0.134595	0.182	0.118	0.000895368
STAT3	3.41214e-08	0.138873	0.62	0.528	0.000917866
LINC00649	3.46494e-08	-0.164114	0.081	0.126	0.000932069
SPAG1	3.4734e-08	0.129873	0.273	0.198	0.000934344
EIF4G3	3.56535e-08	0.169428	0.529	0.436	0.00095908
ZFPM1	3.64071e-08	0.139197	0.237	0.164	0.00097935
PHACTR4	3.67335e-08	0.109586	0.329	0.254	0.00098813
PDCL3	3.72229e-08	-0.11852	0.184	0.202	0.0010013
NR4A1	3.77224e-08	0.101967	0.098	0.05	0.00101473
RANGAP1	3.78608e-08	0.1503	0.147	0.086	0.00101845
SETX	3.78863e-08	0.161177	0.49	0.397	0.00101914
PDLIM1	3.82786e-08	0.106094	0.162	0.105	0.00102969
NUFIP2	3.83024e-08	0.113117	0.516	0.431	0.00103033
HERC4	3.89665e-08	0.196492	0.472	0.378	0.0010482
RUNX3	3.95923e-08	-0.149089	0.825	0.843	0.00106503
CIB1	4.07921e-08	-0.140054	0.489	0.506	0.00109731
ITK	4.25761e-08	0.200127	0.589	0.496	0.0011453
TXN	4.29516e-08	-0.101812	0.473	0.473	0.0011554
TSTD1	4.30184e-08	-0.163822	0.441	0.476	0.00115719
ARPC1B	4.32193e-08	-0.136828	0.671	0.68	0.0011626
KIF2A	4.40618e-08	-0.167474	0.538	0.569	0.00118526
ZBTB8OS	4.45845e-08	-0.162167	0.257	0.308	0.00119932
ERC1	4.4903e-08	0.239679	0.447	0.358	0.00120789
CMTM6	4.51542e-08	0.146645	0.368	0.284	0.00121465
ZNF714	4.53783e-08	0.104692	0.092	0.047	0.00122068
SKAP2	4.57241e-08	-0.219898	0.231	0.308	0.00122998
NKAP	4.59536e-08	0.102926	0.262	0.195	0.00123615
ARHGEF9	4.67673e-08	0.146335	0.197	0.13	0.00125804
LARGE1	4.68338e-08	0.133504	0.07	0.029	0.00125983
C4orf48	4.69141e-08	-0.148096	0.236	0.267	0.00126199
S100PBP	4.70747e-08	0.150783	0.213	0.144	0.00126631
NFU1	4.71577e-08	0.144416	0.253	0.18	0.00126854
ARL6IP5	4.72977e-08	-0.145518	0.565	0.584	0.00127231
AL137856.1	4.75656e-08	0.177678	0.297	0.215	0.00127951
KDM2B	4.78594e-08	-0.175605	0.259	0.292	0.00128742
CCR5	4.8135e-08	-0.123847	0.031	0.066	0.00129483
SH2B3	4.8792e-08	-0.143919	0.126	0.162	0.0013125
SNTB2	4.97832e-08	0.106373	0.194	0.133	0.00133917
TSPYL4	4.98287e-08	0.119347	0.164	0.105	0.00134039
GAB3	5.01109e-08	-0.185067	0.163	0.212	0.00134798
EMD	5.039e-08	0.148366	0.302	0.222	0.00135549
KLF2	5.06092e-08	-0.255131	0.435	0.503	0.00136139
CCDC138	5.14316e-08	0.186989	0.135	0.077	0.00138351
HIVEP2	5.18937e-08	0.170331	0.421	0.333	0.00139594
SEPTIN1	5.26664e-08	-0.103376	0.284	0.292	0.00141673
ODF2L	5.27981e-08	0.128934	0.352	0.274	0.00142027
ASL	5.72297e-08	0.135926	0.137	0.079	0.00153948
POLR2J	5.83189e-08	-0.118634	0.301	0.319	0.00156878
C12orf42	5.91583e-08	-0.138803	0.03	0.069	0.00159136
ARHGAP9	5.93506e-08	0.14785	0.535	0.443	0.00159653
PCM1	5.98425e-08	0.14779	0.638	0.547	0.00160976
ETF1	6.0525e-08	0.128157	0.403	0.319	0.00162812
SSR4	6.09034e-08	-0.118397	0.744	0.74	0.0016383
PPP4R3A	6.10894e-08	0.141369	0.561	0.47	0.00164331
PDXK	6.1135e-08	0.122194	0.222	0.156	0.00164453
GPATCH2	6.2171e-08	0.131516	0.167	0.107	0.0016724
CPB2-AS1	6.2676e-08	-0.187234	0.268	0.304	0.00168598
PACSIN2	6.35689e-08	0.200932	0.234	0.159	0.00171
TIGAR	6.46741e-08	-0.18026	0.193	0.231	0.00173973
DIPK2A	6.48493e-08	0.103529	0.111	0.064	0.00174445
EBPL	6.49126e-08	-0.115752	0.101	0.128	0.00174615
PSMB1	6.49281e-08	-0.156186	0.569	0.607	0.00174657
TERF2IP	6.59722e-08	0.149671	0.723	0.636	0.00177465
EPB41L2	6.68426e-08	0.148967	0.097	0.048	0.00179806
PRKX-AS1	6.68767e-08	-0.186843	0.124	0.175	0.00179898
ZFAND5	6.86525e-08	0.136762	0.419	0.333	0.00184675
RNF115	6.86547e-08	0.179262	0.623	0.532	0.00184681
CXCR6	7.03683e-08	-0.112991	0.128	0.135	0.00189291
AC016831.7	7.07627e-08	0.190405	0.375	0.287	0.00190352
SEC24B	7.65096e-08	0.155203	0.475	0.383	0.00205811
CPEB3	7.68767e-08	0.151022	0.148	0.089	0.00206798
RPTOR	7.76592e-08	-0.157184	0.221	0.249	0.00208903
MLLT3	7.8728e-08	0.221649	0.35	0.264	0.00211778
TAGLN2	7.92049e-08	-0.186622	0.311	0.362	0.00213061
CHMP2A	7.94728e-08	-0.101081	0.244	0.254	0.00213782
CD300A	8.2842e-08	-0.169267	0.162	0.235	0.00222845
NAF1	8.43826e-08	0.143244	0.217	0.148	0.00226989
LAMTOR2	8.46973e-08	-0.14322	0.145	0.187	0.00227836
EIF6	8.98207e-08	-0.118375	0.204	0.232	0.00241618
PSMB8-AS1	9.25216e-08	-0.169542	0.209	0.254	0.00248883
HIST1H4H	9.28693e-08	0.127076	0.097	0.049	0.00249818
HNRNPUL1	9.44622e-08	0.107952	0.51	0.427	0.00254103
PNN	9.53302e-08	0.17181	0.671	0.582	0.00256438
SNX18	9.54743e-08	0.10195	0.081	0.038	0.00256826
LINC01578	9.91708e-08	-0.111169	0.763	0.747	0.0026677
LAPTM5	1.00168e-07	-0.131329	0.484	0.498	0.00269453
AAK1	1.01594e-07	-0.174048	0.615	0.654	0.00273287
ZC3HAV1	1.01633e-07	0.106435	0.679	0.595	0.00273393
RNF145	1.03338e-07	0.132291	0.421	0.339	0.00277978
DUSP2	1.04547e-07	0.18448	0.943	0.913	0.00281231
YLPM1	1.05353e-07	0.125987	0.303	0.23	0.002834
RRP7A	1.06141e-07	0.121302	0.221	0.155	0.00285518
BIN2	1.06741e-07	-0.134159	0.358	0.379	0.00287134
ELOF1	1.07348e-07	-0.103397	0.111	0.135	0.00288767
GCHFR	1.09174e-07	-0.138625	0.156	0.189	0.00293679
CHD1	1.12373e-07	0.184169	0.771	0.694	0.00302284
FLT3LG	1.13037e-07	-0.136677	0.055	0.096	0.00304071
NEU1	1.13216e-07	0.153716	0.188	0.122	0.00304551
CCL4L2	1.14032e-07	-0.415459	0.219	0.217	0.00306745
FKBP11	1.15201e-07	-0.197288	0.346	0.393	0.0030989
DBF4	1.23993e-07	0.136156	0.489	0.402	0.0033354
KIR2DL1	1.242e-07	-0.121771	0.021	0.051	0.00334099
DLG1	1.24277e-07	0.173269	0.474	0.385	0.00334306
KLHL24	1.29225e-07	-0.147563	0.28	0.304	0.00347616
REEP5	1.31486e-07	-0.10915	0.376	0.38	0.00353697
AHI1	1.31616e-07	0.168945	0.29	0.212	0.00354048
ATXN1	1.35304e-07	0.147258	0.874	0.81	0.00363968
SFPQ	1.38455e-07	0.119059	0.747	0.664	0.00372444
GPATCH8	1.41469e-07	0.137028	0.668	0.58	0.00380552
GNPTAB	1.41495e-07	0.205959	0.522	0.432	0.00380621
MAP4K3	1.41709e-07	0.164765	0.201	0.133	0.00381198
SNRNP27	1.42878e-07	-0.111516	0.255	0.269	0.00384342
CORO1B	1.44614e-07	0.122241	0.159	0.1	0.00389011
PPT1	1.45528e-07	-0.137767	0.124	0.16	0.00391469
LPAR6	1.47616e-07	0.163236	0.235	0.162	0.00397088
FAM49A	1.51531e-07	0.125598	0.228	0.165	0.00407618
CCDC12	1.51707e-07	-0.138725	0.427	0.458	0.00408091
SPCS2	1.51866e-07	-0.117237	0.623	0.627	0.00408519
RPS25	1.56613e-07	-0.11418	0.997	0.996	0.00421289
PDGFD	1.58398e-07	0.214117	0.562	0.473	0.00426091
ERCC1	1.60777e-07	0.103731	0.329	0.258	0.00432491
EPB41	1.64244e-07	-0.180236	0.561	0.604	0.00441817
NFKBIB	1.64639e-07	0.104374	0.314	0.244	0.00442879
ARHGEF18	1.6507e-07	-0.150779	0.098	0.138	0.00444037
PSTPIP1	1.66082e-07	-0.140418	0.2	0.236	0.0044676
COPZ1	1.68738e-07	-0.108659	0.135	0.156	0.00453906
PRDM2	1.70526e-07	0.146891	0.656	0.568	0.00458716
CTC1	1.73815e-07	-0.138077	0.092	0.128	0.00467562
ATP5MC3	1.74761e-07	-0.128532	0.44	0.465	0.00470106
BLOC1S1	1.74922e-07	-0.16258	0.375	0.422	0.0047054
CDC73	1.75473e-07	0.111819	0.49	0.408	0.00472022
GOLGB1	1.76232e-07	0.193552	0.487	0.397	0.00474064
CIRBP	1.77699e-07	0.108601	0.82	0.747	0.00478011
SMG6	1.78982e-07	0.162888	0.519	0.429	0.00481461
PHF20L1	1.81712e-07	0.102014	0.415	0.34	0.00488806
TRAPPC5	1.82684e-07	-0.146078	0.237	0.276	0.0049142
PSAP	1.84146e-07	0.131557	0.31	0.234	0.00495352
CD164	1.86402e-07	0.159691	0.569	0.479	0.00501421
MORF4L2	1.89813e-07	0.182033	0.587	0.498	0.00510597
HIVEP3	1.90075e-07	-0.247871	0.332	0.389	0.00511303
LRRC8C	1.90388e-07	-0.224394	0.147	0.2	0.00512143
NR4A3	1.95489e-07	0.153396	0.372	0.289	0.00525866
PIN4	1.99449e-07	-0.130338	0.177	0.201	0.00536518
KIAA2026	2.00906e-07	0.110323	0.377	0.301	0.00540436
GNAI3	2.01449e-07	-0.113037	0.425	0.428	0.00541897
CD244	2.01862e-07	0.100844	0.175	0.119	0.00543009
C1D	2.02682e-07	-0.122696	0.307	0.326	0.00545213
PTP4A2	2.04541e-07	0.119203	0.778	0.699	0.00550215
PER2	2.06208e-07	0.114844	0.196	0.135	0.005547
ANKRD11	2.10202e-07	0.108554	0.757	0.678	0.00565444
LRCH1	2.14881e-07	0.163928	0.229	0.159	0.00578031
ANKH	2.1513e-07	-0.150873	0.262	0.283	0.00578699
FEZ2	2.17063e-07	0.127446	0.207	0.143	0.00583899
MTR	2.17765e-07	0.115685	0.364	0.287	0.00585789
SHISAL2A	2.18812e-07	-0.143338	0.064	0.113	0.00588604
DDX3X	2.20715e-07	0.159948	0.73	0.648	0.00593722
SRSF11	2.22608e-07	0.116052	0.761	0.682	0.00598816
CASP3	2.22629e-07	0.13223	0.379	0.3	0.00598872
MPHOSPH9	2.22822e-07	0.117688	0.202	0.141	0.0059939
CAPN2	2.31794e-07	-0.165089	0.181	0.232	0.00623527
NDUFA12	2.33672e-07	-0.131356	0.335	0.363	0.00628578
ANP32B	2.36403e-07	-0.115277	0.379	0.386	0.00635925
INPP5D	2.36454e-07	0.162565	0.722	0.639	0.00636061
SCARB2	2.38004e-07	0.113149	0.145	0.092	0.0064023
ADAM17	2.38047e-07	-0.164144	0.206	0.251	0.00640346
FNBP4	2.38784e-07	0.125239	0.525	0.44	0.0064233
GNB1	2.4002e-07	0.109786	0.656	0.571	0.00645655
FAM214A	2.55585e-07	-0.140716	0.274	0.293	0.00687524
BAZ1A	2.57928e-07	0.190438	0.562	0.473	0.00693825
GADD45A	2.58562e-07	0.156659	0.242	0.172	0.00695532
COX5A	2.70938e-07	-0.104311	0.306	0.321	0.00728824
MICAL3	2.71093e-07	0.143368	0.165	0.104	0.00729241
GOLGA4	2.84012e-07	0.11788	0.65	0.566	0.00763993
PLK3	2.84318e-07	-0.126769	0.052	0.095	0.00764816
NEDD9	2.87903e-07	0.164069	0.499	0.411	0.00774458
SIT1	2.89682e-07	-0.140067	0.057	0.103	0.00779244
CYBA	2.9073e-07	-0.151585	0.952	0.959	0.00782063
CCDC173	2.95582e-07	0.161994	0.145	0.087	0.00795116
CAPZA1	2.96755e-07	0.167428	0.772	0.698	0.0079827
RBM8A	3.03773e-07	-0.103474	0.647	0.647	0.0081715
MED10	3.04353e-07	-0.122763	0.466	0.489	0.0081871
CHURC1	3.05458e-07	-0.136145	0.403	0.424	0.00821683
FNDC3B	3.07996e-07	0.167262	0.304	0.226	0.00828509
ITPRIP	3.09945e-07	0.173633	0.333	0.252	0.00833753
UBAC2	3.10563e-07	0.166476	0.603	0.515	0.00835415
EIF4A1	3.11147e-07	0.126767	0.728	0.646	0.00836986
PPP6R3	3.11793e-07	0.177163	0.666	0.582	0.00838724
PRKN	3.15864e-07	0.122299	0.249	0.183	0.00849674
MRPL42	3.22905e-07	-0.149884	0.136	0.173	0.00868615
RPS28	3.2397e-07	-0.126316	0.999	0.998	0.00871478
NFAT5	3.32551e-07	0.176315	0.454	0.367	0.00894561
MYH9	3.35978e-07	0.120328	0.697	0.614	0.00903781
ATP5IF1	3.3793e-07	-0.107172	0.669	0.653	0.00909031
SIK2	3.39465e-07	0.205525	0.311	0.233	0.00913162
PLEKHO1	3.40745e-07	0.157377	0.26	0.187	0.00916604
PIM1	3.42115e-07	-0.107127	0.045	0.072	0.00920288
MICOS10	3.47719e-07	-0.127929	0.403	0.421	0.00935365
IL10RB	3.56908e-07	0.101673	0.108	0.062	0.00960082
HIP1	3.63293e-07	0.14708	0.221	0.156	0.00977258
COPS6	3.73955e-07	-0.106241	0.232	0.252	0.0100594
TRGV2	3.75694e-07	-0.162307	0.068	0.116	0.0101062
PBX3	3.76138e-07	0.185977	0.28	0.205	0.0101181
FASLG	3.7974e-07	0.127782	0.161	0.105	0.010215
ETV3	3.9015e-07	0.145287	0.312	0.237	0.010495
ADCY7	3.95794e-07	-0.10398	0.169	0.186	0.0106468
MARK3	3.97315e-07	0.104563	0.489	0.411	0.0106878
RUNX1	4.00411e-07	0.212721	0.709	0.634	0.0107711
MSRA	4.11721e-07	0.135438	0.181	0.122	0.0110753
TENT4A	4.14163e-07	0.131527	0.159	0.101	0.011141
NUDT4	4.1615e-07	0.128123	0.183	0.123	0.0111944
MARK2	4.28786e-07	0.111283	0.206	0.144	0.0115343
FAM122C	4.29883e-07	0.105829	0.097	0.052	0.0115639
SMC5	4.32527e-07	0.140591	0.539	0.454	0.011635
UCP2	4.33647e-07	-0.137555	0.14	0.173	0.0116651
TGIF2	4.38866e-07	0.145938	0.153	0.095	0.0118055
PTPN12	4.42602e-07	0.128646	0.265	0.196	0.011906
PTPRM	4.45766e-07	-0.126013	0.325	0.31	0.0119911
BPTF	4.59831e-07	0.154421	0.656	0.571	0.0123695
BAG2	4.72505e-07	0.115169	0.109	0.061	0.0127104
MIB2	4.77076e-07	-0.16373	0.118	0.167	0.0128333
DTNB	4.92725e-07	0.112987	0.35	0.278	0.0132543
TMF1	4.93087e-07	0.137852	0.487	0.403	0.013264
CEP78	4.9672e-07	-0.136137	0.093	0.131	0.0133618
FGD3	5.02568e-07	-0.163049	0.262	0.313	0.0135191
SLC7A1	5.09974e-07	0.120852	0.199	0.139	0.0137183
CSNK1D	5.1328e-07	0.138993	0.509	0.423	0.0138072
UBE2E3	5.15174e-07	0.165678	0.41	0.326	0.0138582
UPP1	5.18422e-07	-0.142853	0.232	0.263	0.0139455
RPL34	5.22618e-07	-0.10918	0.999	0.999	0.0140584
PSMA1	5.2569e-07	-0.152706	0.349	0.392	0.0141411
MLEC	5.27635e-07	0.121635	0.189	0.13	0.0141934
BOLA3	5.36781e-07	-0.153152	0.138	0.178	0.0144394
PFDN4	5.39615e-07	-0.124115	0.15	0.178	0.0145156
OTUD4	5.43575e-07	0.130345	0.259	0.191	0.0146222
VGLL4	5.50832e-07	0.108284	0.304	0.237	0.0148174
TNFSF8	5.54786e-07	0.125119	0.255	0.189	0.0149237
FAM13B	5.59753e-07	0.110547	0.523	0.442	0.0150574
PGK1	5.62871e-07	0.160889	0.576	0.489	0.0151412
PRKAR1A	5.65952e-07	0.11559	0.304	0.235	0.0152241
LITAF	5.8225e-07	0.101681	0.835	0.767	0.0156625
NSUN3	5.83446e-07	-0.142693	0.15	0.183	0.0156947
FRYL	5.91042e-07	0.125921	0.532	0.448	0.015899
TMEM39A	6.01807e-07	0.17328	0.322	0.244	0.0161886
CCNYL1	6.0654e-07	0.12797	0.131	0.079	0.0163159
SON	6.15355e-07	0.124228	0.929	0.887	0.0165531
SELENOM	6.26382e-07	-0.101211	0.265	0.279	0.0168497
GMFG	6.34076e-07	-0.131391	0.698	0.714	0.0170566
PNPLA8	6.34367e-07	0.106549	0.427	0.352	0.0170645
MACO1	6.42769e-07	0.168002	0.493	0.407	0.0172905
ASTE1	6.52588e-07	0.144311	0.191	0.128	0.0175546
RPS4X	6.56372e-07	-0.160831	0.995	0.992	0.0176564
VCL	6.63807e-07	-0.105153	0.032	0.062	0.0178564
FAM32A	6.88068e-07	-0.112418	0.206	0.23	0.018509
SAMHD1	6.90441e-07	-0.179244	0.215	0.276	0.0185729
IQSEC1	7.18669e-07	-0.101456	0.233	0.238	0.0193322
AC087286.2	7.20003e-07	0.140163	0.273	0.203	0.0193681
ZEB1	7.26787e-07	0.136868	0.556	0.472	0.0195506
MEF2A	7.40892e-07	0.1607	0.348	0.27	0.01993
RNASET2	7.55143e-07	-0.127157	0.289	0.317	0.0203133
POLR3E	7.69595e-07	0.144721	0.276	0.204	0.0207021
PPIA	8.15266e-07	-0.1309	0.847	0.852	0.0219306
SETD5	8.19189e-07	0.122688	0.38	0.307	0.0220362
SNHG9	8.25589e-07	-0.128712	0.336	0.351	0.0222084
NMRK1	8.37444e-07	0.128679	0.291	0.222	0.0225272
HLA-F-AS1	8.50727e-07	0.122332	0.115	0.066	0.0228845
RPS6KA5	8.57131e-07	0.120894	0.379	0.306	0.0230568
H2AFY	8.62614e-07	0.120349	0.263	0.196	0.0232043
CALR	8.69824e-07	0.158205	0.628	0.544	0.0233983
CD99	8.73463e-07	-0.15788	0.602	0.631	0.0234962
KIF1B	8.86446e-07	0.144829	0.284	0.213	0.0238454
LINC-PINT	8.90844e-07	0.105512	0.606	0.525	0.0239637
TAOK3	8.99339e-07	-0.109753	0.57	0.56	0.0241922
DYNC1H1	9.00721e-07	0.155366	0.597	0.512	0.0242294
UBE2L6	9.22082e-07	-0.103646	0.165	0.186	0.024804
SENP7	9.50904e-07	-0.100972	0.338	0.341	0.0255793
CAMK4	1.01295e-06	-0.219206	0.065	0.109	0.0272483
AC103702.2	1.01447e-06	-0.119067	0.038	0.072	0.0272894
SGMS1	1.02937e-06	-0.153052	0.334	0.357	0.02769
RAC1	1.03761e-06	0.102081	0.475	0.398	0.0279116
ZNF652	1.08751e-06	-0.107228	0.303	0.304	0.0292539
MX2	1.09133e-06	-0.173618	0.221	0.261	0.0293568
C11orf58	1.10068e-06	0.108836	0.635	0.557	0.0296082
NR3C1	1.10523e-06	0.222099	0.755	0.698	0.0297307
TOMM6	1.12311e-06	-0.121987	0.577	0.593	0.0302116
SNX25	1.12754e-06	0.16791	0.268	0.198	0.0303309
DNAJC1	1.13563e-06	0.193926	0.725	0.649	0.0305484
IL15	1.16162e-06	-0.119317	0.145	0.16	0.0312476
COX19	1.16499e-06	-0.101225	0.319	0.329	0.0313384
GNA13	1.18431e-06	0.166053	0.424	0.342	0.0318579
WASHC5	1.19422e-06	-0.129882	0.142	0.169	0.0321246
TMX4	1.21018e-06	0.128249	0.331	0.258	0.0325539
ID2	1.23197e-06	0.16347	0.783	0.717	0.0331399
KLF3	1.27406e-06	-0.12888	0.332	0.344	0.0342723
GNL3L	1.29536e-06	-0.100005	0.133	0.148	0.0348452
MARCH3	1.31619e-06	0.152265	0.263	0.197	0.0354055
RHD	1.31734e-06	-0.119287	0.055	0.086	0.0354365
RPL41	1.32459e-06	-0.120746	1	1	0.0356315
CCT7	1.35281e-06	-0.108416	0.236	0.256	0.0363907
MT-ND5	1.35289e-06	-0.156396	0.979	0.975	0.0363928
RP9	1.35861e-06	-0.154151	0.077	0.119	0.0365467
TNFRSF10B	1.38246e-06	0.141549	0.219	0.155	0.0371882
AC090825.1	1.38294e-06	0.123521	0.112	0.066	0.037201
MAP1LC3A	1.39024e-06	0.12825	0.119	0.069	0.0373975
SLFN12L	1.4025e-06	0.14888	0.721	0.643	0.0377271
NACA	1.48414e-06	-0.11076	0.978	0.974	0.0399233
CAND1	1.49995e-06	-0.112474	0.232	0.246	0.0403486
RAB29	1.50231e-06	-0.138779	0.206	0.234	0.0404121
SAFB2	1.5083e-06	0.114079	0.409	0.334	0.0405732
ERN1	1.51046e-06	-0.179209	0.466	0.495	0.0406314
ZNF830	1.52241e-06	0.106024	0.198	0.143	0.0409528
SNTB1	1.55147e-06	0.173582	0.372	0.294	0.0417346
TRPS1	1.55287e-06	0.15539	0.419	0.34	0.0417723
ITCH	1.55325e-06	-0.137161	0.567	0.585	0.0417823
GSE1	1.6066e-06	0.114165	0.308	0.241	0.0432176
CNOT2	1.60919e-06	0.156481	0.697	0.618	0.0432871
LAX1	1.65256e-06	0.114703	0.233	0.172	0.0444538
MTMR12	1.6743e-06	0.101807	0.244	0.184	0.0450387
SEPTIN6	1.67481e-06	-0.168694	0.456	0.496	0.0450525
TTC17	1.72903e-06	-0.130364	0.442	0.443	0.046511
MRPS18C	1.76922e-06	-0.122034	0.173	0.198	0.0475921
POMP	1.81015e-06	-0.112361	0.619	0.629	0.048693
MRPS34	1.84646e-06	-0.10089	0.206	0.218	0.0496698
POM121C	1.85374e-06	0.100876	0.216	0.158	0.0498657
MAML2	1.86358e-06	0.268817	0.559	0.486	0.0501304
PPP1R12A	1.91274e-06	0.126505	0.69	0.611	0.0514528
HIST1H4C	1.91505e-06	0.135693	0.595	0.513	0.0515149
DMXL1	1.9402e-06	0.126922	0.3	0.232	0.0521913
DDX52	1.94917e-06	-0.112504	0.228	0.246	0.0524327
GAS7	1.98405e-06	-0.149525	0.141	0.163	0.0533709
SPPL3	1.98465e-06	0.161476	0.382	0.304	0.053387
USP28	1.99914e-06	0.118361	0.259	0.194	0.0537768
HAUS3	2.01248e-06	-0.105369	0.197	0.215	0.0541358
GCSAM	2.04529e-06	0.100643	0.163	0.112	0.0550183
SEC24A	2.06407e-06	0.106734	0.136	0.087	0.0555235
GNAS	2.07501e-06	0.136451	0.907	0.858	0.0558179
RABL3	2.10993e-06	-0.156445	0.106	0.154	0.0567571
RIPK2	2.1328e-06	0.11564	0.193	0.137	0.0573724
LRIG1	2.14774e-06	-0.226415	0.211	0.269	0.0577741
RNF19A	2.16504e-06	0.138581	0.888	0.84	0.0582395
GSPT1	2.18102e-06	0.168219	0.614	0.533	0.0586695
TRIM56	2.20359e-06	0.107603	0.179	0.125	0.0592766
BROX	2.24952e-06	-0.117619	0.211	0.237	0.060512
ETNK1	2.28524e-06	0.107892	0.394	0.322	0.061473
METRN	2.2888e-06	-0.121961	0.092	0.126	0.0615687
RPS7	2.33123e-06	-0.120404	0.998	0.996	0.06271
TRAF3IP3	2.45096e-06	-0.110046	0.243	0.26	0.0659309
DDX3Y	2.50275e-06	0.201625	0.063	0.028	0.067324
GALNT2	2.51745e-06	0.107842	0.211	0.153	0.0677193
GIMAP7	2.53049e-06	-0.116322	0.369	0.375	0.0680703
VCP	2.54607e-06	0.111093	0.505	0.426	0.0684894
LRRC47	2.55896e-06	0.107585	0.144	0.093	0.0688359
WTAP	2.64495e-06	0.14364	0.62	0.539	0.0711491
CYCS	2.67932e-06	0.152184	0.691	0.614	0.0720737
HPRT1	2.68067e-06	-0.11018	0.106	0.128	0.07211
IDS	2.71928e-06	0.145392	0.601	0.52	0.0731485
SLC25A6	2.8691e-06	-0.118961	0.47	0.486	0.0771787
PLXNC1	2.91743e-06	0.149518	0.236	0.171	0.0784789
MIEN1	2.91985e-06	-0.125084	0.133	0.165	0.0785441
PTBP3	2.93673e-06	0.137469	0.525	0.445	0.0789979
ERICH1	2.96798e-06	0.110002	0.397	0.326	0.0798386
ADNP	2.9944e-06	0.125829	0.425	0.35	0.0805495
MAN2A1	3.03581e-06	0.104234	0.505	0.431	0.0816633
TAF1D	3.06557e-06	0.117808	0.526	0.448	0.0824639
WDR26	3.12992e-06	0.136525	0.462	0.385	0.0841948
IFNAR2	3.13052e-06	0.121307	0.288	0.222	0.0842111
EIF4EBP1	3.13679e-06	-0.100871	0.095	0.116	0.0843798
RACK1	3.18881e-06	-0.109841	0.951	0.949	0.085779
XRCC6	3.32258e-06	0.107967	0.494	0.418	0.0893775
ARNTL	3.36673e-06	-0.17547	0.256	0.304	0.0905651
TBC1D2B	3.40637e-06	-0.133115	0.257	0.275	0.0916314
TOP1	3.42931e-06	0.119696	0.657	0.578	0.0922483
AP4S1	3.43681e-06	0.136258	0.174	0.117	0.0924503
GRAP2	3.43836e-06	0.172592	0.365	0.288	0.0924919
MYO9A	3.44802e-06	0.119652	0.313	0.247	0.0927518
PSIP1	3.53681e-06	0.113186	0.451	0.375	0.0951401
YY1	3.54756e-06	0.103647	0.463	0.39	0.0954295
TMEM238	3.64731e-06	-0.139558	0.119	0.162	0.0981128
MACF1	3.67821e-06	0.160379	0.702	0.629	0.0989439
TPRG1	3.69834e-06	-0.185187	0.161	0.217	0.0994853
PSMA5	3.79091e-06	-0.116647	0.334	0.356	0.101975
TLK1	3.89584e-06	0.18573	0.451	0.372	0.104798
WHRN	3.90815e-06	0.116506	0.146	0.096	0.105129
AVEN	3.92745e-06	0.116798	0.128	0.081	0.105648
SLC25A33	3.9611e-06	0.103638	0.144	0.096	0.106554
PPP2R2A	3.98644e-06	0.147152	0.5	0.42	0.107235
ERP27	3.99107e-06	-0.142175	0.077	0.113	0.10736
H1FX	4.1286e-06	-0.136756	0.416	0.42	0.111059
RFX3	4.21255e-06	0.140644	0.442	0.365	0.113318
AC010894.3	4.25581e-06	0.111315	0.339	0.272	0.114481
CCDC88A	4.30889e-06	0.100442	0.105	0.063	0.115909
LPIN2	4.36658e-06	-0.105454	0.23	0.242	0.117461
PTPRJ	4.47438e-06	-0.18513	0.322	0.36	0.120361
ATF7IP2	4.56474e-06	-0.168468	0.136	0.187	0.122791
ZXDC	4.62531e-06	0.104354	0.251	0.192	0.124421
EXOC6B	4.73702e-06	0.182108	0.394	0.317	0.127426
RPL6	4.81629e-06	-0.127246	0.989	0.993	0.129558
C22orf34	4.83915e-06	0.127582	0.252	0.188	0.130173
ABHD6	4.87916e-06	0.101749	0.075	0.037	0.131249
RMC1	4.92469e-06	-0.109953	0.139	0.161	0.132474
CIR1	4.9877e-06	-0.122102	0.51	0.523	0.134169
SLC38A2	5.01916e-06	0.105114	0.636	0.558	0.135015
BTBD9	5.0743e-06	0.203303	0.727	0.658	0.136499
FAF1	5.09909e-06	0.148518	0.701	0.626	0.137165
RBL2	5.10322e-06	-0.135344	0.368	0.391	0.137277
ZBTB20	5.1447e-06	0.163189	0.861	0.819	0.138392
TLN1	5.16412e-06	0.127965	0.536	0.457	0.138915
SYNM	5.17152e-06	-0.11345	0.041	0.069	0.139114
SCML4	5.50251e-06	0.201252	0.531	0.452	0.148018
RPS6KA3	5.50422e-06	0.119466	0.525	0.452	0.148063
KRCC1	5.69261e-06	0.120605	0.16	0.108	0.153131
SESN1	5.79347e-06	0.122559	0.209	0.152	0.155844
TAOK1	5.88001e-06	0.112067	0.34	0.273	0.158172
MICAL2	6.06651e-06	-0.18549	0.208	0.274	0.163189
TMEM123	6.10771e-06	-0.117608	0.253	0.274	0.164297
NIPBL	6.11986e-06	0.153663	0.748	0.678	0.164624
PRPF38B	6.21138e-06	0.123053	0.572	0.494	0.167086
PIK3R5	6.23639e-06	0.23846	0.49	0.419	0.167759
CD6	6.26573e-06	-0.140157	0.343	0.361	0.168548
TYW1B	6.30105e-06	0.11255	0.196	0.141	0.169498
KLF9	6.33906e-06	0.115859	0.194	0.138	0.170521
SH3GLB1	6.36227e-06	-0.145183	0.372	0.409	0.171145
ARHGAP25	6.42561e-06	0.20512	0.433	0.358	0.172849
ZFP36L1	6.57803e-06	0.121195	0.377	0.305	0.176949
TTC3	6.58718e-06	0.154046	0.585	0.507	0.177195
CA5B	6.62473e-06	-0.140246	0.166	0.197	0.178205
ICOS	6.63742e-06	-0.103437	0.026	0.055	0.178546
TCF7	6.70424e-06	-0.152643	0.175	0.227	0.180344
RPS6KC1	6.77028e-06	0.189603	0.286	0.217	0.182121
AL050309.1	6.79772e-06	0.247949	0.192	0.133	0.182859
YME1L1	6.81341e-06	0.103666	0.65	0.576	0.183281
RPL38	6.94732e-06	-0.104097	0.991	0.989	0.186883
PRIM2	7.00252e-06	0.133522	0.331	0.263	0.188368
ESYT2	7.07832e-06	0.15068	0.506	0.428	0.190407
RPL7A	7.25497e-06	-0.105299	0.995	0.994	0.195159
ATRN	7.37188e-06	0.143838	0.127	0.079	0.198304
CAMK1D	7.45246e-06	0.215032	0.611	0.534	0.200471
BCAS2	7.45812e-06	0.105103	0.582	0.507	0.200623
HAVCR2	7.55648e-06	0.108486	0.07	0.034	0.203269
MRTFB	7.56346e-06	0.109964	0.083	0.044	0.203457
RBMX	7.59208e-06	0.115656	0.699	0.625	0.204227
HSBP1	7.65952e-06	-0.12648	0.094	0.134	0.206041
RPL35	7.74516e-06	-0.110808	0.998	0.994	0.208345
NIFK	7.92262e-06	-0.133011	0.188	0.215	0.213119
DIP2B	8.03576e-06	0.123005	0.264	0.202	0.216162
PYROXD1	8.09878e-06	-0.126022	0.237	0.265	0.217857
PUM3	8.11317e-06	-0.104163	0.246	0.259	0.218244
FAM102B	8.31139e-06	0.14738	0.195	0.137	0.223577
FRG1	8.49034e-06	-0.113422	0.289	0.301	0.22839
ISG20	8.56077e-06	0.113315	0.61	0.536	0.230285
HCG18	8.60185e-06	0.100619	0.258	0.201	0.23139
CTBP1	8.70168e-06	0.122184	0.22	0.16	0.234075
EIF4E3	8.72976e-06	-0.149797	0.177	0.22	0.234831
ISG15	9.00263e-06	-0.124627	0.283	0.297	0.242171
ETV6	9.06091e-06	0.13118	0.322	0.253	0.243738
YBX3	9.34265e-06	0.163711	0.323	0.252	0.251317
CEP120	9.36095e-06	0.108443	0.263	0.203	0.25181
GCC2	9.60178e-06	0.13644	0.716	0.643	0.258288
CYSTM1	9.6654e-06	0.106158	0.303	0.24	0.259999
GMDS-DT	9.68493e-06	0.117906	0.25	0.192	0.260525
FAM89B	9.72634e-06	-0.114817	0.155	0.181	0.261638
AC124016.1	9.91414e-06	0.104262	0.118	0.073	0.26669
RPS19	9.95154e-06	-0.146074	0.999	0.999	0.267697
TSPYL1	1.04345e-05	0.102194	0.235	0.179	0.280688
NPEPPS	1.04628e-05	0.104356	0.274	0.215	0.28145
LMBR1	1.05698e-05	-0.112049	0.451	0.443	0.284329
RPL4	1.0575e-05	0.129727	0.847	0.797	0.284468
MXD4	1.08357e-05	-0.101677	0.305	0.322	0.29148
CD2AP	1.08871e-05	0.104409	0.314	0.253	0.292863
AL158071.4	1.09078e-05	-0.109534	0.06	0.088	0.293419
PLEKHA1	1.09949e-05	-0.13277	0.084	0.127	0.295763
AC245407.2	1.10121e-05	-0.121487	0.123	0.151	0.296226
AC079793.1	1.10894e-05	0.109591	0.623	0.549	0.298304
HMGN2	1.11239e-05	-0.10111	0.583	0.582	0.299233
AC245014.3	1.11451e-05	-0.145468	0.186	0.2	0.299804
PSTPIP2	1.14766e-05	-0.155881	0.094	0.131	0.308721
BCL7C	1.22075e-05	-0.109356	0.218	0.239	0.328381
PBXIP1	1.24744e-05	-0.1313	0.184	0.213	0.335561
RPS4Y1	1.27341e-05	0.231918	0.082	0.044	0.342546
CAMK2D	1.29813e-05	0.155059	0.445	0.37	0.349198
SLTM	1.31607e-05	0.102403	0.653	0.58	0.354022
TAB2	1.31953e-05	-0.150475	0.271	0.306	0.354954
SCMH1	1.33103e-05	0.167106	0.331	0.262	0.358048
BBX	1.33419e-05	0.142898	0.663	0.589	0.358897
ADAM10	1.36146e-05	-0.104524	0.353	0.354	0.366232
TUFM	1.36432e-05	-0.10142	0.231	0.254	0.367002
SLC14A1	1.36576e-05	-0.142212	0.052	0.086	0.36739
AC253572.2	1.37898e-05	-0.151921	0.218	0.236	0.370945
ARHGEF3	1.38248e-05	0.129987	0.339	0.274	0.371888
KLRK1	1.39176e-05	0.121847	0.606	0.532	0.374383
CHD3	1.40364e-05	-0.111296	0.213	0.237	0.377579
CHMP1B	1.43095e-05	0.137366	0.35	0.28	0.384925
CBX4	1.45266e-05	0.102717	0.248	0.19	0.390766
RDX	1.46805e-05	-0.109434	0.131	0.148	0.394906
MAP2K6	1.47581e-05	0.132433	0.155	0.105	0.396993
WDR45B	1.47944e-05	0.121889	0.34	0.273	0.397969
SNTG2	1.49863e-05	0.191723	0.076	0.04	0.403131
CRACR2A	1.51956e-05	-0.142802	0.217	0.247	0.408761
SUSD6	1.53261e-05	0.142576	0.345	0.275	0.412271
AL139246.5	1.54435e-05	-0.126873	0.082	0.122	0.41543
TSC22D3	1.54598e-05	0.171323	0.82	0.77	0.415869
SLC16A7	1.55355e-05	0.129986	0.408	0.336	0.417905
CCNL1	1.55819e-05	0.140435	0.835	0.779	0.419154
ZFYVE16	1.5601e-05	0.112876	0.217	0.162	0.419667
NANS	1.58681e-05	0.119894	0.173	0.12	0.426851
UBC	1.60729e-05	0.106835	0.968	0.941	0.43236
LNPEP	1.66772e-05	0.106089	0.437	0.365	0.448616
AC078785.1	1.67014e-05	0.142852	0.106	0.063	0.449266
JOSD1	1.68566e-05	0.144968	0.516	0.44	0.453443
ELMO1	1.68815e-05	0.154912	0.702	0.634	0.454112
AGPAT4	1.78348e-05	-0.105146	0.144	0.158	0.479757
RBM6	1.80065e-05	0.111029	0.466	0.395	0.484375
ANKIB1	1.81637e-05	0.137777	0.347	0.278	0.488604
WDR44	1.85394e-05	0.137526	0.23	0.172	0.498709
MRTFA	1.86006e-05	0.111605	0.303	0.24	0.500357
TPST2	1.97167e-05	-0.147517	0.214	0.262	0.530379
EPAS1	2.01872e-05	0.116422	0.148	0.101	0.543035
OGDH	2.0369e-05	-0.144554	0.194	0.241	0.547926
DOCK8	2.08579e-05	0.13689	0.816	0.759	0.561078
HNRNPD	2.10654e-05	0.118115	0.701	0.631	0.56666
AMBRA1	2.25942e-05	-0.114577	0.432	0.452	0.607784
CALCOCO1	2.32803e-05	-0.151649	0.143	0.189	0.62624
DNAJA1	2.34991e-05	0.186745	0.722	0.671	0.632125
BCL2L11	2.35065e-05	0.122213	0.167	0.116	0.632325
COMMD10	2.41656e-05	0.210167	0.498	0.426	0.650055
CCDC144A	2.43701e-05	-0.104041	0.051	0.081	0.655556
STAU2	2.46751e-05	0.110189	0.336	0.272	0.66376
PLCB1	2.53056e-05	0.126987	0.586	0.513	0.68072
SLA2	2.55628e-05	0.118582	0.466	0.395	0.687639
TVP23C	2.59559e-05	0.127845	0.236	0.176	0.698214
IRF4	2.73572e-05	-0.100922	0.026	0.052	0.735909
UHRF2	2.77212e-05	-0.130204	0.319	0.345	0.745701
XAF1	2.83348e-05	-0.150053	0.15	0.205	0.762206
CENPC	2.83663e-05	0.149025	0.672	0.603	0.763053
NDUFV2	2.91248e-05	-0.105045	0.391	0.405	0.783458
SERTAD3	3.11607e-05	0.118708	0.186	0.133	0.838222
NFKB1	3.12047e-05	0.140365	0.651	0.579	0.839407
BOD1L1	3.17628e-05	0.118578	0.566	0.493	0.854418
PAK1	3.23937e-05	0.124328	0.097	0.057	0.87139
VSIR	3.3137e-05	-0.107173	0.14	0.165	0.891386
AMZ1	3.49111e-05	0.104251	0.062	0.032	0.93911
NFIL3	3.49269e-05	0.126339	0.165	0.114	0.939534
ZNF350	3.50751e-05	-0.114689	0.088	0.119	0.94352
CEP95	3.54717e-05	-0.123032	0.225	0.254	0.954189
MED29	3.55136e-05	0.116653	0.264	0.205	0.955315
EIF1B	3.57153e-05	-0.123273	0.38	0.409	0.960742
TFG	3.63824e-05	0.103817	0.232	0.177	0.978687
PCNX4	3.67863e-05	0.105679	0.222	0.169	0.989552
MGAT5	3.69517e-05	0.134702	0.309	0.246	0.994001
ZBTB44	3.81696e-05	-0.144033	0.191	0.223	1
PFKFB3	3.8182e-05	0.126404	0.246	0.188	1
DLEU1	3.86532e-05	-0.145763	0.06	0.094	1
STIM2	4.0512e-05	-0.104176	0.466	0.478	1
ZNHIT3	4.18345e-05	-0.104953	0.245	0.266	1
RNF126	4.19501e-05	-0.116522	0.136	0.166	1
KIN	4.28878e-05	-0.109156	0.18	0.203	1
THOC1	4.30258e-05	-0.129714	0.345	0.363	1
ARID2	4.32175e-05	-0.130583	0.385	0.4	1
SDAD1	4.41925e-05	-0.133641	0.171	0.212	1
SENP6	4.49287e-05	0.106446	0.63	0.56	1
STK24	4.55009e-05	0.111161	0.31	0.25	1
TBL1X	4.64625e-05	0.17445	0.444	0.372	1
MRPS31	4.70441e-05	-0.128734	0.138	0.161	1
ECHDC2	4.79514e-05	-0.125034	0.129	0.163	1
CUL2	4.95815e-05	-0.105218	0.3	0.322	1
ECPAS	4.98831e-05	0.153118	0.335	0.269	1
UTRN	4.99798e-05	0.138824	0.931	0.909	1
DIAPH1	5.18818e-05	-0.105499	0.483	0.496	1
EML4	5.25626e-05	0.159182	0.921	0.92	1
HDHD2	5.26952e-05	0.104142	0.129	0.085	1
CLIP4	5.45031e-05	-0.109726	0.322	0.332	1
DLG2	5.50071e-05	0.121054	0.069	0.039	1
CDK6	5.53808e-05	0.186168	0.35	0.284	1
MTMR6	5.62699e-05	-0.104064	0.166	0.187	1
POU2F1	5.66118e-05	-0.176135	0.215	0.259	1
RNF38	5.66895e-05	0.118796	0.668	0.6	1
SOS1	5.84045e-05	0.105187	0.497	0.429	1
ANKRD6	6.09108e-05	0.117415	0.099	0.06	1
DYNC2H1	6.14064e-05	0.118327	0.073	0.04	1
CCDC97	6.16445e-05	-0.15036	0.278	0.318	1
RELL1	6.44625e-05	0.124021	0.485	0.415	1
AL627171.2	6.5404e-05	-0.108042	0.386	0.394	1
HELZ	6.63207e-05	-0.11653	0.493	0.519	1
MRPS6	6.6324e-05	-0.120621	0.21	0.242	1
ESR1	6.83923e-05	0.103191	0.051	0.024	1
PIK3R3	7.05054e-05	0.121647	0.096	0.058	1
SSBP4	7.1755e-05	-0.105393	0.183	0.207	1
MRPS35	7.17673e-05	-0.117542	0.133	0.165	1
TBC1D5	7.28015e-05	0.158239	0.71	0.646	1
FMNL2	7.4042e-05	0.145872	0.064	0.034	1
TSHZ1	7.42366e-05	0.145146	0.233	0.176	1
MRPL11	7.4764e-05	-0.103891	0.166	0.193	1
ZNF655	7.55541e-05	0.108425	0.329	0.269	1
SFMBT1	7.69379e-05	-0.126323	0.121	0.134	1
CNOT10	7.8009e-05	0.107555	0.215	0.162	1
NSRP1	7.85286e-05	-0.107805	0.325	0.34	1
ANKS1A	7.98191e-05	0.120677	0.178	0.129	1
KLHL28	8.26809e-05	0.116038	0.274	0.215	1
NPC1	8.35527e-05	-0.13535	0.279	0.312	1
PLEKHF1	9.1575e-05	-0.101599	0.096	0.122	1
KDM2A	9.16747e-05	0.120686	0.645	0.578	1
LMNA	9.22352e-05	-0.13499	0.067	0.104	1
CASP8	9.25676e-05	-0.106798	0.388	0.402	1
AL118516.1	0.000105071	0.100903	0.262	0.208	1
FCRL3	0.000106288	-0.107899	0.085	0.126	1
UBQLN1	0.000107224	-0.100262	0.277	0.294	1
GRB2	0.000108412	0.10787	0.537	0.469	1
PIK3CB	0.000110718	-0.149013	0.154	0.196	1
SNHG8	0.00011129	0.125079	0.647	0.58	1
ARPP19	0.00011137	0.116326	0.392	0.328	1
TUBA1A	0.000113983	-0.153517	0.411	0.434	1
FOXN3	0.000114454	0.106139	0.858	0.808	1
LINC01237	0.00011786	0.11813	0.147	0.101	1
ZFX	0.000123026	-0.104417	0.277	0.292	1
CCDC59	0.000125096	-0.102176	0.538	0.551	1
IGFLR1	0.000125399	-0.100877	0.097	0.12	1
CLASP2	0.000126213	0.104727	0.53	0.463	1
CFLAR	0.000126216	-0.102092	0.553	0.563	1
ROCK1	0.000128987	0.127024	0.637	0.571	1
C9orf85	0.000130319	-0.111699	0.099	0.124	1
OXR1	0.000132337	0.154712	0.242	0.185	1
EPSTI1	0.000132858	0.121796	0.208	0.156	1
PPP3R1	0.000133029	-0.109724	0.403	0.403	1
NASP	0.000134622	0.109369	0.497	0.431	1
C12orf57	0.000136003	-0.102871	0.609	0.614	1
TWSG1	0.000138014	-0.123712	0.093	0.118	1
USP37	0.000138148	0.101709	0.201	0.152	1
ZRANB2	0.00014177	0.10939	0.617	0.55	1
NR3C2	0.000149812	0.161357	0.378	0.313	1
H3F3A	0.000154147	-0.113368	0.948	0.957	1
ZNF92	0.000155607	0.100389	0.291	0.235	1
UFD1	0.000157446	-0.107741	0.211	0.237	1
SIKE1	0.000164165	0.110472	0.179	0.131	1
GNG2	0.000164921	0.108576	0.824	0.77	1
WDR3	0.000174031	0.112896	0.124	0.083	1
ZFAND3	0.000174691	0.13881	0.723	0.664	1
FAM107B	0.000187596	-0.118726	0.498	0.53	1
AL049828.1	0.000188906	0.110212	0.084	0.051	1
ACAP2	0.000190393	0.119373	0.61	0.544	1
SH3BP5	0.000191136	-0.108673	0.099	0.132	1
CELF2	0.000195618	0.105804	0.877	0.832	1
PDIA3	0.000198895	0.102756	0.721	0.66	1
MRPL58	0.000203316	-0.111294	0.076	0.094	1
UBE2H	0.000203758	0.123544	0.419	0.356	1
MAPK14	0.000206623	0.108931	0.267	0.213	1
SLC45A4	0.0002078	0.100568	0.151	0.106	1
EXOC4	0.000209184	0.175445	0.633	0.578	1
SYAP1	0.00021077	0.142255	0.707	0.647	1
LIMS1	0.00021331	0.158725	0.305	0.245	1
MITD1	0.000228015	-0.116763	0.116	0.147	1
IFNG	0.000228733	-0.257049	0.136	0.176	1
TRAPPC9	0.000233941	0.117868	0.494	0.429	1
USF3	0.000235892	-0.124939	0.269	0.296	1
YWHAH	0.000247038	0.11337	0.225	0.173	1
HOTAIRM1	0.000249699	-0.121172	0.118	0.153	1
DDIT4	0.000259841	0.177895	0.703	0.65	1
UTY	0.000263144	0.10955	0.056	0.03	1
AP3M2	0.000266654	-0.10717	0.119	0.137	1
ODC1	0.000268429	0.130485	0.37	0.308	1
ARRB2	0.000286654	-0.106026	0.112	0.144	1
ARHGAP12	0.000296022	0.107377	0.215	0.166	1
RELB	0.000297045	0.155441	0.325	0.265	1
GK5	0.00030458	-0.105104	0.075	0.1	1
PTMS	0.000308267	-0.122682	0.088	0.116	1
ITSN2	0.0003193	0.107912	0.663	0.601	1
GBF1	0.00033432	0.110298	0.37	0.311	1
BRMS1L	0.000338651	0.110776	0.24	0.189	1
RASGRP1	0.000339658	-0.129417	0.445	0.474	1
LPP	0.000343671	0.137769	0.789	0.746	1
SAFB	0.00034855	0.105453	0.339	0.282	1
POMC	0.000349186	-0.108896	0.07	0.105	1
PRKAG1	0.000362403	-0.112775	0.117	0.137	1
B4GALT5	0.00037292	-0.113979	0.174	0.193	1
MRPL1	0.000374255	0.162958	0.377	0.317	1
GIGYF2	0.000377897	0.108471	0.286	0.233	1
MIR646HG	0.000383391	-0.121809	0.058	0.087	1
DPYD	0.000406598	-0.121267	0.669	0.679	1
PIK3CG	0.000414834	-0.106793	0.198	0.222	1
EFR3A	0.000427873	0.109222	0.511	0.448	1
PHLPP1	0.000431112	0.127056	0.199	0.151	1
NME2	0.000452315	-0.101306	0.502	0.517	1
CBFA2T2	0.000460219	-0.105032	0.275	0.297	1
TCF12	0.000512761	0.128878	0.626	0.564	1
MAGED1	0.000519751	0.101139	0.289	0.237	1
NUP58	0.000526694	0.102603	0.303	0.249	1
CAMTA1	0.00052957	-0.101345	0.343	0.361	1
PCNX2	0.00053017	-0.123494	0.344	0.367	1
SRPRA	0.000607365	0.106901	0.303	0.249	1
NAA50	0.000689677	-0.101675	0.448	0.459	1
SAT1	0.000696692	0.152371	0.667	0.608	1
EPB41L5	0.000718489	0.113074	0.086	0.054	1
SMYD3	0.000722101	0.160886	0.715	0.692	1
CEP57	0.000780358	0.103881	0.368	0.313	1
WWOX	0.00080883	-0.19418	0.38	0.432	1
TFDP2	0.00083233	-0.11885	0.358	0.378	1
NAP1L4	0.00084457	0.106747	0.63	0.571	1
CATSPERB	0.000855267	-0.103884	0.065	0.094	1
YAF2	0.000988873	-0.109988	0.38	0.397	1
C16orf87	0.000994886	-0.105824	0.08	0.11	1
ZNF37A	0.0010244	-0.109734	0.161	0.184	1
SMG7	0.00103121	-0.100278	0.217	0.232	1
CD74	0.00110678	-0.1144	0.602	0.631	1
UBE2O	0.0011602	0.12066	0.207	0.161	1
ADAM22	0.001213	-0.101999	0.044	0.064	1
ARL14EP	0.0013107	-0.117425	0.159	0.195	1
CDC37L1	0.00144002	-0.106156	0.153	0.179	1
MBD5	0.00144749	0.178339	0.635	0.584	1
IRF1	0.00145777	0.182824	0.782	0.755	1
EIF2AK3	0.00158724	0.127652	0.254	0.205	1
PLEKHG1	0.00161294	0.158304	0.235	0.187	1
STAT5B	0.00161391	0.143382	0.453	0.396	1
SPIDR	0.00163398	0.121555	0.466	0.408	1
NCK2	0.00166276	-0.124348	0.291	0.322	1
HIST1H1C	0.00174657	0.111537	0.373	0.323	1
ZBTB1	0.0018037	0.134189	0.651	0.603	1
SIMC1	0.00194614	-0.121066	0.145	0.173	1
ZNF569	0.0020724	0.111601	0.146	0.108	1
DHX36	0.00231807	0.111946	0.636	0.582	1
ATAD2B	0.0025845	-0.103319	0.452	0.47	1
LINC00342	0.00279347	0.110572	0.325	0.274	1
RPAP2	0.00294798	-0.107497	0.299	0.318	1
CLYBL	0.00300706	-0.110637	0.16	0.176	1
HIVEP1	0.00302226	-0.117806	0.187	0.213	1
MTAP	0.00312419	0.108427	0.16	0.122	1
PRKCA	0.00316256	0.131091	0.245	0.199	1
ARID4A	0.00333022	0.102141	0.326	0.278	1
TPK1	0.0033384	-0.124627	0.09	0.115	1
CDK8	0.0037533	0.108105	0.151	0.115	1
SCFD2	0.00380149	0.101306	0.289	0.244	1
INVS	0.0039345	-0.140868	0.196	0.24	1
CNN2	0.00401487	-0.10661	0.24	0.272	1
STK39	0.00453443	0.101744	0.579	0.526	1
AKAP9	0.00467553	0.100075	0.669	0.619	1
NFKBIA	0.00471776	0.117541	0.476	0.423	1
IARS	0.00499378	0.102173	0.227	0.185	1
LINC00513	0.00619615	0.13746	0.585	0.536	1
MXI1	0.00626842	-0.117479	0.134	0.165	1
LMNB1	0.00631148	-0.102134	0.178	0.211	1
TNF	0.00641058	-0.203236	0.129	0.163	1
SMAD3	0.00776908	-0.106269	0.193	0.224	1
THEMIS	0.00819926	-0.140578	0.11	0.143	1
ZCCHC7	0.0083946	0.101419	0.475	0.425	1
TPD52	0.00967216	-0.102291	0.161	0.196	1
FOXO1	0.0129288	-0.103808	0.563	0.573	1
HPCAL1	0.0142452	0.12481	0.223	0.185	1
PPP3CA	0.0166329	0.136396	0.526	0.481	1
HBB	0.0222597	-0.116756	0.093	0.069	1
ITFG1	0.0259618	0.123273	0.445	0.402	1
PCAT1	0.026871	-0.151983	0.281	0.302	1
VWA8	0.0291497	0.120621	0.427	0.386	1
MBNL1	0.0292454	0.126649	0.956	0.952	1
BACH2	0.0317353	-0.125801	0.282	0.315	1
FBXL17	0.0412547	0.103099	0.599	0.559	1
RNF125	0.053169	-0.119519	0.909	0.921	1
RAD51B	0.0814054	0.107535	0.475	0.44	1
ZFAS1	0.149169	0.104765	0.847	0.827	1
HBA2	0.317653	-0.318854	0.048	0.051	1

## Sheet: DE_Cluster_2_MDS_vs_AML
Column 1	p_val	avg_log2FC	pct.1	pct.2	p_val_adj
PARP8	3.0301e-77	0.534945	0.965	0.903	8.15097e-73
RPS4Y1	3.74752e-71	0.822901	0.176	0.024	1.00808e-66
MT-ND3	1.22502e-70	-0.349966	1	1	3.29531e-66
TMSB10	1.62778e-68	-0.368675	0.996	0.999	4.37874e-64
EPHA4	5.05276e-65	-0.760796	0.233	0.437	1.35919e-60
PRKCH	4.14672e-63	0.437226	0.988	0.965	1.11547e-58
CRIP1	1.50718e-55	-0.517025	0.76	0.887	4.05432e-51
UTY	2.67854e-55	0.472243	0.135	0.018	7.20528e-51
S100A11	1.75434e-51	-0.620501	0.433	0.602	4.71917e-47
DDX3Y	7.89777e-49	0.383458	0.11	0.012	2.1245e-44
IL32	2.23706e-45	-0.304868	0.898	0.978	6.01769e-41
CBLB	4.7211e-45	0.494099	0.921	0.87	1.26998e-40
S100A4	1.4262e-44	-0.414689	0.931	0.971	3.83648e-40
TMSB4X	1.34044e-43	-0.276837	0.999	0.999	3.60578e-39
USP9Y	8.50244e-43	0.366386	0.107	0.015	2.28716e-38
MBNL1	1.21018e-40	0.36841	0.982	0.968	3.25539e-36
AUTS2	2.52923e-40	-0.549638	0.623	0.735	6.80362e-36
PNRC1	9.27348e-39	0.402002	0.853	0.761	2.49457e-34
S100A6	4.46417e-38	-0.402166	0.936	0.965	1.20086e-33
RASSF3	6.5663e-38	-0.497059	0.44	0.578	1.76634e-33
SKI	9.11723e-37	-0.468612	0.305	0.477	2.45253e-32
HLA-DQA2	4.10609e-36	0.289924	0.11	0.02	1.10454e-31
S100A10	2.61281e-34	-0.429791	0.814	0.88	7.02846e-30
ITGA5	8.27727e-34	-0.397852	0.165	0.316	2.22658e-29
MT-ND4	1.79426e-33	-0.230278	0.999	1	4.82656e-29
IER2	3.19506e-33	-0.410345	0.532	0.689	8.59471e-29
LINC00278	4.45214e-33	0.245982	0.072	0.007	1.19763e-28
IL21R	2.77535e-32	-0.444911	0.302	0.451	7.46569e-28
MTRNR2L8	4.2676e-32	-0.924299	0.405	0.438	1.14798e-27
LYST	1.99299e-30	0.427008	0.736	0.617	5.36113e-26
BST2	5.75534e-30	-0.4099	0.373	0.487	1.54819e-25
MT-ND4L	6.97371e-29	-0.311402	0.891	0.942	1.87593e-24
CNOT6L	3.04184e-28	0.392906	0.963	0.945	8.18255e-24
CD52	3.20309e-28	-0.44117	0.81	0.879	8.61633e-24
SMAP2	3.30618e-28	0.349107	0.814	0.705	8.89362e-24
LINC00513	1.74424e-27	0.445192	0.526	0.403	4.69201e-23
FLNA	3.21288e-27	-0.336759	0.674	0.788	8.64266e-23
SH3BGRL3	1.19894e-26	-0.22495	0.948	0.981	3.22516e-22
SLC35F1	2.15716e-26	0.236515	0.096	0.023	5.80276e-22
AC105402.3	6.08165e-26	0.654942	0.151	0.07	1.63596e-21
TOX	4.08163e-25	0.441517	0.633	0.56	1.09796e-20
HLA-DRB5	5.3929e-25	0.209062	0.106	0.029	1.45069e-20
LDHA	1.64856e-24	-0.330332	0.507	0.631	4.43463e-20
KDM7A	2.34954e-24	-0.405409	0.327	0.442	6.32026e-20
SMAD7	2.38241e-24	-0.341076	0.309	0.44	6.40867e-20
CELF2	2.71478e-24	0.282911	0.943	0.912	7.30276e-20
PACS1	3.27319e-24	0.389871	0.659	0.532	8.80489e-20
SH2D1A	3.46684e-24	0.368402	0.417	0.289	9.3258e-20
RPTOR	4.27303e-24	-0.399025	0.422	0.551	1.14945e-19
CRTAM	4.81679e-24	0.395961	0.298	0.182	1.29572e-19
SERF2	4.9088e-24	-0.244277	0.943	0.973	1.32047e-19
RAP1GAP2	5.12658e-24	-0.203245	0.663	0.8	1.37905e-19
CCND2	7.30758e-24	-0.349582	0.398	0.505	1.96574e-19
ANK3	7.69138e-24	0.471421	0.325	0.197	2.06898e-19
GZMB	1.02376e-23	-0.440771	0.618	0.73	2.7539e-19
GZMA	1.26748e-23	-0.269159	0.829	0.92	3.40952e-19
ST3GAL5	1.53005e-23	-0.354733	0.275	0.384	4.11585e-19
GZMH	2.59834e-23	-0.243114	0.821	0.913	6.98954e-19
SMCHD1	3.74612e-23	0.31249	0.925	0.892	1.00771e-18
FYN	1.18641e-22	0.240496	0.991	0.975	3.19145e-18
C1orf21	1.34173e-22	-0.323151	0.697	0.781	3.60924e-18
TGFB1	2.27939e-22	-0.322016	0.767	0.808	6.13155e-18
S1PR1	6.66348e-22	-0.295108	0.155	0.274	1.79248e-17
CD58	9.26886e-22	-0.351776	0.375	0.492	2.49332e-17
MT-CO2	1.33071e-21	-0.144361	1	1	3.5796e-17
SIK3	1.40391e-21	0.356008	0.882	0.844	3.77653e-17
HOPX	1.87615e-21	-0.397213	0.429	0.551	5.04684e-17
PITPNC1	2.14363e-21	0.301684	0.934	0.913	5.76636e-17
GNLY	2.98234e-21	-0.150771	0.806	0.907	8.0225e-17
TRDC	4.94271e-21	0.52498	0.171	0.077	1.32959e-16
IKZF2	5.88453e-21	0.425023	0.518	0.443	1.58294e-16
ATP8A1	8.83522e-21	0.291179	0.846	0.762	2.37667e-16
UBB	1.54216e-20	-0.268489	0.874	0.92	4.1484e-16
PIP4K2A	2.97017e-20	0.270773	0.94	0.914	7.98976e-16
TSPYL2	3.13267e-20	0.390029	0.386	0.277	8.42687e-16
CDC14A	3.26507e-20	0.384728	0.489	0.368	8.78304e-16
P2RY8	7.9927e-20	-0.359445	0.807	0.84	2.15004e-15
PIK3R5	1.83168e-19	0.315343	0.744	0.652	4.92722e-15
TRMT112	2.11531e-19	-0.277239	0.483	0.589	5.69017e-15
INPP4B	3.55826e-19	0.401984	0.511	0.439	9.57171e-15
HSPA8	7.04561e-19	-0.347162	0.582	0.66	1.89527e-14
NKG7	7.15284e-19	-0.160573	0.987	0.993	1.92411e-14
RORA	7.67464e-19	0.361809	0.811	0.753	2.06448e-14
PFN1	9.03892e-19	-0.151495	0.92	0.972	2.43147e-14
S1PR4	9.69402e-19	-0.292095	0.279	0.39	2.60769e-14
SKIL	1.09182e-18	-0.326045	0.339	0.446	2.93701e-14
ARL4C	3.63671e-18	-0.263691	0.858	0.885	9.78275e-14
MT-ATP8	3.96763e-18	-0.246584	0.877	0.923	1.06729e-13
PLEKHA2	5.25033e-18	-0.285556	0.766	0.791	1.41234e-13
TAFA1	5.34296e-18	-0.362786	0.287	0.415	1.43726e-13
FYB1	6.24954e-18	0.264073	0.853	0.812	1.68113e-13
B2M	6.54489e-18	-0.179424	0.999	1	1.76058e-13
BHLHE40	7.01288e-18	-0.28833	0.244	0.358	1.88646e-13
PRKY	8.29171e-18	0.225972	0.093	0.031	2.23047e-13
AC016831.7	1.43571e-17	0.350024	0.382	0.284	3.86207e-13
TGFBR3	1.69366e-17	0.303694	0.818	0.758	4.55594e-13
IFNAR2	1.96375e-17	0.276217	0.333	0.221	5.28248e-13
OVCH1-AS1	2.68946e-17	0.203174	0.071	0.019	7.23465e-13
ANXA5	3.39935e-17	-0.282242	0.277	0.37	9.14424e-13
PRF1	5.82991e-17	-0.262902	0.647	0.752	1.56825e-12
FGFBP2	7.62482e-17	-0.273533	0.5	0.627	2.05108e-12
IRF1	1.43517e-16	-0.220849	0.692	0.798	3.86061e-12
AP001011.1	2.03403e-16	0.302872	0.582	0.486	5.47153e-12
ITGB1	2.2766e-16	-0.324339	0.626	0.657	6.12406e-12
POLH	2.27705e-16	-0.204172	0.077	0.158	6.12525e-12
OTULIN	2.32982e-16	-0.292775	0.383	0.485	6.26721e-12
SH3KBP1	2.78072e-16	0.249698	0.862	0.813	7.48013e-12
ATP5F1E	3.05834e-16	-0.187509	0.962	0.98	8.22692e-12
PCNX1	3.20656e-16	0.314034	0.746	0.684	8.62566e-12
EVL	4.12269e-16	-0.248007	0.741	0.806	1.109e-11
TNFAIP8	5.35482e-16	0.308438	0.602	0.495	1.44045e-11
KLRC1	7.07384e-16	-0.266573	0.029	0.087	1.90286e-11
SOD1	7.12998e-16	-0.261708	0.585	0.66	1.91797e-11
MT2A	1.02702e-15	-0.338485	0.543	0.631	2.76268e-11
SMURF2	1.18766e-15	-0.294179	0.387	0.449	3.19479e-11
AHNAK	1.31329e-15	-0.253451	0.691	0.778	3.53275e-11
FOXO1	1.44574e-15	-0.33588	0.5	0.591	3.88904e-11
ADAMTS17	2.56432e-15	0.174024	0.07	0.02	6.89801e-11
RASA2	3.33043e-15	0.241178	0.87	0.836	8.95886e-11
BRD1	4.01311e-15	0.251103	0.5	0.383	1.07953e-10
MT-ND2	6.51588e-15	-0.14368	0.999	0.999	1.75277e-10
CCSER2	6.53777e-15	-0.223748	0.875	0.87	1.75866e-10
HSPB1	6.60574e-15	-0.223773	0.181	0.236	1.77694e-10
GRK5	7.57209e-15	-0.34328	0.419	0.505	2.03689e-10
B3GNT2	8.51035e-15	-0.240748	0.181	0.271	2.28928e-10
LGALS1	9.22208e-15	-0.395343	0.626	0.698	2.48074e-10
SPPL3	1.28773e-14	0.299715	0.449	0.346	3.46399e-10
SLC38A1	1.46373e-14	0.219145	0.899	0.845	3.93743e-10
PTPRE	1.55056e-14	-0.254215	0.425	0.51	4.171e-10
KLRC2	2.42048e-14	-0.370493	0.152	0.237	6.5111e-10
HIVEP2	2.7461e-14	0.332029	0.419	0.337	7.38702e-10
ARL17A	2.94323e-14	0.149288	0.155	0.081	7.91729e-10
HSPA1A	3.01422e-14	-0.163964	0.036	0.094	8.10825e-10
ABCG1	5.64287e-14	0.102189	0.091	0.038	1.51793e-09
XCL1	7.16399e-14	0.202178	0.125	0.059	1.92711e-09
RUNX3	7.90864e-14	0.246712	0.868	0.811	2.12742e-09
DSTN	9.45895e-14	-0.281619	0.547	0.609	2.54446e-09
PLCL2	1.08851e-13	0.272331	0.648	0.56	2.92809e-09
CEP85L	1.34201e-13	0.278845	0.586	0.485	3.61e-09
CPB2-AS1	1.39456e-13	-0.259002	0.22	0.287	3.75136e-09
SRGN	2.53876e-13	0.21798	0.927	0.933	6.82926e-09
CXCR4	2.68174e-13	-0.22503	0.788	0.853	7.21389e-09
PHF20	2.76348e-13	0.238454	0.705	0.626	7.43375e-09
ZFP36L2	2.9586e-13	0.272856	0.873	0.845	7.95862e-09
IFI16	4.71752e-13	0.260361	0.674	0.588	1.26901e-08
CMC2	4.84824e-13	-0.24033	0.333	0.419	1.30418e-08
CD8B	5.48502e-13	-0.241789	0.562	0.65	1.47547e-08
MAN1A1	5.89458e-13	0.295569	0.357	0.262	1.58564e-08
DBI	6.08201e-13	-0.220683	0.615	0.707	1.63606e-08
CD160	6.79423e-13	0.260173	0.231	0.149	1.82765e-08
SNED1	7.11739e-13	0.16805	0.073	0.026	1.91458e-08
JUNB	8.77298e-13	0.194407	0.649	0.685	2.35993e-08
CARD16	1.01899e-12	-0.235532	0.345	0.437	2.74108e-08
CARD11	1.27985e-12	0.249788	0.642	0.573	3.4428e-08
POLR2L	1.3118e-12	-0.226812	0.558	0.637	3.52875e-08
UBC	1.31969e-12	0.183051	0.952	0.928	3.54995e-08
OXNAD1	1.48637e-12	0.224611	0.44	0.334	3.99834e-08
PRKX	1.50948e-12	-0.282749	0.561	0.642	4.06051e-08
CFL1	2.03156e-12	-0.165623	0.896	0.942	5.46489e-08
NDUFB2	2.28263e-12	-0.218508	0.619	0.691	6.14027e-08
PTGDS	3.14369e-12	-0.443942	0.07	0.122	8.45653e-08
RPL13A	3.18371e-12	0.117412	0.997	0.99	8.56417e-08
PDCD1	3.18769e-12	0.100694	0.053	0.015	8.57488e-08
FOXN3	3.39179e-12	0.226552	0.908	0.877	9.12391e-08
STAT1	3.75651e-12	-0.287681	0.342	0.363	1.0105e-07
ARAP2	3.83407e-12	0.254712	0.709	0.63	1.03136e-07
CIRBP	3.87015e-12	0.203397	0.778	0.693	1.04107e-07
GPRIN3	4.47447e-12	0.24671	0.586	0.482	1.20363e-07
ATXN1	5.41775e-12	0.233088	0.859	0.819	1.45737e-07
PAG1	6.71932e-12	0.282269	0.242	0.162	1.8075e-07
SFMBT2	7.6911e-12	0.284927	0.562	0.501	2.06891e-07
RAP1B	8.8702e-12	0.192581	0.942	0.924	2.38608e-07
HELZ	1.00304e-11	0.25415	0.658	0.577	2.69817e-07
ARHGAP25	1.33056e-11	0.261213	0.595	0.512	3.57919e-07
RNF115	1.35987e-11	0.249539	0.656	0.575	3.65806e-07
CCNH	1.489e-11	0.249124	0.75	0.684	4.00541e-07
AC058791.1	1.50771e-11	0.193355	0.18	0.109	4.05573e-07
LDLR	1.77181e-11	-0.199117	0.077	0.142	4.76617e-07
PYHIN1	2.01829e-11	0.22558	0.821	0.763	5.4292e-07
CD2	2.25864e-11	-0.216391	0.741	0.711	6.07573e-07
NXT1	2.33592e-11	-0.18075	0.123	0.195	6.28362e-07
MT-ATP6	2.48075e-11	-0.12344	1	1	6.67323e-07
KAT6B	2.75471e-11	0.227412	0.576	0.49	7.41018e-07
JUN	2.87179e-11	-0.100402	0.448	0.548	7.72511e-07
FKBP5	2.90133e-11	0.190747	0.569	0.464	7.80458e-07
AC079793.1	2.92377e-11	0.258636	0.666	0.607	7.86495e-07
C1orf162	2.92919e-11	-0.217544	0.124	0.172	7.87952e-07
PLXND1	3.05522e-11	0.188453	0.141	0.08	8.21855e-07
RUNX2	3.34078e-11	-0.293028	0.183	0.257	8.98669e-07
USP24	3.39462e-11	0.22004	0.638	0.548	9.13154e-07
AC016831.5	3.48242e-11	0.17191	0.132	0.075	9.36772e-07
MED14	3.49649e-11	-0.234554	0.316	0.388	9.40555e-07
COPS9	3.99123e-11	-0.212217	0.572	0.637	1.07364e-06
TAGLN2	4.6813e-11	-0.230023	0.449	0.536	1.25927e-06
TNFRSF9	5.01705e-11	0.111166	0.073	0.029	1.34959e-06
LY9	5.03447e-11	0.201135	0.28	0.195	1.35427e-06
DYNLL1	5.15377e-11	-0.236469	0.363	0.391	1.38636e-06
LINC01138	5.18388e-11	0.221032	0.447	0.349	1.39446e-06
YES1	5.5692e-11	0.272726	0.587	0.517	1.49811e-06
NUCKS1	5.62422e-11	0.217384	0.688	0.61	1.51291e-06
SOCS1	5.77853e-11	-0.19213	0.14	0.207	1.55442e-06
MYO3B	6.40932e-11	-0.259641	0.076	0.141	1.72411e-06
SRSF11	6.76483e-11	0.197676	0.807	0.738	1.81974e-06
SGCD	6.98997e-11	-0.422955	0.33	0.421	1.8803e-06
GPR65	8.42134e-11	-0.216069	0.391	0.473	2.26534e-06
ZHX2	9.24051e-11	0.304581	0.567	0.526	2.4857e-06
VAMP8	9.32486e-11	-0.196982	0.508	0.563	2.50839e-06
SUN2	1.10941e-10	-0.199125	0.563	0.617	2.98432e-06
AGTRAP	1.32696e-10	-0.176479	0.208	0.267	3.56952e-06
ZNF683	1.52945e-10	-0.226468	0.096	0.159	4.11422e-06
SNHG8	1.6546e-10	0.231316	0.524	0.434	4.45087e-06
BLOC1S1	1.74335e-10	-0.204436	0.486	0.557	4.68961e-06
RPS20	1.86559e-10	0.149775	0.955	0.937	5.01844e-06
EIF1	1.91207e-10	0.164621	0.989	0.986	5.14346e-06
GAS7	1.98781e-10	-0.213865	0.207	0.294	5.34721e-06
FOXP1	2.01506e-10	0.221467	0.846	0.822	5.42051e-06
LNPEP	2.14592e-10	0.21582	0.61	0.517	5.77253e-06
TIGAR	2.32162e-10	-0.220336	0.17	0.244	6.24517e-06
DTHD1	2.83371e-10	0.277484	0.277	0.197	7.62269e-06
FNBP1	2.90189e-10	0.216573	0.912	0.88	7.80609e-06
PPIA	3.24414e-10	-0.169422	0.864	0.904	8.72674e-06
IQGAP2	3.61137e-10	0.190442	0.925	0.899	9.71458e-06
ANXA6	3.66097e-10	-0.220672	0.442	0.525	9.84801e-06
IL2RG	3.78107e-10	-0.19639	0.69	0.759	1.01711e-05
CD48	4.20755e-10	0.19436	0.796	0.743	1.13183e-05
CCL3L1	4.39673e-10	-0.178853	0.141	0.217	1.18272e-05
ABLIM1	4.97644e-10	-0.280102	0.375	0.447	1.33866e-05
ETS1	5.99099e-10	0.161695	0.935	0.915	1.61158e-05
UPP1	6.18273e-10	-0.186264	0.333	0.424	1.66316e-05
TES	6.50432e-10	-0.214961	0.452	0.533	1.74966e-05
RNF125	6.91172e-10	-0.229849	0.821	0.871	1.85925e-05
ARHGAP18	7.15564e-10	0.167166	0.186	0.117	1.92487e-05
ANKRD12	8.11725e-10	0.219789	0.934	0.907	2.18354e-05
RPLP0	8.4168e-10	0.15374	0.92	0.901	2.26412e-05
EMP3	9.17398e-10	-0.174733	0.802	0.856	2.4678e-05
DRAIC	1.42639e-09	0.135978	0.083	0.038	3.83699e-05
CD70	1.4509e-09	-0.127284	0.038	0.076	3.90293e-05
SERTAD1	1.49246e-09	-0.205186	0.229	0.306	4.01471e-05
INPP4A	1.49793e-09	0.213042	0.595	0.521	4.02942e-05
FKBP11	1.51782e-09	0.242917	0.423	0.354	4.08292e-05
AC020659.1	1.54759e-09	-0.103663	0.022	0.058	4.16303e-05
SCML4	2.05026e-09	0.225971	0.569	0.532	5.51519e-05
IFITM2	2.05063e-09	-0.190284	0.832	0.878	5.51621e-05
NUCB2	2.09317e-09	0.218686	0.354	0.279	5.63062e-05
ARHGAP15	2.09796e-09	0.184614	0.961	0.951	5.64351e-05
TGFBR2	2.14544e-09	0.231583	0.559	0.488	5.77122e-05
AP001977.1	2.15965e-09	-0.187955	0.042	0.089	5.80946e-05
CCDC97	2.20918e-09	-0.223912	0.258	0.327	5.94269e-05
FBXW11	2.41618e-09	0.229305	0.467	0.391	6.49952e-05
SYNE1	2.5051e-09	-0.101903	0.882	0.934	6.73872e-05
APBA2	2.57524e-09	0.253936	0.447	0.409	6.92739e-05
APBB1IP	2.8913e-09	0.180616	0.784	0.712	7.77759e-05
MT-ND5	2.98929e-09	-0.135889	0.987	0.989	8.04119e-05
FMN1	3.02243e-09	-0.148647	0.023	0.06	8.13033e-05
TXNIP	3.11636e-09	0.122889	0.921	0.954	8.38301e-05
WNK1	3.1789e-09	0.195495	0.704	0.629	8.55124e-05
ACSL1	3.35346e-09	-0.167471	0.103	0.157	9.02081e-05
DLEU1	3.48855e-09	0.330385	0.242	0.198	9.38421e-05
PDE4B	3.6827e-09	-0.230914	0.448	0.524	9.90645e-05
ATP5MF	3.73516e-09	-0.160493	0.533	0.577	0.000100476
DAB1	3.78967e-09	0.22356	0.11	0.071	0.000101942
TNRC6B	3.93381e-09	0.145801	0.933	0.884	0.00010582
PRDX1	4.10436e-09	-0.174021	0.293	0.353	0.000110407
AGAP1	4.16457e-09	-0.250532	0.241	0.322	0.000112027
DDIT4	4.29351e-09	-0.211653	0.453	0.529	0.000115495
CSTB	4.44676e-09	-0.191158	0.398	0.469	0.000119618
ASMTL	4.78544e-09	0.212786	0.278	0.207	0.000128728
ZNF276	4.9138e-09	-0.181322	0.247	0.312	0.000132181
SKAP1	5.0478e-09	0.163468	0.963	0.964	0.000135786
GBP5	5.26192e-09	-0.148709	0.3	0.296	0.000141546
JMJD6	5.58581e-09	-0.188072	0.308	0.368	0.000150258
SEC24B	7.03366e-09	0.179838	0.498	0.407	0.000189205
CD8A	7.21072e-09	-0.107648	0.72	0.799	0.000193968
BACH2	7.28779e-09	0.367026	0.296	0.247	0.000196042
PBX4	7.8299e-09	0.239078	0.204	0.143	0.000210624
RNF19A	8.98094e-09	0.188924	0.805	0.749	0.000241587
ARPC1B	9.03649e-09	-0.167005	0.704	0.772	0.000243082
LCP2	1.04742e-08	0.203157	0.493	0.405	0.000281756
IPCEF1	1.08035e-08	0.151173	0.317	0.236	0.000290614
NDUFB3	1.11508e-08	-0.159573	0.256	0.309	0.000299957
ZBED4	1.13481e-08	0.208148	0.339	0.267	0.000305263
COMMD6	1.1889e-08	-0.170742	0.79	0.839	0.000319814
INPP5D	1.24565e-08	0.181121	0.791	0.735	0.00033508
RPS11	1.415e-08	0.124301	0.99	0.98	0.000380635
MBNL1-AS1	1.46524e-08	0.113491	0.091	0.046	0.000394149
ZFAND3	1.47037e-08	0.198124	0.849	0.799	0.000395529
GZMK	1.51502e-08	0.310839	0.286	0.218	0.000407541
DUSP10	1.56283e-08	-0.15768	0.101	0.159	0.000420401
CLDND1	1.6101e-08	0.193546	0.374	0.293	0.000433118
DENND3	1.64851e-08	-0.19573	0.221	0.291	0.00044345
NAP1L1	1.65012e-08	0.192328	0.656	0.591	0.000443882
STIM1	1.89043e-08	0.214302	0.586	0.521	0.000508525
S100PBP	2.05343e-08	0.193897	0.234	0.17	0.000552372
USP25	2.15601e-08	0.217033	0.569	0.504	0.000579967
PDE4D	2.27764e-08	-0.191578	0.572	0.587	0.000612685
ZC3H6	2.43265e-08	0.186417	0.213	0.146	0.000654383
UBAC2	2.51771e-08	0.196795	0.633	0.57	0.000677264
CHSY3	2.61875e-08	0.243763	0.056	0.022	0.000704444
SDCBP	2.98206e-08	0.195045	0.409	0.331	0.000802175
HNRNPA1	2.98561e-08	0.157243	0.828	0.788	0.000803129
ZDHHC7	3.05844e-08	-0.166054	0.17	0.23	0.000822721
CCND3	3.10255e-08	0.173246	0.764	0.698	0.000834585
NOP10	3.1376e-08	-0.182792	0.288	0.347	0.000844013
PCED1B-AS1	3.25771e-08	-0.161798	0.771	0.803	0.000876324
SNX9	3.3818e-08	0.184745	0.113	0.065	0.000909705
PPT1	3.79422e-08	-0.151859	0.124	0.186	0.00102064
PSMB9	3.82995e-08	-0.179604	0.695	0.754	0.00103026
NEK7	4.16929e-08	0.218779	0.553	0.475	0.00112154
GBP1	4.20146e-08	-0.152357	0.151	0.174	0.00113019
KIF13B	4.71014e-08	0.199416	0.589	0.533	0.00126703
ZEB2	4.81784e-08	-0.196035	0.957	0.966	0.001296
NAP1L4	5.14401e-08	0.18913	0.682	0.635	0.00138374
FP236383.3	5.23617e-08	0.18157	0.133	0.091	0.00140853
FAM53B-AS1	5.43398e-08	-0.130783	0.076	0.128	0.00146174
SYTL3	5.58985e-08	0.241104	0.937	0.928	0.00150367
STAG2	5.6809e-08	0.195006	0.704	0.645	0.00152816
SIMC1	5.75079e-08	-0.204273	0.16	0.224	0.00154696
NKTR	5.81152e-08	0.199336	0.678	0.616	0.0015633
TRAT1	6.0195e-08	0.199723	0.265	0.207	0.00161925
SPN	6.1476e-08	-0.190386	0.412	0.484	0.00165371
C4orf48	6.16033e-08	-0.147873	0.254	0.293	0.00165713
KMT2D	6.19893e-08	-0.167697	0.177	0.239	0.00166751
TXN	6.95273e-08	-0.173365	0.438	0.502	0.00187028
BLVRB	6.9562e-08	0.210633	0.199	0.148	0.00187122
CCT3	7.0048e-08	-0.139763	0.291	0.321	0.00188429
OPRM1	7.0061e-08	0.142625	0.12	0.073	0.00188464
AC016074.2	7.2781e-08	0.226281	0.231	0.18	0.00195781
PDZD8	7.37169e-08	0.216888	0.451	0.377	0.00198298
FTH1	7.6539e-08	0.342003	0.962	0.944	0.0020589
COX6C	7.76225e-08	-0.164355	0.764	0.81	0.00208804
LEPROTL1	7.98376e-08	0.170842	0.626	0.608	0.00214763
NCOA1	7.99092e-08	0.202855	0.82	0.781	0.00214956
ATRX	8.38862e-08	0.173879	0.762	0.712	0.00225654
NDUFB7	8.38967e-08	-0.163923	0.516	0.587	0.00225682
ATP5ME	8.56856e-08	-0.163628	0.649	0.714	0.00230494
FOS	8.93632e-08	0.245896	0.368	0.328	0.00240387
CD96	9.02808e-08	0.192785	0.818	0.778	0.00242855
MCTP2	9.10283e-08	0.161676	0.73	0.655	0.00244866
PPP1R16B	9.65694e-08	-0.16412	0.893	0.896	0.00259772
NMT1	9.68917e-08	-0.165623	0.279	0.339	0.00260639
RORA-AS1	9.74708e-08	0.215	0.408	0.345	0.00262196
HSP90AB1	9.77093e-08	-0.198414	0.754	0.797	0.00262838
CSGALNACT1	1.01981e-07	-0.121889	0.058	0.103	0.00274329
USP34	1.03072e-07	0.179109	0.775	0.729	0.00277265
SLCO4C1	1.14935e-07	-0.186341	0.154	0.218	0.00309176
NPC1	1.20239e-07	0.233585	0.565	0.506	0.00323442
RYBP	1.24566e-07	-0.196708	0.284	0.357	0.00335084
RRAS2	1.25659e-07	0.186528	0.394	0.316	0.00338023
ASH1L	1.25696e-07	0.187565	0.78	0.745	0.00338123
C12orf57	1.26071e-07	-0.192146	0.578	0.629	0.00339132
DGKD	1.56204e-07	0.215047	0.519	0.474	0.0042019
RASA1	1.62697e-07	0.173949	0.387	0.308	0.00437656
NIBAN1	1.66085e-07	-0.220732	0.653	0.711	0.00446769
STAT4	1.8061e-07	0.221868	0.939	0.924	0.00485841
POLR2J3	1.95535e-07	-0.152	0.31	0.351	0.00525989
EOMES	1.99141e-07	0.163435	0.212	0.155	0.00535691
PNISR	2.01376e-07	0.164658	0.791	0.748	0.00541702
CHCHD10	2.0224e-07	-0.116875	0.252	0.275	0.00544026
AHSA1	2.06293e-07	-0.149333	0.152	0.203	0.00554927
DISC1	2.0927e-07	-0.18925	0.145	0.174	0.00562935
GCC2	2.11645e-07	0.194334	0.704	0.635	0.00569325
PCID2	2.13108e-07	-0.165584	0.197	0.255	0.00573259
PTK2B	2.1551e-07	-0.207915	0.44	0.47	0.00579721
ARHGEF3	2.19287e-07	0.179201	0.544	0.464	0.00589882
BTG2	2.38072e-07	-0.184617	0.367	0.433	0.00640414
RFTN1	2.43714e-07	0.181538	0.664	0.601	0.0065559
RICTOR	2.49584e-07	0.177927	0.72	0.678	0.0067138
KRTCAP2	2.64237e-07	-0.146507	0.608	0.643	0.00710797
FGD3	2.68767e-07	-0.170979	0.378	0.435	0.00722983
PPDPF	2.7257e-07	-0.158477	0.814	0.846	0.00733214
CAMK4	2.77435e-07	0.265659	0.301	0.231	0.00746301
ATP6V0E1	2.83915e-07	-0.157893	0.641	0.701	0.00763732
DOCK8	2.85455e-07	-0.153811	0.794	0.848	0.00767875
RAB27A	3.00837e-07	0.190263	0.588	0.529	0.00809251
DIP2A	3.03082e-07	-0.200695	0.587	0.633	0.00815291
FKBP4	3.04192e-07	-0.105448	0.046	0.084	0.00818276
HSP90AA1	3.1635e-07	-0.179152	0.929	0.945	0.00850981
PDE7A	3.20298e-07	0.21954	0.688	0.662	0.00861603
AC016831.1	3.26428e-07	0.110806	0.09	0.05	0.00878092
AC010642.2	3.27265e-07	-0.14888	0.131	0.181	0.00880343
CYBA	3.34991e-07	-0.12552	0.944	0.963	0.00901125
ARID4B	3.3756e-07	0.136735	0.879	0.834	0.00908037
SELPLG	3.48459e-07	-0.156092	0.296	0.37	0.00937355
PRDX5	3.73762e-07	-0.16255	0.345	0.407	0.0100542
HDAC9	3.92097e-07	0.232693	0.173	0.118	0.0105474
SERBP1	4.0552e-07	0.168965	0.688	0.63	0.0109085
RHD	4.21539e-07	-0.114474	0.078	0.128	0.0113394
MYL6	4.45773e-07	-0.115506	0.926	0.951	0.0119913
BANF1	4.61279e-07	-0.156033	0.223	0.283	0.0124084
NDUFA12	4.6232e-07	-0.14001	0.428	0.457	0.0124364
NCKAP1	4.65429e-07	-0.132436	0.071	0.116	0.01252
AGTPBP1	4.81275e-07	0.171018	0.748	0.685	0.0129463
KLHDC4	4.86091e-07	-0.166122	0.304	0.358	0.0130758
FRY	5.16033e-07	-0.203123	0.121	0.178	0.0138813
UQCR10	5.18594e-07	-0.153343	0.619	0.657	0.0139502
CD44	5.34205e-07	-0.16901	0.706	0.745	0.0143701
PIM1	5.44289e-07	-0.114398	0.096	0.12	0.0146414
EPG5	5.5248e-07	0.228349	0.297	0.249	0.0148617
AKT3	5.66214e-07	0.192866	0.8	0.769	0.0152312
ZBTB7A	5.76625e-07	-0.15841	0.442	0.503	0.0155112
CD320	5.81252e-07	-0.16446	0.213	0.269	0.0156357
ESYT1	5.87855e-07	-0.141749	0.133	0.191	0.0158133
BICDL1	6.09031e-07	0.225695	0.227	0.177	0.0163829
PATL2	6.14581e-07	-0.172463	0.321	0.391	0.0165322
ANKRD13D	6.33456e-07	-0.154395	0.242	0.306	0.01704
POLR2K	6.48896e-07	-0.156627	0.299	0.362	0.0174553
ZCCHC2	6.73775e-07	0.17438	0.33	0.265	0.0181245
RPS2	6.76048e-07	0.10492	0.997	0.996	0.0181857
IFNGR1	7.38403e-07	0.196492	0.426	0.364	0.0198631
BCL3	7.55141e-07	-0.106373	0.077	0.125	0.0203133
ELL2	7.62363e-07	0.195836	0.419	0.354	0.0205076
UQCRH	7.91399e-07	-0.164381	0.609	0.662	0.0212886
RELL1	7.94003e-07	0.166481	0.418	0.341	0.0213587
NCOA2	8.53522e-07	0.171579	0.759	0.708	0.0229597
EVI2B	8.88243e-07	0.182578	0.472	0.409	0.0238937
DENND4A	9.29271e-07	0.205773	0.692	0.63	0.0249974
PTPRC	9.37414e-07	0.11097	1	0.997	0.0252164
PARP9	9.45994e-07	-0.146765	0.145	0.183	0.0254472
PPP1R13B	9.87317e-07	-0.164327	0.18	0.223	0.0265588
SOD2	9.94176e-07	0.14663	0.329	0.258	0.0267433
TRIM69	1.00156e-06	-0.117548	0.068	0.102	0.0269419
EML4	1.04639e-06	0.183915	0.899	0.871	0.028148
CEMIP2	1.05266e-06	0.172493	0.924	0.906	0.0283165
RPS24	1.05424e-06	-0.102472	0.993	0.991	0.028359
PTPN7	1.09116e-06	-0.174872	0.414	0.48	0.0293523
ST6GAL1	1.10485e-06	0.226728	0.579	0.52	0.0297204
ANKRD11	1.16974e-06	0.143724	0.841	0.794	0.031466
MGAT5	1.22711e-06	0.217448	0.333	0.282	0.0330092
MVB12B	1.23737e-06	0.177488	0.414	0.341	0.0332852
SRSF3	1.24516e-06	-0.133491	0.734	0.794	0.0334949
TENM1	1.2877e-06	0.152642	0.194	0.139	0.0346392
MYL12B	1.30572e-06	-0.136134	0.875	0.888	0.0351238
SLAMF7	1.36639e-06	0.187941	0.36	0.295	0.036756
CCL4L2	1.37465e-06	-0.201525	0.097	0.142	0.0369782
ADAMTS10	1.39557e-06	-0.118709	0.108	0.162	0.0375407
CKAP2	1.41928e-06	-0.115915	0.102	0.154	0.0381787
RNF149	1.41989e-06	0.166404	0.626	0.554	0.0381949
MAML2	1.4253e-06	0.253834	0.527	0.469	0.0383405
FCGR3A	1.43973e-06	-0.17776	0.365	0.441	0.0387287
ALOX5AP	1.54746e-06	0.154796	0.3	0.231	0.0416266
RBM3	1.55924e-06	0.134698	0.668	0.594	0.0419435
RAC2	1.87193e-06	-0.135286	0.638	0.708	0.050355
EPB41	1.90552e-06	0.140367	0.791	0.73	0.0512586
SLC6A6	1.96216e-06	-0.13761	0.113	0.16	0.0527821
LTB	2.04798e-06	-0.226749	0.245	0.292	0.0550907
ZMYM2	2.12545e-06	0.187926	0.53	0.473	0.0571747
PRSS23	2.16962e-06	-0.128239	0.202	0.268	0.0583627
CAMK1D	2.18177e-06	0.221054	0.587	0.554	0.0586895
SEC61G	2.19243e-06	-0.145217	0.54	0.595	0.0589763
CDC42SE2	2.20466e-06	0.149783	0.965	0.957	0.0593055
PRKX-AS1	2.20497e-06	-0.138008	0.139	0.191	0.0593138
FCF1	2.37165e-06	-0.122075	0.111	0.158	0.0637973
LCP1	2.44346e-06	-0.142218	0.875	0.897	0.065729
RPS27L	2.47829e-06	-0.177966	0.471	0.51	0.0666659
ADGRG5	2.51293e-06	-0.175173	0.261	0.32	0.0675978
FTX	2.52845e-06	0.190998	0.643	0.594	0.0680153
GALNT3	2.53064e-06	-0.155282	0.219	0.284	0.0680741
DDX24	2.65619e-06	0.151178	0.823	0.792	0.0714516
TGFBR1	2.8364e-06	0.15779	0.341	0.272	0.0762991
FP671120.4	2.83757e-06	0.146404	0.088	0.056	0.0763308
TBC1D2B	2.90798e-06	-0.168904	0.289	0.348	0.0782247
CD300A	2.922e-06	-0.153355	0.283	0.343	0.0786017
PAM	2.97085e-06	0.221092	0.582	0.542	0.079916
SRSF4	2.98952e-06	0.171797	0.659	0.6	0.0804182
ADGRG1	3.00145e-06	-0.144499	0.417	0.493	0.080739
AP002387.2	3.18635e-06	0.133699	0.212	0.155	0.0857128
CYTH1	3.23475e-06	0.143886	0.865	0.848	0.0870148
ISCA1	3.23565e-06	0.144487	0.358	0.287	0.0870391
SARAF	3.23828e-06	0.153441	0.855	0.849	0.0871098
ATP5MD	3.3251e-06	-0.153568	0.608	0.66	0.0894453
HIPK1	3.36036e-06	0.163893	0.399	0.346	0.0903938
ISG15	3.36173e-06	-0.136641	0.377	0.433	0.0904306
THRA1/BTR	3.3663e-06	0.111784	0.153	0.102	0.0905534
DDX21	3.40985e-06	0.171212	0.579	0.519	0.091725
RPS17	3.4234e-06	0.113476	0.867	0.865	0.0920895
ASXL2	3.51894e-06	0.180591	0.341	0.281	0.0946596
ZFAS1	3.54149e-06	0.155527	0.767	0.746	0.095266
WSB1	3.55389e-06	0.146799	0.492	0.417	0.0955997
SNHG6	3.59272e-06	0.149171	0.778	0.73	0.0966441
STK17A	3.76598e-06	0.152403	0.743	0.696	0.101305
AC067945.4	3.79674e-06	0.125237	0.166	0.114	0.102132
A2M	3.99151e-06	0.159331	0.753	0.688	0.107372
ZNF331	4.08324e-06	0.280076	0.571	0.532	0.109839
ARL17B	4.22194e-06	-0.104467	0.07	0.099	0.11357
PAFAH2	4.27487e-06	-0.104919	0.107	0.158	0.114994
PLEK	4.4757e-06	0.180351	0.657	0.611	0.120396
SLMAP	4.57622e-06	0.183221	0.463	0.406	0.1231
TCF12	4.86109e-06	0.162558	0.698	0.659	0.130763
MX2	4.86663e-06	-0.166546	0.23	0.282	0.130912
TUBA4A	4.98054e-06	-0.149847	0.451	0.522	0.133977
LUC7L3	5.14043e-06	0.132777	0.711	0.642	0.138278
AC087854.1	5.29082e-06	0.16387	0.295	0.234	0.142323
TRIO	5.3724e-06	0.173506	0.165	0.114	0.144518
YARS	5.38836e-06	0.187745	0.344	0.294	0.144947
AC243829.2	5.51547e-06	0.288322	0.347	0.296	0.148366
EXT1	5.52766e-06	0.170041	0.18	0.126	0.148694
BIRC2	5.63563e-06	-0.150493	0.333	0.389	0.151599
HERC3	5.66811e-06	0.152866	0.369	0.299	0.152472
EFHD2	5.78064e-06	-0.105369	0.691	0.757	0.155499
CMTM7	6.5374e-06	0.150181	0.216	0.16	0.175856
MFSD10	6.67497e-06	-0.140957	0.29	0.344	0.179557
PLEKHF1	6.74002e-06	-0.128242	0.143	0.197	0.181306
PNN	7.15587e-06	0.154433	0.675	0.624	0.192493
CCDC88C	7.19807e-06	0.14909	0.669	0.619	0.193628
PPP3CC	7.71732e-06	0.163516	0.71	0.654	0.207596
CDK17	7.891e-06	-0.160196	0.778	0.788	0.212268
PSMD8	7.89108e-06	-0.126988	0.408	0.45	0.21227
BCL11B	8.08741e-06	0.181618	0.809	0.775	0.217551
TSPO	8.09821e-06	-0.149576	0.444	0.503	0.217842
FCRL3	8.18014e-06	0.156017	0.236	0.183	0.220046
MYL12A	8.52075e-06	-0.128796	0.891	0.92	0.229208
PPM1B	8.84032e-06	0.148454	0.599	0.532	0.237805
EMB	8.87318e-06	0.138716	0.787	0.732	0.238688
EPS15L1	9.08999e-06	0.127764	0.28	0.217	0.244521
ARID4A	1.00182e-05	0.184423	0.403	0.343	0.269491
MED26	1.00238e-05	-0.110362	0.107	0.148	0.269641
ZCCHC7	1.0364e-05	0.167336	0.591	0.529	0.278793
PSMB3	1.06538e-05	-0.126009	0.381	0.42	0.286587
FAM49B	1.08941e-05	0.127089	0.856	0.846	0.293051
FAM107B	1.103e-05	0.164128	0.708	0.653	0.296708
TTC37	1.14179e-05	0.169281	0.322	0.262	0.307143
PRKCI	1.19753e-05	-0.154774	0.212	0.256	0.322136
MAGOH	1.28539e-05	-0.131339	0.395	0.462	0.345771
RALGAPA1	1.29625e-05	-0.144722	0.693	0.731	0.34869
RPL23	1.32705e-05	0.113126	0.933	0.916	0.356975
SYTL2	1.33395e-05	0.223143	0.445	0.424	0.358833
UBASH3A	1.38102e-05	0.108173	0.14	0.094	0.371495
SH3GLB1	1.41174e-05	-0.14222	0.466	0.506	0.379757
SNRPG	1.53003e-05	-0.14301	0.474	0.53	0.411579
AC068724.3	1.53495e-05	-0.126962	0.169	0.209	0.4129
CTSS	1.54188e-05	-0.148566	0.468	0.529	0.414766
RUNX1	1.58376e-05	0.153395	0.785	0.755	0.426031
VSIR	1.65865e-05	-0.123532	0.214	0.254	0.446178
REEP5	1.68437e-05	-0.134098	0.441	0.489	0.453095
VIM	1.69607e-05	-0.118294	0.791	0.838	0.456242
NCK2	1.69693e-05	0.153319	0.423	0.364	0.456475
SEPTIN6	1.726e-05	0.151992	0.59	0.524	0.464294
MDFIC	1.737e-05	0.186059	0.446	0.383	0.467252
NFATC2	1.75849e-05	-0.151993	0.609	0.649	0.473033
ZNF831	1.7821e-05	0.155906	0.462	0.397	0.479384
MIEN1	1.79016e-05	-0.126411	0.19	0.244	0.481554
RAB8B	1.79313e-05	0.156202	0.758	0.709	0.482351
COX6B1	1.80747e-05	-0.132707	0.67	0.718	0.486208
MTFR1	1.82902e-05	0.146193	0.275	0.219	0.492005
TBK1	1.85415e-05	-0.144866	0.313	0.375	0.498767
PLAAT3	1.8555e-05	-0.130291	0.355	0.407	0.499131
RBM39	1.882e-05	0.110477	0.943	0.932	0.506257
MED15	1.91706e-05	-0.125174	0.451	0.476	0.515688
PSME2	2.01807e-05	-0.150032	0.494	0.533	0.542861
SEC63	2.07058e-05	0.140628	0.409	0.342	0.556987
WDR83OS	2.11131e-05	-0.139803	0.459	0.509	0.567943
CORO1A	2.13026e-05	-0.122977	0.705	0.762	0.57304
ATM	2.19074e-05	0.138909	0.807	0.783	0.589309
DENND4C	2.19951e-05	0.128804	0.533	0.463	0.591669
UBASH3B	2.2162e-05	0.162191	0.171	0.127	0.596157
PRDM2	2.23707e-05	0.12944	0.662	0.598	0.601772
LY6E	2.23843e-05	-0.14354	0.468	0.514	0.602138
TBL1X	2.30707e-05	0.187015	0.439	0.398	0.620603
TTC39B	2.31814e-05	0.138093	0.227	0.172	0.623579
TERF2IP	2.34267e-05	0.145606	0.651	0.613	0.630179
FHIT	2.38365e-05	0.174371	0.117	0.077	0.641201
MXRA7	2.50801e-05	-0.126596	0.231	0.292	0.674654
FAM53B	2.78669e-05	-0.13858	0.605	0.623	0.749621
F2R	2.82525e-05	0.15374	0.318	0.274	0.759992
ANXA2R	2.8509e-05	-0.122338	0.22	0.259	0.766893
GCLM	2.87584e-05	0.130433	0.223	0.17	0.773602
VNN2	2.89533e-05	-0.110609	0.107	0.137	0.778845
RGCC	2.95417e-05	-0.145588	0.15	0.203	0.794673
GRK2	3.02148e-05	-0.134983	0.27	0.324	0.812777
XPO5	3.0872e-05	-0.115614	0.089	0.131	0.830457
ISG20	3.14017e-05	0.138857	0.651	0.607	0.844705
VPS13C	3.17487e-05	0.129446	0.786	0.747	0.85404
MYO6	3.1912e-05	-0.15322	0.318	0.375	0.858432
TSPAN5	3.24239e-05	0.145569	0.261	0.203	0.872202
LPGAT1	3.25058e-05	-0.155035	0.385	0.435	0.874406
SLC11A2	3.25529e-05	0.109065	0.135	0.092	0.875672
NUTM2B-AS1	3.29608e-05	0.158081	0.469	0.42	0.886645
SREBF2	3.36196e-05	-0.16488	0.358	0.412	0.904368
SYNRG	3.48129e-05	0.159083	0.502	0.441	0.936467
UFL1	3.5909e-05	0.145278	0.315	0.256	0.965953
RBMS1	3.63117e-05	0.137474	0.508	0.441	0.976784
FXYD5	3.64363e-05	-0.145441	0.572	0.621	0.980135
DCUN1D4	3.66135e-05	0.10474	0.142	0.098	0.984902
WDR47	3.7149e-05	-0.127926	0.14	0.187	0.999307
C22orf34	3.75592e-05	-0.159157	0.21	0.266	1
ITGAM	3.82155e-05	-0.136646	0.199	0.255	1
BTG1	4.01431e-05	0.106705	0.954	0.966	1
LSM7	4.15511e-05	-0.13004	0.537	0.593	1
CASP4	4.19287e-05	-0.124837	0.398	0.429	1
MAP2K6	4.23123e-05	0.151355	0.155	0.112	1
BUB3	4.51905e-05	0.136626	0.423	0.361	1
RAPGEF2	4.54467e-05	0.195604	0.445	0.384	1
MPZL3	4.61894e-05	0.124803	0.155	0.11	1
GGA2	4.67472e-05	-0.109018	0.524	0.518	1
CAPZA1	4.68052e-05	0.149147	0.77	0.735	1
C12orf75	4.70472e-05	-0.135652	0.708	0.746	1
IL12RB2	4.75583e-05	0.106547	0.072	0.041	1
TRAPPC1	4.7944e-05	-0.130783	0.43	0.474	1
SAMHD1	4.80387e-05	0.14232	0.508	0.475	1
RPS10	4.95565e-05	-0.152868	0.925	0.921	1
POLE4	5.05319e-05	-0.125709	0.237	0.285	1
SLC25A3	5.13646e-05	0.142986	0.553	0.499	1
PRRC2C	5.14527e-05	0.123995	0.887	0.852	1
LSM6	5.36536e-05	-0.124124	0.254	0.302	1
MAN1A2	5.39561e-05	0.161745	0.582	0.551	1
SRPK2	5.51035e-05	0.142106	0.796	0.75	1
NLRC3	5.61787e-05	-0.134036	0.353	0.408	1
MAPK14	5.7967e-05	0.155591	0.378	0.317	1
PHF20L1	5.86461e-05	0.156436	0.44	0.38	1
DUT	5.93714e-05	-0.12276	0.271	0.321	1
SNTB2	5.94577e-05	0.13848	0.209	0.16	1
BRK1	6.27688e-05	-0.101208	0.399	0.422	1
TTC19	6.32699e-05	0.123747	0.436	0.372	1
UBL5	6.41507e-05	-0.116608	0.768	0.788	1
DUSP1	6.4352e-05	0.147448	0.443	0.426	1
GOLGA8A	6.46013e-05	0.108939	0.155	0.112	1
DLG1	6.47441e-05	0.168366	0.501	0.45	1
BBX	6.48178e-05	0.148675	0.706	0.652	1
TFDP2	6.50418e-05	0.12296	0.603	0.605	1
WTAP	6.57844e-05	0.133541	0.59	0.533	1
ATOX1	6.59788e-05	-0.127738	0.176	0.224	1
HSPH1	6.69724e-05	-0.125282	0.222	0.26	1
TNFAIP3	6.73696e-05	-0.10388	0.686	0.746	1
ITGA4	6.74931e-05	0.133355	0.849	0.822	1
WDR89	6.75605e-05	-0.109434	0.078	0.111	1
SRRM2	6.87247e-05	0.124282	0.818	0.78	1
NFKB1	6.96517e-05	-0.169577	0.517	0.524	1
CDK6	6.99657e-05	0.18864	0.301	0.247	1
HERC4	7.35268e-05	0.160051	0.544	0.484	1
TMEM131L	7.49149e-05	0.176125	0.43	0.388	1
XAF1	7.53025e-05	-0.131443	0.227	0.26	1
CHMP1B	7.61047e-05	-0.113657	0.207	0.235	1
DAD1	7.62041e-05	-0.133916	0.45	0.495	1
ARID5B	7.73434e-05	0.1763	0.675	0.625	1
RHOF	8.11934e-05	-0.110006	0.247	0.28	1
ST3GAL4	8.23864e-05	0.101739	0.101	0.07	1
CDC37L1	8.38247e-05	-0.121923	0.167	0.216	1
MRPL34	8.38629e-05	-0.117352	0.233	0.29	1
TBC1D32	8.49166e-05	-0.17133	0.155	0.195	1
TPR	8.56459e-05	0.146709	0.607	0.547	1
WDR1	8.62004e-05	0.125507	0.35	0.29	1
SAR1A	8.88492e-05	0.14276	0.434	0.38	1
MAN2A1	8.99064e-05	0.154921	0.518	0.487	1
KMT2E	9.03803e-05	0.160369	0.865	0.836	1
ITCH	9.50354e-05	0.143645	0.717	0.682	1
HECTD1	9.6006e-05	0.155895	0.545	0.497	1
PABPC1	9.68641e-05	0.132693	0.868	0.871	1
NECAP2	9.95884e-05	0.10646	0.22	0.169	1
ANKRD44	0.000100499	0.116636	0.929	0.919	1
LINC00486	0.000100811	0.141351	0.264	0.224	1
FOXJ3	0.00010217	0.144162	0.538	0.479	1
ADAM8	0.00010349	-0.11564	0.125	0.165	1
LRRC8C	0.000103524	0.172041	0.519	0.489	1
PPP1R12A	0.000109867	0.115875	0.78	0.731	1
MRPL42	0.000110946	-0.122483	0.171	0.215	1
RAD21	0.00011209	0.128675	0.534	0.495	1
MALT1	0.000113934	0.160423	0.454	0.402	1
GPR137B	0.00011475	0.108039	0.218	0.167	1
SUGP2	0.000115359	0.116898	0.248	0.195	1
ARGLU1	0.000116726	0.121111	0.776	0.731	1
SELL	0.000122468	-0.10993	0.104	0.146	1
C4orf3	0.000124407	-0.10703	0.488	0.512	1
RSU1	0.000126669	0.13656	0.345	0.286	1
IKZF3	0.00012706	0.126068	0.706	0.649	1
TRBV28	0.000127774	-0.25421	0.121	0.16	1
WDFY2	0.000129062	-0.153653	0.242	0.288	1
RAB29	0.00013381	-0.129033	0.33	0.375	1
TPST2	0.000136402	-0.137305	0.413	0.466	1
ISCA2	0.000142806	-0.102183	0.107	0.145	1
JAK2	0.000144135	-0.144381	0.217	0.251	1
SMC3	0.000144142	0.141076	0.419	0.367	1
ANXA1	0.000144892	-0.143602	0.7	0.688	1
BCOR	0.000145755	-0.104413	0.098	0.135	1
RHOQ	0.000150028	0.113874	0.207	0.158	1
NEDD9	0.000150288	0.149779	0.467	0.422	1
TMEM167B	0.000151676	0.105436	0.173	0.13	1
RNF145	0.000153358	0.154662	0.396	0.341	1
DDI2	0.000154829	-0.109032	0.123	0.151	1
ABHD17A	0.0001552	-0.127511	0.655	0.698	1
KLRG1	0.000157427	0.14567	0.748	0.712	1
COX7C	0.000157715	-0.110631	0.89	0.896	1
MRPL41	0.00016042	-0.115896	0.357	0.386	1
MGST3	0.000169237	-0.114382	0.397	0.433	1
SSH2	0.000170132	0.169807	0.81	0.77	1
ATP5PF	0.000170257	-0.116577	0.504	0.546	1
GNAQ	0.000171418	0.146237	0.173	0.128	1
KDM2B	0.000179426	-0.13688	0.332	0.386	1
LINC01578	0.000181916	0.145245	0.726	0.69	1
CMIP	0.000185943	0.154533	0.808	0.76	1
LGR6	0.000186684	0.13037	0.214	0.166	1
GLIPR2	0.000191226	-0.128245	0.233	0.283	1
LINC01619	0.000195126	-0.115852	0.846	0.874	1
NDUFA4	0.00019634	-0.107484	0.744	0.775	1
ITGAL	0.000196607	0.136268	0.75	0.71	1
TCF7	0.000197966	0.130242	0.309	0.253	1
PTPN4	0.000200091	0.129493	0.733	0.687	1
NDUFA3	0.00020152	-0.127748	0.456	0.507	1
COPZ1	0.000203022	-0.106248	0.151	0.194	1
TMEM135	0.000203429	0.155051	0.301	0.256	1
IFNG-AS1	0.000204312	0.127111	0.097	0.064	1
XCL2	0.000205679	0.166295	0.249	0.199	1
COX5B	0.000206011	-0.12145	0.648	0.69	1
HBP1	0.000208487	0.140602	0.42	0.366	1
MRPL13	0.000214681	-0.109452	0.145	0.187	1
COG5	0.000225433	0.121924	0.642	0.589	1
STK39	0.000227	0.132576	0.671	0.644	1
CAPZA2	0.000227155	-0.136852	0.354	0.405	1
SMARCA2	0.000232135	0.144506	0.574	0.536	1
HMGN1	0.000238705	-0.103811	0.595	0.606	1
GLS	0.000240288	0.136987	0.72	0.693	1
APOBEC3G	0.000240915	-0.122716	0.438	0.49	1
CLINT1	0.000247127	0.133663	0.44	0.389	1
MDM4	0.000249221	0.12067	0.508	0.448	1
CD247	0.000250243	-0.101012	0.9	0.916	1
SH2D2A	0.000252579	0.153394	0.374	0.323	1
DCXR	0.000254074	-0.102904	0.178	0.214	1
CUL4A	0.000254581	-0.124346	0.385	0.436	1
SEPTIN1	0.000254583	-0.10718	0.262	0.3	1
AC104365.1	0.000254761	0.123548	0.181	0.139	1
ASCL2	0.000257181	-0.12086	0.115	0.155	1
ITPKB	0.000258623	0.13872	0.34	0.285	1
RYK	0.000267941	0.140296	0.34	0.288	1
SORL1	0.000272884	-0.129045	0.593	0.642	1
CLIC3	0.000276677	-0.125857	0.232	0.284	1
MORF4L1	0.000285122	0.113054	0.785	0.749	1
PGK1	0.000296568	-0.125884	0.47	0.514	1
RBM38	0.000300103	-0.130984	0.4	0.442	1
TRA2A	0.000302024	0.118623	0.684	0.637	1
VIPR2	0.000302104	0.142136	0.131	0.097	1
COX7A2	0.000302892	-0.112956	0.688	0.715	1
LRMP	0.00030492	0.146871	0.335	0.283	1
PTPRJ	0.00030841	0.146423	0.711	0.668	1
NPAT	0.000314872	0.116209	0.266	0.214	1
THEMIS	0.000322631	0.234317	0.466	0.431	1
TBC1D31	0.000324348	0.108805	0.127	0.091	1
TMEM258	0.000325679	-0.113502	0.551	0.587	1
OAZ1	0.000327933	-0.108974	0.855	0.881	1
RAB7A	0.000333095	-0.122066	0.534	0.576	1
HLA-DRB1	0.000333309	-0.12038	0.462	0.521	1
AC073167.1	0.000335298	0.100161	0.214	0.167	1
SLC25A36	0.000336191	0.118507	0.31	0.257	1
TRAPPC2	0.000336289	0.116416	0.311	0.26	1
BTG3	0.000337835	0.123018	0.29	0.243	1
CMC1	0.000345006	0.115681	0.739	0.751	1
TTC39C	0.000347347	0.158852	0.47	0.422	1
FNBP4	0.000347419	0.124979	0.567	0.512	1
CDV3	0.000367803	0.127054	0.607	0.562	1
SPECC1L	0.00036898	0.130101	0.307	0.253	1
METRNL	0.000370473	-0.129666	0.467	0.524	1
FAM214A	0.000374295	-0.13249	0.409	0.456	1
ZBTB44	0.000375007	-0.131565	0.377	0.406	1
STUB1	0.000376017	-0.113366	0.337	0.376	1
SUPT6H	0.000376723	0.125485	0.4	0.343	1
TBC1D23	0.000377511	-0.10982	0.304	0.331	1
CTBP2	0.000381105	0.155665	0.145	0.108	1
TRERF1	0.000386282	0.141679	0.539	0.498	1
COX16	0.000389844	-0.12257	0.378	0.415	1
STRBP	0.00039113	0.121568	0.115	0.084	1
ELF2	0.000393248	-0.117269	0.506	0.549	1
MRFAP1	0.000401323	-0.106302	0.313	0.346	1
SS18	0.000409652	-0.127736	0.355	0.398	1
BAX	0.000422103	-0.12563	0.389	0.423	1
STK4	0.000422521	0.114295	0.894	0.859	1
NFX1	0.000424427	-0.135217	0.269	0.313	1
AC008875.3	0.000442845	-0.104403	0.224	0.256	1
MYLIP	0.000443369	0.134804	0.357	0.307	1
GSK3B	0.000444038	-0.12447	0.522	0.571	1
FAM49A	0.000448149	0.110567	0.179	0.136	1
CSNK1G3	0.000449809	0.141892	0.39	0.344	1
BIN1	0.000453701	-0.102177	0.333	0.365	1
RAP1A	0.000472282	0.142356	0.694	0.664	1
FNIP1	0.000480953	-0.127766	0.483	0.52	1
SUB1	0.000482529	-0.119793	0.845	0.863	1
HNRNPH1	0.000489324	0.131799	0.697	0.65	1
PPP2R5C	0.000515595	0.10103	0.987	0.98	1
PHTF2	0.00051564	0.110456	0.347	0.292	1
ARID1B	0.000534479	0.116098	0.841	0.832	1
STARD7	0.000550476	0.118429	0.297	0.249	1
REPS1	0.000564769	0.101023	0.301	0.25	1
TBC1D10C	0.000566762	-0.113568	0.37	0.407	1
NPM1	0.00057415	0.107792	0.864	0.841	1
NR3C2	0.000581268	0.171682	0.293	0.258	1
MYO1G	0.00058382	-0.120073	0.379	0.425	1
YTHDC1	0.000583961	0.129901	0.655	0.611	1
SUZ12	0.000585251	0.110216	0.368	0.312	1
WBP11	0.000596618	0.125326	0.447	0.397	1
VPS13B	0.000606106	-0.100779	0.73	0.773	1
AP3B1	0.000607591	0.134631	0.654	0.616	1
ABR	0.000608788	0.122452	0.228	0.196	1
TBCA	0.000612646	-0.115606	0.551	0.564	1
RAN	0.000626374	-0.111466	0.459	0.497	1
FAM102B	0.000638609	-0.131679	0.19	0.233	1
CSDE1	0.000640109	0.115694	0.651	0.635	1
URI1	0.000643684	0.109764	0.622	0.59	1
ARMCX3	0.00065193	0.108111	0.169	0.135	1
GNAS	0.000673756	0.112983	0.838	0.814	1
BPTF	0.000677988	0.126576	0.749	0.72	1
TMOD3	0.00068814	0.132749	0.567	0.526	1
GTDC1	0.000688416	0.151369	0.493	0.454	1
SLFN12L	0.000689504	0.120294	0.803	0.763	1
ZFYVE28	0.000690235	-0.104414	0.462	0.509	1
VASP	0.000697365	-0.102065	0.246	0.276	1
DNAJC3	0.000702151	-0.124852	0.454	0.497	1
SFPQ	0.000702514	0.113044	0.656	0.609	1
ARPC5L	0.000705275	0.118422	0.533	0.484	1
OSTF1	0.000722181	-0.1043	0.468	0.52	1
OFD1	0.000726431	0.126172	0.44	0.396	1
C1orf56	0.000731619	-0.100303	0.117	0.154	1
COP1	0.000765875	0.126745	0.712	0.677	1
PTMS	0.000766028	-0.133208	0.203	0.243	1
RHOT1	0.000768461	0.127753	0.201	0.163	1
SNRNP200	0.000825033	0.119032	0.417	0.364	1
TBL1XR1	0.000830828	0.129571	0.554	0.539	1
TMBIM6	0.000831054	-0.114827	0.67	0.711	1
KMT2A	0.000844933	0.114694	0.607	0.57	1
PTPRM	0.000862359	-0.138177	0.274	0.326	1
RAB9A	0.000890984	0.122552	0.328	0.282	1
TMF1	0.000899949	0.133429	0.483	0.435	1
YWHAQ	0.000912499	-0.103759	0.519	0.56	1
CCT7	0.000918378	-0.10071	0.236	0.27	1
LCK	0.000918908	0.104861	0.647	0.598	1
ETFB	0.000950746	-0.106571	0.244	0.288	1
NSD3	0.000952038	0.126793	0.583	0.562	1
PRMT2	0.000957852	-0.10191	0.589	0.64	1
IL15	0.000961238	0.111133	0.159	0.12	1
CPNE8	0.000962541	0.137523	0.195	0.157	1
GNG5	0.000966318	-0.110153	0.502	0.538	1
TRAPPC9	0.000968088	0.136297	0.55	0.508	1
SEM1	0.000969942	-0.103347	0.504	0.548	1
HNRNPU	0.000970403	0.106772	0.72	0.674	1
ATP1A1	0.000976742	-0.106198	0.369	0.41	1
ADARB1	0.000988265	0.125209	0.186	0.145	1
NCOA5	0.000994662	-0.115725	0.269	0.316	1
ABHD15-AS1	0.00100824	0.124243	0.192	0.158	1
OSBPL5	0.00101305	-0.14102	0.409	0.451	1
SFXN1	0.00102538	0.116491	0.331	0.28	1
RILPL2	0.00102806	0.110281	0.223	0.179	1
ATP1B3	0.00103979	0.159408	0.532	0.515	1
TC2N	0.00104308	0.126569	0.736	0.706	1
NARS2	0.00104741	0.123357	0.136	0.102	1
TRGV2	0.00105257	0.105171	0.099	0.072	1
AC008105.3	0.00107557	0.108226	0.156	0.118	1
SERINC5	0.00108751	0.127063	0.171	0.133	1
SPTY2D1	0.00108797	-0.108558	0.308	0.348	1
ATF7IP	0.00110565	0.120994	0.671	0.637	1
IPO9	0.00111002	-0.100038	0.226	0.247	1
CDR2	0.0011155	0.137267	0.317	0.271	1
HNRNPH3	0.00117019	0.132075	0.62	0.575	1
ST3GAL1	0.00117051	0.129545	0.431	0.389	1
TRAC	0.00117128	-0.123186	0.682	0.716	1
SESN1	0.00118621	0.141313	0.196	0.155	1
FOSL2	0.00120029	-0.105513	0.33	0.37	1
GOSR1	0.00120183	-0.109279	0.283	0.331	1
SLA	0.00123213	-0.113386	0.609	0.649	1
ULK4	0.00123805	-0.131199	0.309	0.357	1
KLF13	0.00126054	-0.109965	0.501	0.538	1
MESD	0.00128978	-0.111947	0.255	0.3	1
CERK	0.00129237	0.122856	0.243	0.201	1
SRI	0.00131017	-0.105241	0.36	0.399	1
FAM160B1	0.00132338	-0.110923	0.318	0.345	1
RNF38	0.00132946	0.125228	0.681	0.651	1
STK38L	0.0013512	-0.112342	0.156	0.193	1
RSF1	0.00136709	0.131451	0.681	0.636	1
IK	0.0013736	0.119506	0.522	0.472	1
NCAM1	0.00144926	-0.105962	0.145	0.186	1
BPGM	0.00145415	-0.100327	0.165	0.205	1
ELOVL5	0.00147009	0.135434	0.417	0.372	1
ZEB1	0.00152032	0.128476	0.402	0.373	1
CDC42SE1	0.00153429	-0.103004	0.474	0.52	1
SUCLG2	0.00154481	0.134405	0.598	0.56	1
OSTC	0.00158174	-0.103959	0.296	0.336	1
RFFL	0.00160276	-0.117944	0.346	0.396	1
TSTD1	0.00161713	-0.108399	0.41	0.449	1
ANKHD1	0.00162838	0.102513	0.712	0.664	1
PRR5L	0.00163357	0.115892	0.329	0.29	1
RCSD1	0.00164574	0.100578	0.376	0.324	1
GLCCI1	0.00165507	-0.167916	0.51	0.532	1
FUBP1	0.0016579	0.110653	0.597	0.551	1
PRELID1	0.00166987	-0.104197	0.52	0.567	1
ARPC3	0.00167808	-0.106445	0.856	0.87	1
NAA35	0.00167921	0.110487	0.254	0.209	1
ETFDH	0.00168118	0.109374	0.227	0.188	1
PLCL1	0.00171422	0.167399	0.23	0.21	1
RAP1GDS1	0.00171956	0.130075	0.511	0.461	1
CNOT2	0.00176027	-0.109707	0.667	0.672	1
UBE2Q2	0.00177496	-0.102323	0.308	0.328	1
FMNL1	0.00183065	-0.104327	0.45	0.483	1
BOD1L1	0.00183239	0.123553	0.571	0.524	1
GYPC	0.00185691	0.105503	0.592	0.543	1
RBM26	0.00190057	0.126024	0.478	0.441	1
SKAP1-AS1	0.00195219	0.115056	0.269	0.232	1
KDM6A	0.00197189	0.110997	0.712	0.67	1
SLC4A4	0.00197464	0.117432	0.251	0.206	1
RBM8A	0.00201605	-0.108395	0.515	0.555	1
RAPGEF6	0.00201707	0.126179	0.539	0.494	1
MAP1LC3B	0.00206904	-0.106258	0.506	0.542	1
GNA13	0.00210031	0.127845	0.408	0.36	1
SPTBN1	0.00212358	0.105794	0.23	0.19	1
ZNF609	0.00216055	0.154222	0.331	0.287	1
ANXA4	0.00218726	-0.100704	0.159	0.198	1
LAT	0.00220082	-0.105893	0.312	0.355	1
N4BP1	0.00227166	-0.121439	0.448	0.488	1
RALGDS	0.00230387	-0.105581	0.262	0.299	1
LINC00342	0.00233346	0.123784	0.426	0.377	1
TPD52	0.00240878	0.130691	0.222	0.191	1
CX3CR1	0.00241101	-0.117491	0.257	0.287	1
HINT1	0.00242242	-0.110465	0.815	0.834	1
TTC38	0.0024234	-0.115584	0.299	0.345	1
GNAL	0.00245024	-0.117894	0.066	0.089	1
PRKCE	0.00248678	0.130698	0.396	0.362	1
PSIP1	0.00257304	0.106737	0.492	0.442	1
HLA-C	0.00259404	-0.113627	0.992	0.994	1
ZRANB2	0.00263519	0.11544	0.621	0.586	1
LINC02384	0.00276218	-0.129322	0.286	0.321	1
TMEM14B	0.00280624	-0.112425	0.317	0.355	1
CDC27	0.00286633	0.110408	0.361	0.315	1
LILRB1	0.00287157	0.102879	0.196	0.175	1
NUFIP2	0.00290144	0.101961	0.463	0.427	1
SP140	0.00291444	0.124919	0.524	0.504	1
GBP2	0.0029178	0.107659	0.395	0.345	1
HNRNPD	0.00302393	0.104307	0.675	0.631	1
PSMD12	0.00302957	0.110336	0.371	0.328	1
USP7	0.00308574	0.107425	0.399	0.354	1
GPR132	0.00312501	-0.108862	0.286	0.332	1
KLRC3	0.00312986	-0.113721	0.273	0.309	1
PLCG2	0.00315179	0.107458	0.703	0.663	1
PCMTD1	0.00317696	0.112598	0.461	0.413	1
ARID3B	0.00317821	-0.100703	0.164	0.201	1
XPO6	0.00319776	0.115221	0.532	0.486	1
GIGYF2	0.00320988	0.128506	0.403	0.365	1
TNKS2	0.0032656	0.108326	0.443	0.411	1
SMURF1	0.00327944	-0.110775	0.26	0.273	1
DNAJB6	0.00329041	-0.101989	0.714	0.751	1
CYTIP	0.0033046	0.101358	0.732	0.714	1
DDX39A	0.00338197	-0.102916	0.334	0.376	1
BAZ2A	0.00346173	0.120611	0.359	0.314	1
TERF1	0.00347768	0.103501	0.397	0.348	1
C9orf78	0.0035817	0.101484	0.594	0.556	1
RPS6KA3	0.00365194	0.1265	0.606	0.563	1
DOP1B	0.00366032	-0.100987	0.133	0.165	1
ATP9B	0.00375345	0.118893	0.649	0.617	1
FAM172A	0.00377986	0.125339	0.831	0.816	1
KLRK1	0.00384231	0.102335	0.688	0.642	1
ZNF148	0.00384729	0.1134	0.669	0.639	1
CCNY	0.00386546	0.116025	0.546	0.527	1
IL6ST	0.00387368	0.1054	0.257	0.215	1
SAMD9L	0.00390292	-0.100734	0.252	0.284	1
IL2RB	0.00395215	0.106046	0.36	0.317	1
ARHGAP12	0.00400996	0.103343	0.288	0.275	1
EPB41L4A-AS1	0.00403979	0.111146	0.298	0.256	1
ANKH	0.00405626	-0.122023	0.3	0.326	1
PJA2	0.00409289	0.11527	0.481	0.445	1
HSP90B1	0.00421898	0.105724	0.742	0.707	1
AC093865.1	0.00422756	0.172483	0.326	0.284	1
EHBP1	0.00428254	-0.145545	0.231	0.265	1
FOSB	0.0043275	0.106226	0.333	0.292	1
LINC00944	0.00443864	0.11892	0.299	0.262	1
MARCH6	0.00444075	0.104507	0.613	0.581	1
NDUFB1	0.00450957	-0.1019	0.425	0.468	1
OSBPL3	0.00452028	0.12704	0.343	0.307	1
MBD5	0.00453829	0.117883	0.635	0.604	1
LINC02446	0.00490303	-0.130481	0.193	0.204	1
NFE2L2	0.00493003	-0.105238	0.478	0.51	1
ARHGAP35	0.00494133	0.107878	0.251	0.212	1
ASAP1	0.00496417	0.132481	0.361	0.333	1
PHF21A	0.00498383	0.109925	0.492	0.455	1
GPCPD1	0.00499374	0.107669	0.645	0.603	1
APPL1	0.00503091	0.101746	0.293	0.252	1
JAKMIP2	0.00504236	0.103368	0.36	0.314	1
AKAP9	0.00512942	0.109916	0.675	0.645	1
ANKRD28	0.00515606	0.108712	0.278	0.259	1
PPP1CB	0.00530952	0.103934	0.586	0.558	1
ARHGAP17	0.00551172	0.10369	0.263	0.224	1
USP16	0.00560208	0.107185	0.508	0.485	1
SCFD1	0.00560615	0.109834	0.557	0.518	1
GSPT1	0.00577367	0.110072	0.572	0.527	1
STRN3	0.00587908	0.135554	0.395	0.36	1
RESF1	0.00590226	0.116633	0.7	0.666	1
ZNF655	0.00594054	0.103888	0.341	0.305	1
KPNB1	0.00606113	0.117544	0.535	0.493	1
MAP3K5	0.00607669	0.117423	0.517	0.472	1
RBPJ	0.00635853	0.108509	0.324	0.281	1
STAT3	0.00639082	-0.102697	0.561	0.596	1
GALNT11	0.00669048	0.163473	0.514	0.48	1
LPIN1	0.00679726	0.105663	0.279	0.247	1
EPS15	0.0068348	0.111984	0.795	0.765	1
CCDC84	0.00689757	0.107463	0.268	0.234	1
RABGEF1	0.00693906	0.104852	0.427	0.38	1
SNRPA1	0.00699686	0.106345	0.422	0.385	1
KIAA0232	0.00701415	0.10235	0.321	0.277	1
TRAF3	0.00721937	-0.121621	0.367	0.41	1
RPS6KA5	0.00725876	0.118274	0.314	0.275	1
REL	0.00730697	0.102264	0.673	0.655	1
ZNF638	0.00735969	0.101999	0.555	0.509	1
FAM168A	0.00748897	0.127565	0.222	0.198	1
RSBN1L	0.0075439	0.11016	0.468	0.433	1
CEP128	0.00773132	0.121951	0.217	0.182	1
PTPN1	0.00784156	0.106387	0.487	0.452	1
FLI1	0.008005	0.109375	0.455	0.41	1
RASGRP1	0.00802241	0.172709	0.668	0.638	1
TRIM33	0.00804676	0.101093	0.49	0.445	1
LAIR2	0.0080661	0.107146	0.189	0.155	1
FAM117A	0.00811453	0.10524	0.284	0.246	1
CNOT9	0.00813432	0.100961	0.226	0.202	1
NELL2	0.00852068	0.185209	0.13	0.102	1
CASC4	0.00863307	0.106343	0.349	0.313	1
TMEM65	0.00909826	0.109198	0.184	0.152	1
SAP130	0.0094085	0.111138	0.232	0.205	1
BTBD9	0.00957154	0.106422	0.736	0.729	1
YAF2	0.00958979	-0.100877	0.512	0.541	1
DHX36	0.00965516	0.109664	0.589	0.556	1
NCOA3	0.00970546	0.115489	0.388	0.36	1
CMSS1	0.00990316	0.176037	0.33	0.3	1
NUP58	0.0099626	0.103385	0.274	0.236	1
ERCC6L2	0.0106044	0.110665	0.241	0.206	1
GLG1	0.0107802	0.102673	0.654	0.615	1
TNKS	0.0118919	0.111707	0.514	0.474	1
GPR174	0.0120579	0.103293	0.432	0.391	1
WWP1	0.0125635	0.108414	0.412	0.377	1
COA1	0.0127453	0.112861	0.439	0.409	1
EFNA5	0.0131214	0.122316	0.17	0.138	1
AC008014.1	0.013148	0.103322	0.081	0.062	1
HIF1A	0.013784	0.115077	0.329	0.295	1
PRPF40A	0.0140237	0.108875	0.554	0.522	1
ZNF91	0.0142771	0.106944	0.353	0.328	1
SACM1L	0.0144151	0.101459	0.415	0.375	1
BIRC3	0.0148506	-0.100744	0.271	0.302	1
ZCCHC17	0.0152051	0.103583	0.312	0.276	1
MBNL2	0.0152243	0.115861	0.439	0.406	1
SMG6	0.0155279	0.107238	0.466	0.435	1
ATE1	0.0165987	0.104737	0.354	0.324	1
TMPO	0.017373	0.132752	0.316	0.282	1
LRRFIP2	0.0178986	0.107712	0.346	0.311	1
LYN	0.0179885	0.100708	0.32	0.303	1
CLEC16A	0.0188397	0.100446	0.26	0.23	1
ZFP36	0.0191216	0.114615	0.6	0.588	1
XBP1	0.0191907	0.103245	0.424	0.397	1
RAB28	0.0194919	0.109796	0.251	0.217	1
CCDC7	0.0202727	-0.102467	0.279	0.305	1
PRKCA	0.0207693	0.113041	0.266	0.238	1
PTPN22	0.0221501	0.125619	0.71	0.691	1
CREM	0.0237667	0.157124	0.549	0.521	1
ATRN	0.0238336	0.119017	0.205	0.177	1
BNC2	0.0239217	0.137872	0.249	0.217	1
SAMD3	0.0244545	0.100076	0.846	0.84	1
NSMCE2	0.0270685	0.109225	0.51	0.49	1
SBF2	0.02814	-0.100434	0.332	0.356	1
STAT5B	0.028648	0.129269	0.553	0.517	1
PDE4A	0.0290187	0.103706	0.195	0.166	1
PTBP2	0.0292167	0.105208	0.526	0.488	1
ZNRF2	0.0319229	0.101395	0.471	0.439	1
DNAJC1	0.032567	0.104767	0.708	0.688	1
SIPA1L1	0.0344153	0.139404	0.424	0.404	1
HBB	0.0345336	-0.587146	0.104	0.082	1
PCAT1	0.0386192	0.125412	0.249	0.224	1
UST	0.0415212	0.106309	0.206	0.181	1
MAX	0.0438173	0.101457	0.475	0.447	1
AL392086.3	0.0446629	0.110279	0.13	0.116	1
CD69	0.0684251	-0.102786	0.601	0.635	1
IFNG	0.0921497	-0.108085	0.141	0.149	1
ESYT2	0.0949722	0.130367	0.64	0.625	1
KLRB1	0.112336	0.132765	0.293	0.281	1
PBX3	0.112544	0.10192	0.258	0.238	1
LINC01934	0.310055	0.114657	0.491	0.487	1
HBA1	0.373856	-0.173678	0.076	0.067	1
HBA2	0.934777	-0.267656	0.083	0.08	1

## Sheet: DE_Cluster_3_MDS_vs_AML
Column 1	p_val	avg_log2FC	pct.1	pct.2	p_val_adj
B2M	2.6893e-98	-0.41607	1	1	7.23421e-94
IL32	1.25289e-78	-0.530778	0.837	0.972	3.37026e-74
GZMA	8.34352e-73	-0.889868	0.308	0.592	2.24441e-68
S100A10	1.37243e-66	-0.624324	0.794	0.894	3.69183e-62
RPS4Y1	1.45462e-63	1.11549	0.308	0.089	3.91292e-59
RPS20	3.73046e-63	0.437443	0.979	0.938	1.00349e-58
GZMK	2.29086e-60	-0.76914	0.362	0.622	6.16242e-56
CCL5	2.32909e-58	-0.583933	0.618	0.834	6.26526e-54
TMSB4X	2.2644e-57	-0.342813	0.999	0.999	6.09124e-53
S100A4	2.70318e-56	-0.546227	0.827	0.939	7.27155e-52
MTRNR2L8	7.53278e-54	-1.18264	0.406	0.455	2.02632e-49
RPL13A	3.69407e-51	0.317401	0.997	0.991	9.93705e-47
MT-CO3	4.18559e-50	0.302599	1	1	1.12592e-45
MT2A	6.99456e-49	-0.781095	0.366	0.515	1.88154e-44
SLC35F1	2.5606e-42	0.512627	0.231	0.071	6.88801e-38
RPLP2	8.12654e-42	0.309289	0.999	0.996	2.18604e-37
S100A6	1.21732e-40	-0.409005	0.912	0.961	3.27458e-36
SERF2	1.3875e-40	-0.38052	0.907	0.964	3.73238e-36
CD52	1.4171e-40	-0.405417	0.845	0.944	3.81201e-36
TMSB10	2.85423e-40	-0.2966	0.994	1	7.67787e-36
MT-ND3	4.27242e-40	-0.304895	1	1	1.14928e-35
CRIP1	6.00065e-40	-0.428551	0.71	0.865	1.61417e-35
NKG7	8.44199e-40	-0.637916	0.456	0.641	2.2709e-35
RPS11	6.13455e-39	0.332793	0.989	0.984	1.65019e-34
PFN1	3.64706e-37	-0.36469	0.824	0.936	9.81059e-33
SH3BGRL3	1.06411e-36	-0.353258	0.908	0.957	2.86245e-32
DDX5	6.43747e-35	-0.324791	0.954	0.983	1.73168e-30
S100A11	8.39531e-35	-0.542676	0.419	0.556	2.25834e-30
HCST	1.30719e-34	-0.415604	0.847	0.929	3.51634e-30
SNED1	1.5724e-34	0.507685	0.346	0.168	4.22976e-30
UTY	1.50879e-33	0.454336	0.183	0.055	4.05864e-29
RPL23	2.6421e-33	0.360524	0.972	0.95	7.10725e-29
BST2	3.27355e-33	-0.446861	0.331	0.434	8.80584e-29
C12orf75	7.95416e-33	-0.469173	0.266	0.424	2.13967e-28
SERINC5	8.95469e-33	0.544607	0.58	0.405	2.40881e-28
H3F3B	1.30735e-32	-0.350108	0.903	0.956	3.51676e-28
RPL4	2.08574e-32	0.340236	0.956	0.897	5.61065e-28
LYAR	3.22225e-32	-0.440459	0.432	0.614	8.66785e-28
RPS17	3.41471e-32	0.384491	0.944	0.906	9.18557e-28
CMSS1	5.04565e-32	0.949743	0.514	0.376	1.35728e-27
RPLP0	1.91857e-31	0.344451	0.97	0.942	5.16094e-27
PCED1B-AS1	9.26275e-31	-0.397769	0.731	0.813	2.49168e-26
PRKCA	1.31995e-30	0.591299	0.585	0.419	3.55065e-26
SNHG8	3.09978e-29	0.439687	0.743	0.63	8.33841e-25
RPS2	7.66334e-29	0.274826	0.998	0.997	2.06144e-24
HLA-C	1.59057e-28	-0.308653	0.979	0.984	4.27863e-24
DDX3Y	1.74289e-28	0.343015	0.141	0.037	4.68837e-24
MALAT1	4.91345e-28	-0.209456	1	1	1.32172e-23
RPL27A	5.58936e-28	0.242029	0.998	0.996	1.50354e-23
MYL12A	7.56098e-28	-0.388673	0.809	0.897	2.0339e-23
USP9Y	7.92607e-28	0.320453	0.15	0.044	2.13211e-23
ADAM23	1.33245e-27	0.519701	0.138	0.039	3.5843e-23
AUTS2	1.31317e-26	-0.6124	0.232	0.34	3.53244e-22
RPS18	2.82324e-26	0.294042	1	0.999	7.5945e-22
RPLP1	3.58851e-26	0.323353	1	0.998	9.65309e-22
RPL12	4.20945e-26	0.296922	0.996	0.998	1.13234e-21
RPL37A	7.31049e-26	0.262824	0.997	0.997	1.96652e-21
UBB	1.39719e-25	-0.317433	0.787	0.843	3.75843e-21
RPS8	1.48254e-25	0.338158	0.998	0.999	3.98803e-21
IFNG-AS1	2.13168e-25	-0.591222	0.246	0.396	5.73422e-21
CD2	3.36545e-25	-0.396628	0.725	0.78	9.05307e-21
FTH1	3.66387e-25	1.2848	0.974	0.962	9.85582e-21
SESN3	4.75652e-25	0.556171	0.465	0.3	1.2795e-20
EEF1A1	5.01041e-25	0.216208	1	1	1.3478e-20
SNX9	5.62209e-25	0.560603	0.419	0.267	1.51234e-20
DUSP2	8.60571e-25	-0.272679	0.461	0.633	2.31494e-20
IER2	1.14833e-24	-0.454141	0.397	0.546	3.089e-20
HOPX	1.46501e-24	-0.456643	0.151	0.265	3.94087e-20
MYL12B	1.6814e-24	-0.290181	0.78	0.831	4.52297e-20
RPL31	2.43349e-24	0.287454	0.964	0.943	6.54609e-20
ARL4C	2.97183e-24	-0.351431	0.679	0.76	7.99423e-20
JUN	2.99011e-24	-0.355232	0.512	0.676	8.04339e-20
AIF1	3.25817e-24	0.324454	0.21	0.089	8.76448e-20
HSPB1	3.4383e-24	-0.357959	0.227	0.312	9.24902e-20
NAP1L1	4.40318e-24	0.329847	0.822	0.718	1.18446e-19
UQCR10	5.2134e-24	-0.328483	0.574	0.641	1.4024e-19
PRKY	9.35211e-24	0.28211	0.15	0.052	2.51572e-19
LEF1	1.18706e-23	0.489609	0.458	0.314	3.19318e-19
KLF2	9.07742e-23	-0.363517	0.788	0.867	2.44183e-18
SOD1	9.39464e-23	-0.328483	0.675	0.757	2.52716e-18
ATP5F1E	1.24248e-22	-0.282065	0.963	0.978	3.34227e-18
AHNAK	1.49336e-22	-0.356695	0.543	0.663	4.01713e-18
PDE4B	1.53604e-22	-0.388438	0.485	0.632	4.13194e-18
CSTB	2.20681e-22	-0.350551	0.357	0.45	5.93631e-18
FAM177A1	2.65841e-22	0.453671	0.551	0.495	7.15112e-18
NDFIP1	2.96256e-22	0.40115	0.76	0.662	7.96928e-18
FILIP1L	3.54429e-22	0.684704	0.32	0.205	9.53414e-18
NDUFA3	7.12708e-22	-0.325674	0.435	0.54	1.91718e-17
ANXA1	9.48031e-22	-0.401152	0.719	0.823	2.5502e-17
MYBL1	1.12265e-21	-0.378509	0.264	0.406	3.01992e-17
EEF2	1.67915e-21	0.328213	0.759	0.632	4.5169e-17
EPHA4	2.9947e-21	-0.462149	0.256	0.374	8.05574e-17
RNF125	8.08603e-21	-0.346825	0.728	0.816	2.17514e-16
ANKRD12	9.33186e-21	0.393087	0.916	0.846	2.51027e-16
ZFAS1	1.30502e-20	0.32182	0.872	0.814	3.51051e-16
PSMB9	1.78389e-20	-0.336115	0.542	0.639	4.79867e-16
RPL9	1.8053e-20	0.216753	0.999	0.996	4.85626e-16
POLR2L	2.2431e-20	-0.326135	0.505	0.61	6.03395e-16
RPL3	2.84464e-20	0.236568	0.997	0.998	7.65209e-16
GAS5	3.18068e-20	0.283934	0.803	0.682	8.55603e-16
RGCC	3.98446e-20	-0.41857	0.35	0.486	1.07182e-15
HLA-DRB1	6.32613e-20	-0.379825	0.108	0.21	1.70173e-15
CCL3L1	1.01383e-19	-0.252949	0.037	0.108	2.7272e-15
RPL37	1.03673e-19	0.24353	0.999	0.996	2.78881e-15
MAP3K8	1.2747e-19	-0.396123	0.168	0.267	3.42893e-15
PTGES3	1.33885e-19	-0.316276	0.649	0.704	3.60151e-15
TRMT112	1.57941e-19	-0.299387	0.487	0.558	4.24861e-15
ANXA5	1.58601e-19	-0.317382	0.212	0.329	4.26636e-15
NIBAN1	1.61253e-19	-0.449258	0.54	0.639	4.3377e-15
BANF1	1.62304e-19	-0.263494	0.197	0.271	4.36598e-15
DYNLL1	3.56665e-19	-0.32942	0.293	0.363	9.5943e-15
CD3G	6.46464e-19	-0.288175	0.692	0.795	1.73899e-14
TMEM59	8.27992e-19	-0.267205	0.478	0.544	2.2273e-14
SFT2D1	1.14582e-18	-0.237362	0.159	0.222	3.08224e-14
SNHG29	1.34153e-18	0.273479	0.829	0.777	3.60872e-14
SOCS1	1.95075e-18	-0.309249	0.173	0.255	5.24751e-14
RPS16	3.17387e-18	0.229342	0.995	0.993	8.53772e-14
RAP1GAP2	8.94069e-18	-0.369072	0.253	0.38	2.40505e-13
HSPA8	1.1128e-17	-0.302593	0.597	0.627	2.99344e-13
TESPA1	1.13887e-17	0.371689	0.384	0.255	3.06355e-13
ASMTL	1.56543e-17	0.403617	0.255	0.16	4.21101e-13
RPL7	2.45693e-17	0.215397	0.958	0.948	6.60915e-13
NDUFB2	3.52454e-17	-0.284171	0.486	0.557	9.48101e-13
CFL1	3.6191e-17	-0.241819	0.809	0.887	9.73537e-13
TMEM50A	3.80349e-17	-0.258702	0.487	0.556	1.02314e-12
PLEKHA2	8.48877e-17	-0.294415	0.521	0.571	2.28348e-12
PRKX	1.26941e-16	-0.341879	0.421	0.542	3.41472e-12
SRP14	1.36523e-16	-0.249605	0.876	0.915	3.67246e-12
P2RY8	1.7374e-16	-0.347531	0.73	0.792	4.67362e-12
S1PR4	1.76607e-16	-0.286304	0.273	0.363	4.75072e-12
PPP1R16B	1.89692e-16	-0.329877	0.702	0.781	5.10271e-12
CALM1	2.11268e-16	-0.201984	0.958	0.974	5.6831e-12
SUSD4	2.40685e-16	0.28362	0.128	0.05	6.47443e-12
IRF1	2.48776e-16	-0.314097	0.437	0.546	6.69207e-12
PABPC1	3.24007e-16	0.425114	0.958	0.932	8.71578e-12
SYNE1	6.82885e-16	-0.353276	0.406	0.498	1.83696e-11
HSPE1	7.77168e-16	-0.298794	0.526	0.583	2.09058e-11
RBM3	8.64906e-16	0.292732	0.656	0.533	2.3266e-11
RPL18	1.01048e-15	0.215302	0.998	0.995	2.71819e-11
PATL2	1.15062e-15	-0.2908	0.15	0.232	3.09518e-11
INPP4B	1.36942e-15	0.320733	0.745	0.771	3.68373e-11
SMAD7	1.43124e-15	-0.304244	0.163	0.255	3.85003e-11
CREM	1.5654e-15	0.386223	0.57	0.568	4.21093e-11
SNHG6	1.58551e-15	0.278716	0.882	0.828	4.26503e-11
TXN	1.8993e-15	-0.275968	0.369	0.45	5.10911e-11
ARPC3	2.44645e-15	-0.249539	0.761	0.826	6.58095e-11
TSTD1	2.54536e-15	-0.280781	0.462	0.56	6.84703e-11
CXCR4	2.6769e-15	-0.219385	0.784	0.855	7.20086e-11
PRKCA-AS1	4.83542e-15	0.212525	0.139	0.06	1.30073e-10
CCT3	5.48292e-15	-0.18952	0.257	0.287	1.47491e-10
CARD16	5.58663e-15	-0.258431	0.213	0.282	1.5028e-10
PACS1	8.30928e-15	0.336607	0.629	0.524	2.2352e-10
COX5B	1.2078e-14	-0.224035	0.637	0.685	3.24897e-10
XCL2	1.28463e-14	-0.314972	0.088	0.147	3.45565e-10
LENG1	1.48124e-14	-0.204969	0.124	0.18	3.98452e-10
UBL5	1.51623e-14	-0.235016	0.745	0.772	4.07866e-10
CST7	1.75434e-14	-0.298758	0.475	0.597	4.71917e-10
EIF1AY	1.78196e-14	0.123868	0.082	0.029	4.79347e-10
MYO1F	1.90592e-14	-0.299272	0.304	0.405	5.12692e-10
NOP10	1.92691e-14	-0.245251	0.271	0.344	5.18339e-10
NDUFA4	2.57528e-14	-0.235151	0.762	0.813	6.9275e-10
RABGAP1L	2.64106e-14	-0.296601	0.732	0.809	7.10444e-10
C12orf57	2.90258e-14	-0.281144	0.677	0.726	7.80793e-10
ATP5MD	3.21281e-14	-0.252709	0.582	0.64	8.64245e-10
TMEM131L	3.21687e-14	0.345091	0.461	0.342	8.65338e-10
SRSF7	5.19009e-14	-0.203138	0.816	0.886	1.39613e-09
ITPKB	5.19594e-14	0.346584	0.455	0.335	1.39771e-09
AC105402.3	5.58845e-14	0.53232	0.154	0.079	1.50329e-09
RPS6	5.74379e-14	0.202019	0.999	0.998	1.54508e-09
RASSF3	7.00347e-14	-0.310873	0.409	0.488	1.88393e-09
PELI1	7.08966e-14	0.27625	0.34	0.225	1.90712e-09
COX4I1	9.752e-14	0.235083	0.917	0.894	2.62329e-09
PNRC1	9.81292e-14	0.260793	0.872	0.816	2.63967e-09
MT1X	1.11816e-13	-0.228069	0.151	0.208	3.00786e-09
ANXA6	1.15192e-13	-0.23898	0.309	0.372	3.09866e-09
CYB5A	1.21332e-13	-0.152464	0.088	0.128	3.26384e-09
TSPYL2	1.25476e-13	0.366838	0.473	0.364	3.3753e-09
PCNX1	1.25975e-13	0.315703	0.747	0.668	3.38872e-09
PHB	1.3205e-13	-0.171777	0.195	0.241	3.55216e-09
CLEC2B	1.34379e-13	-0.293739	0.492	0.56	3.6148e-09
ALOX5AP	1.4409e-13	-0.279641	0.295	0.372	3.87603e-09
SLC25A3	1.55816e-13	0.275702	0.538	0.424	4.19145e-09
LINC01619	1.56075e-13	-0.263028	0.838	0.883	4.19841e-09
PKIA	1.99251e-13	0.238238	0.154	0.074	5.35985e-09
NPM1	2.60863e-13	0.216258	0.914	0.906	7.0172e-09
DPYD	2.99476e-13	-0.271472	0.669	0.758	8.05591e-09
ARF6	3.17361e-13	-0.21182	0.334	0.374	8.53702e-09
OAZ1	3.38517e-13	-0.232594	0.772	0.816	9.10611e-09
CKLF	3.66121e-13	-0.28205	0.408	0.481	9.84866e-09
ARHGAP26	3.77556e-13	-0.185336	0.501	0.624	1.01563e-08
CLIC1	3.95515e-13	-0.255332	0.628	0.668	1.06393e-08
ZNF331	4.23607e-13	0.465656	0.632	0.58	1.1395e-08
DUT	5.35389e-13	-0.225693	0.279	0.337	1.4402e-08
VAV3	5.95314e-13	-0.227126	0.342	0.462	1.60139e-08
IMP3	6.87577e-13	-0.223573	0.246	0.319	1.84958e-08
NDUFV2	7.37032e-13	0.314253	0.561	0.477	1.98262e-08
ATP5MF	7.98157e-13	-0.242576	0.452	0.524	2.14704e-08
AC092652.1	9.0494e-13	-0.243309	0.165	0.24	2.43429e-08
RPL22	9.19696e-13	0.207834	0.992	0.986	2.47398e-08
GNAS	1.00056e-12	0.226909	0.872	0.804	2.6915e-08
RPL34	1.02916e-12	0.197333	1	0.999	2.76843e-08
SATB1	1.26063e-12	0.255113	0.34	0.23	3.3911e-08
C4orf48	1.31801e-12	-0.239755	0.199	0.274	3.54544e-08
MAL	1.5403e-12	0.214139	0.241	0.147	4.1434e-08
RPL32	1.63953e-12	0.212651	0.999	0.997	4.41033e-08
DBI	1.67428e-12	-0.230714	0.446	0.512	4.50382e-08
GNAQ	1.69507e-12	0.291261	0.33	0.223	4.55974e-08
ERP27	1.98978e-12	-0.223994	0.096	0.165	5.3525e-08
ACTG1	2.01644e-12	0.223301	0.883	0.842	5.42423e-08
CCDC107	2.07598e-12	-0.205658	0.25	0.3	5.58439e-08
GTF3C6	2.48757e-12	-0.196128	0.223	0.277	6.69155e-08
C1orf21	2.73243e-12	-0.293155	0.078	0.134	7.35025e-08
IFITM2	3.84816e-12	-0.237072	0.717	0.745	1.03515e-07
LINC00892	4.48646e-12	-0.246612	0.079	0.15	1.20686e-07
NDUFB3	4.56101e-12	-0.202955	0.234	0.291	1.22691e-07
MRPL33	4.71853e-12	-0.205258	0.399	0.448	1.26928e-07
ITGB1	4.88244e-12	-0.275091	0.582	0.616	1.31338e-07
PLAAT4	5.14731e-12	-0.238111	0.591	0.631	1.38463e-07
APOBEC3G	5.69155e-12	-0.246304	0.197	0.278	1.53103e-07
GNG5	6.10971e-12	-0.223643	0.38	0.447	1.64351e-07
KDM7A	6.26323e-12	-0.281231	0.271	0.336	1.68481e-07
SARAF	6.30261e-12	0.246008	0.958	0.935	1.6954e-07
PYURF	8.27672e-12	-0.182432	0.259	0.301	2.22644e-07
C4orf3	8.86978e-12	-0.18915	0.442	0.48	2.38597e-07
BTG1	1.01758e-11	-0.151007	0.974	0.983	2.73728e-07
SMCHD1	1.05403e-11	0.319761	0.937	0.912	2.83535e-07
YWHAQ	1.07913e-11	-0.237855	0.34	0.412	2.90286e-07
LINC02273	1.10722e-11	-0.178151	0.065	0.114	2.97843e-07
NDUFB7	1.21044e-11	-0.223563	0.344	0.425	3.25609e-07
RPL13	1.21055e-11	0.189376	1	1	3.25637e-07
SNHG5	1.36512e-11	0.256417	0.751	0.689	3.67216e-07
S1PR1	1.46233e-11	-0.235904	0.195	0.285	3.93366e-07
RPL11	1.56946e-11	0.186881	0.998	0.997	4.22185e-07
GZMM	1.59769e-11	-0.254337	0.52	0.6	4.29778e-07
EEF1G	1.89472e-11	0.192439	0.945	0.929	5.09679e-07
PRDX1	1.91534e-11	-0.198666	0.332	0.375	5.15227e-07
POLR2K	1.91665e-11	-0.21914	0.245	0.321	5.1558e-07
MT-ND4L	2.13331e-11	-0.208111	0.879	0.9	5.73861e-07
SNHG7	2.16087e-11	0.22401	0.367	0.26	5.81274e-07
PPIA	2.18087e-11	-0.207806	0.817	0.865	5.86654e-07
HNRNPA2B1	2.20942e-11	-0.196039	0.833	0.876	5.94334e-07
BRK1	2.2271e-11	-0.192407	0.307	0.356	5.99091e-07
COX17	2.36666e-11	-0.21789	0.358	0.406	6.36631e-07
CROCC	2.56144e-11	-0.274075	0.229	0.297	6.89028e-07
DIP2A	2.63813e-11	-0.274316	0.322	0.398	7.09657e-07
PPDPF	2.67297e-11	-0.216505	0.771	0.839	7.19029e-07
BCAS3	2.90099e-11	-0.272594	0.362	0.459	7.80366e-07
RPL38	3.3623e-11	0.156716	0.997	0.995	9.04458e-07
TNIP3	3.52785e-11	-0.269647	0.109	0.18	9.4899e-07
IL2RG	3.58205e-11	-0.235073	0.556	0.646	9.63572e-07
TMA7	3.6125e-11	-0.190282	0.942	0.949	9.71764e-07
DPYSL2	3.92139e-11	-0.1489	0.037	0.079	1.05485e-06
PLCB1	4.32665e-11	-0.251912	0.289	0.395	1.16387e-06
DSTN	4.48441e-11	-0.218043	0.414	0.461	1.20631e-06
TPST2	4.82257e-11	-0.220479	0.154	0.226	1.29727e-06
HLA-DPB1	4.86048e-11	-0.244643	0.385	0.451	1.30747e-06
PCSK1N	5.05619e-11	0.173218	0.15	0.08	1.36012e-06
SUN2	6.4313e-11	-0.2128	0.364	0.418	1.73002e-06
HNRNPA1	6.43934e-11	0.208148	0.863	0.8	1.73218e-06
ST3GAL5	7.22428e-11	-0.23404	0.151	0.226	1.94333e-06
NDUFA12	7.2914e-11	-0.179645	0.366	0.415	1.96139e-06
BLOC1S1	7.57512e-11	-0.213026	0.323	0.386	2.03771e-06
STIP1	7.66757e-11	-0.121714	0.112	0.13	2.06258e-06
IL7R	7.72951e-11	-0.179977	0.948	0.951	2.07924e-06
FKBP5	7.81807e-11	0.230988	0.689	0.587	2.10306e-06
ZNHIT1	8.32435e-11	-0.148279	0.29	0.303	2.23925e-06
SF3B6	9.04665e-11	-0.18801	0.412	0.461	2.43355e-06
SELENOW	9.81125e-11	-0.206509	0.443	0.5	2.63923e-06
PAXX	1.01363e-10	-0.220643	0.384	0.447	2.72667e-06
ACTB	1.03063e-10	-0.104659	0.956	0.987	2.77239e-06
CNPY2	1.11979e-10	-0.189231	0.257	0.31	3.01223e-06
STMN1	1.16942e-10	-0.153897	0.059	0.102	3.14573e-06
ESR2	1.19048e-10	-0.226485	0.155	0.235	3.2024e-06
EZR	1.28767e-10	0.321722	0.719	0.667	3.46384e-06
RPL36A	1.31236e-10	0.219368	0.994	0.992	3.53025e-06
STMP1	1.31353e-10	-0.180597	0.237	0.275	3.53339e-06
COX7A2	1.40136e-10	-0.203243	0.703	0.743	3.76965e-06
DDX21	1.47527e-10	0.269529	0.662	0.569	3.96849e-06
KRT10	1.6548e-10	-0.211638	0.552	0.622	4.45141e-06
KANSL1-AS1	1.68157e-10	-0.173058	0.085	0.129	4.52343e-06
RPL5	1.79248e-10	0.181758	0.993	0.994	4.82177e-06
PPP1R10	1.84647e-10	-0.251452	0.42	0.494	4.967e-06
SNTG2	1.84913e-10	0.212645	0.064	0.02	4.97417e-06
AGTRAP	1.97169e-10	-0.156815	0.107	0.153	5.30385e-06
TRGC2	2.00502e-10	-0.268266	0.221	0.309	5.39351e-06
WDR83OS	2.05392e-10	-0.153785	0.383	0.402	5.52505e-06
PCSK5	2.23415e-10	0.113864	0.093	0.041	6.00988e-06
FHIT	2.5026e-10	0.328518	0.236	0.15	6.73201e-06
RPS14	2.66025e-10	0.175015	1	0.998	7.15607e-06
FLNA	2.70376e-10	-0.241692	0.441	0.503	7.27312e-06
GZMH	3.08452e-10	-0.272682	0.09	0.162	8.29735e-06
RPS27L	3.20866e-10	-0.238752	0.427	0.509	8.63129e-06
EPB41L4A-AS1	3.53671e-10	0.253554	0.386	0.287	9.51375e-06
TNFSF8	3.61576e-10	0.247258	0.41	0.307	9.7264e-06
ABLIM1	3.65068e-10	0.409504	0.515	0.418	9.82032e-06
AC006369.1	3.85905e-10	-0.212553	0.233	0.287	1.03808e-05
TAFA1	3.91857e-10	-0.304577	0.274	0.359	1.05409e-05
FKBP4	4.0202e-10	-0.138327	0.044	0.079	1.08143e-05
CPNE2	4.09057e-10	-0.157453	0.064	0.105	1.10036e-05
GSTP1	4.11488e-10	-0.209419	0.39	0.445	1.1069e-05
HIST1H4C	4.66274e-10	-0.232362	0.447	0.495	1.25428e-05
PDCD5	4.79242e-10	-0.158622	0.303	0.324	1.28916e-05
EBPL	5.12641e-10	-0.121708	0.115	0.142	1.379e-05
CD8B	5.14412e-10	-0.25236	0.605	0.668	1.38377e-05
ATP2B1	5.71806e-10	-0.268931	0.39	0.461	1.53816e-05
TAGLN2	5.864e-10	-0.223836	0.426	0.508	1.57742e-05
MAGOH	6.5485e-10	-0.187928	0.353	0.409	1.76155e-05
SMURF2	6.59113e-10	-0.23687	0.275	0.332	1.77301e-05
CMC2	6.83768e-10	-0.209852	0.241	0.317	1.83933e-05
PRKCQ-AS1	6.92589e-10	0.205278	0.419	0.317	1.86307e-05
CASP4	7.24235e-10	-0.175807	0.285	0.321	1.94819e-05
LAMTOR1	7.27433e-10	-0.156862	0.246	0.287	1.9568e-05
TRPS1	8.52584e-10	-0.232853	0.23	0.321	2.29345e-05
NCOA3	8.7922e-10	0.22742	0.401	0.3	2.3651e-05
HMGN1	8.89685e-10	-0.1878	0.603	0.617	2.39325e-05
KPNA3	9.21707e-10	-0.149835	0.194	0.213	2.47939e-05
FAM174C	9.72093e-10	-0.152332	0.238	0.267	2.61493e-05
CACYBP	9.92969e-10	-0.163221	0.288	0.318	2.67109e-05
BICDL1	1.03588e-09	0.319428	0.372	0.314	2.78653e-05
HLA-DPA1	1.05394e-09	-0.212028	0.215	0.279	2.83509e-05
CD96	1.10179e-09	0.268462	0.827	0.783	2.96383e-05
RUNX2	1.18156e-09	0.318994	0.37	0.28	3.17839e-05
CYBA	1.20639e-09	-0.186017	0.864	0.892	3.24519e-05
NMI	1.22492e-09	-0.179787	0.132	0.18	3.29503e-05
TRAPPC1	1.26943e-09	-0.18602	0.345	0.395	3.41477e-05
LGALS3	1.41068e-09	-0.239759	0.108	0.172	3.79473e-05
LSM7	1.54967e-09	-0.183782	0.511	0.545	4.16862e-05
SYTL3	1.571e-09	0.140813	0.723	0.787	4.22598e-05
TIGAR	1.65431e-09	-0.198472	0.096	0.155	4.4501e-05
NAA38	1.66144e-09	-0.189658	0.281	0.331	4.46926e-05
GPR65	1.66399e-09	-0.221925	0.227	0.311	4.47614e-05
C1D	1.83343e-09	-0.155607	0.237	0.271	4.93193e-05
ZHX2	1.83498e-09	0.314441	0.551	0.492	4.9361e-05
MRPL41	1.83877e-09	-0.172791	0.346	0.381	4.94628e-05
SRSF9	1.84211e-09	-0.149009	0.426	0.445	4.95526e-05
SNRPG	1.89506e-09	-0.199439	0.492	0.555	5.0977e-05
CXCR3	2.0396e-09	-0.170684	0.083	0.147	5.48653e-05
RPL10	2.21245e-09	0.185754	0.998	0.999	5.9515e-05
SH2D1A	2.22066e-09	0.190095	0.3	0.212	5.97357e-05
AC008014.1	2.25004e-09	0.228081	0.11	0.054	6.05261e-05
GSDMD	2.57308e-09	-0.192178	0.14	0.208	6.92158e-05
PARK7	2.59826e-09	-0.192244	0.562	0.61	6.98933e-05
EVI2A	2.61402e-09	-0.184558	0.319	0.359	7.03171e-05
SNX3	2.92818e-09	-0.188805	0.293	0.342	7.87681e-05
TOB1	2.97409e-09	0.190021	0.398	0.3	8.0003e-05
EIF4A2	2.98789e-09	-0.200623	0.596	0.676	8.03743e-05
GMFG	3.00635e-09	-0.195919	0.739	0.78	8.08709e-05
SIT1	3.0549e-09	-0.104437	0.161	0.172	8.21768e-05
KLHL5	3.07526e-09	0.184093	0.22	0.141	8.27246e-05
OSTF1	3.17474e-09	-0.141741	0.297	0.326	8.54006e-05
LRBA	3.31012e-09	-0.198032	0.696	0.775	8.90423e-05
BCAP31	3.31067e-09	-0.173311	0.235	0.285	8.90571e-05
FASN	3.50035e-09	0.139529	0.086	0.037	9.41593e-05
IKZF2	3.67783e-09	0.231779	0.104	0.05	9.89336e-05
RAB5IF	3.77957e-09	-0.122169	0.279	0.292	0.00010167
RPS13	3.9166e-09	0.157274	0.986	0.993	0.000105357
XAF1	3.97376e-09	-0.214738	0.128	0.19	0.000106894
NFATC1	4.03282e-09	0.170983	0.173	0.103	0.000108483
AP000787.1	4.29501e-09	0.229681	0.304	0.215	0.000115536
TMBIM6	4.33272e-09	-0.174318	0.61	0.64	0.00011655
FP671120.4	4.50718e-09	0.166958	0.095	0.044	0.000121243
NACA	4.62699e-09	0.187481	0.983	0.986	0.000124466
PRELID1	4.71904e-09	-0.191962	0.387	0.441	0.000126942
ARRDC3	4.7446e-09	-0.298472	0.16	0.211	0.00012763
GNLY	4.82758e-09	-0.635927	0.148	0.214	0.000129862
BHLHE40	4.84988e-09	-0.199031	0.105	0.166	0.000130462
TMEM160	4.88117e-09	-0.159222	0.285	0.327	0.000131304
NLRP1	5.07528e-09	-0.23987	0.368	0.427	0.000136525
CHIC2	5.52606e-09	-0.195927	0.367	0.423	0.000148651
AC097376.3	5.6252e-09	-0.204796	0.133	0.174	0.000151318
BEX2	5.82561e-09	-0.142144	0.272	0.284	0.000156709
AHSA1	5.93154e-09	-0.157136	0.136	0.176	0.000159559
PLAAT3	6.07517e-09	-0.16408	0.135	0.185	0.000163422
ANXA2	6.27714e-09	-0.212947	0.238	0.311	0.000168855
KRTCAP2	6.37364e-09	-0.175504	0.601	0.649	0.000171451
PREPL	6.70181e-09	-0.110932	0.147	0.153	0.000180279
USP3	6.89265e-09	0.189219	0.695	0.599	0.000185412
NDUFB9	6.99868e-09	-0.170026	0.387	0.423	0.000188265
ATP6V1F	7.13282e-09	-0.121699	0.324	0.339	0.000191873
BAX	7.37911e-09	-0.189444	0.269	0.321	0.000198498
ZBP1	7.51165e-09	-0.164855	0.12	0.166	0.000202063
IL21R	8.10938e-09	-0.232444	0.257	0.329	0.000218142
B3GNT2	8.13285e-09	-0.172234	0.114	0.168	0.000218774
SYNE2	8.48621e-09	-0.194492	0.767	0.817	0.000228279
JPT1	8.5093e-09	-0.173356	0.22	0.261	0.0002289
LSM6	8.54017e-09	-0.175151	0.253	0.304	0.00022973
LCP1	8.92587e-09	-0.18036	0.755	0.783	0.000240106
RAB11A	9.72569e-09	-0.22192	0.504	0.564	0.000261621
SIPA1L1	9.84968e-09	0.368605	0.461	0.4	0.000264956
RCAN3	1.09063e-08	0.158115	0.584	0.486	0.000293379
TRADD	1.18215e-08	-0.20524	0.246	0.326	0.000317998
PRDX2	1.26007e-08	-0.187737	0.353	0.411	0.000338958
SUB1	1.2827e-08	-0.182596	0.753	0.789	0.000345047
GABARAPL1	1.30745e-08	0.281067	0.402	0.325	0.000351704
GAS7	1.31066e-08	-0.151325	0.052	0.104	0.000352568
VBP1	1.43865e-08	-0.145325	0.157	0.193	0.000386997
JAK1	1.43991e-08	-0.132219	0.809	0.808	0.000387336
MGST3	1.46198e-08	-0.154548	0.382	0.413	0.000393273
SS18L2	1.55641e-08	-0.156985	0.287	0.327	0.000418673
RPL39	1.63882e-08	0.157744	0.999	0.995	0.000440842
NLRC3	1.79095e-08	-0.110254	0.237	0.236	0.000481765
GSPT1	1.80358e-08	0.186314	0.619	0.523	0.000485164
LSM2	1.80545e-08	-0.103516	0.17	0.185	0.000485665
RASA2	1.87573e-08	0.250339	0.752	0.685	0.000504572
GDI2	1.89245e-08	-0.112062	0.262	0.273	0.00050907
BIN2	2.00324e-08	-0.186449	0.398	0.444	0.000538872
VMP1	2.07553e-08	-0.215565	0.432	0.48	0.000558319
CLIC3	2.13059e-08	-0.176302	0.065	0.119	0.000573128
DDOST	2.14572e-08	-0.131738	0.197	0.227	0.000577199
ARHGAP5	2.19943e-08	0.158996	0.335	0.25	0.000591647
STT3B	2.20402e-08	0.235586	0.573	0.478	0.000592881
MED31	2.21535e-08	-0.142027	0.124	0.151	0.000595929
NOP53	2.22895e-08	0.16552	0.85	0.782	0.000599589
GCC2	2.31612e-08	0.216025	0.716	0.639	0.000623037
POLR3GL	2.36129e-08	-0.178776	0.27	0.327	0.000635187
TOMM6	2.47658e-08	-0.152627	0.535	0.567	0.0006662
MIF	2.60101e-08	-0.158211	0.85	0.891	0.000699672
LGALS1	2.62721e-08	-0.292403	0.37	0.451	0.000706719
SGCD	2.75767e-08	-0.314903	0.041	0.077	0.000741812
RALY	2.79559e-08	-0.164499	0.324	0.355	0.000752013
NDUFA13	2.88255e-08	-0.155294	0.691	0.713	0.000775407
ARL6IP5	2.91937e-08	-0.16032	0.597	0.625	0.00078531
DNAJA1	2.92895e-08	-0.226743	0.518	0.602	0.000787888
GOSR1	3.1211e-08	-0.170554	0.252	0.287	0.000839575
UBE2D3	3.1512e-08	0.182664	0.768	0.692	0.000847671
PIN1	3.28155e-08	-0.127205	0.217	0.25	0.000882736
RPS29	3.40383e-08	0.10994	0.999	0.999	0.000915631
EMC3	3.42548e-08	-0.151431	0.218	0.264	0.000921455
SIGIRR	3.46449e-08	-0.132701	0.269	0.293	0.000931949
AC015849.1	3.49286e-08	-0.180084	0.042	0.085	0.000939578
AC233976.1	3.58874e-08	0.19985	0.171	0.105	0.00096537
TC2N	3.73757e-08	-0.175733	0.756	0.75	0.00100541
GADD45GIP1	3.88865e-08	-0.148608	0.38	0.408	0.00104605
RPS12	3.94136e-08	0.178867	0.999	0.999	0.00106023
NHP2	4.00146e-08	-0.102989	0.229	0.235	0.00107639
ATP6V1G1	4.01323e-08	-0.170671	0.68	0.719	0.00107956
HNRNPH1	4.09972e-08	0.174349	0.64	0.547	0.00110283
RPL19	4.3286e-08	0.150369	0.997	0.998	0.00116439
LINC01138	4.38806e-08	0.194741	0.49	0.396	0.00118039
PPP2R2B	4.60121e-08	-0.229596	0.24	0.324	0.00123773
AP2S1	4.70771e-08	-0.148016	0.221	0.261	0.00126637
SCML1	4.83088e-08	0.176097	0.121	0.067	0.00129951
ACVR2A	5.30569e-08	0.251033	0.215	0.145	0.00142723
GABARAPL2	5.32045e-08	-0.157279	0.386	0.43	0.0014312
PSME1	5.32913e-08	-0.18742	0.658	0.7	0.00143354
PLK3	5.34232e-08	-0.17578	0.118	0.183	0.00143708
CCND2	5.45752e-08	-0.19277	0.381	0.435	0.00146807
COPS9	5.48722e-08	-0.156523	0.544	0.572	0.00147606
SEM1	5.5605e-08	-0.138921	0.468	0.485	0.00149577
SUGT1	5.58486e-08	-0.153267	0.198	0.231	0.00150233
POLR2F	5.62249e-08	-0.146609	0.224	0.261	0.00151245
POLR2J	5.74574e-08	-0.152545	0.319	0.348	0.0015456
DOCK8	5.86384e-08	-0.19314	0.682	0.733	0.00157737
SAMD12	5.86865e-08	-0.224339	0.171	0.247	0.00157867
HSP90AB1	5.94319e-08	-0.187597	0.849	0.87	0.00159872
FDX1	5.96433e-08	-0.14582	0.206	0.246	0.00160441
MARCH2	6.06699e-08	-0.105284	0.058	0.088	0.00163202
FXR1	6.09205e-08	-0.127479	0.476	0.481	0.00163876
NEDD8	6.20391e-08	-0.173271	0.471	0.524	0.00166885
CCNH	6.42791e-08	0.267147	0.661	0.598	0.00172911
EIF3L	6.53354e-08	0.14424	0.409	0.321	0.00175752
LSM8	6.80506e-08	-0.150076	0.42	0.45	0.00183056
RGS1	6.95234e-08	-0.239032	0.279	0.365	0.00187018
ATP6V0E1	6.98495e-08	-0.162585	0.644	0.673	0.00187895
HLA-F	7.49045e-08	-0.18463	0.546	0.598	0.00201493
MRPS36	7.55855e-08	-0.153093	0.197	0.237	0.00203325
LYSMD2	7.64147e-08	-0.169421	0.173	0.228	0.00205556
COX8A	7.68752e-08	-0.146753	0.532	0.551	0.00206794
EPHA1-AS1	7.81855e-08	0.141706	0.109	0.059	0.00210319
NDUFA5	7.89105e-08	-0.177572	0.292	0.342	0.00212269
MT-ATP8	8.30673e-08	-0.166767	0.848	0.868	0.00223451
HMGN2	8.49542e-08	-0.155021	0.532	0.554	0.00228527
AC139720.1	8.823e-08	0.242683	0.123	0.068	0.00237339
ISG15	8.89556e-08	-0.208258	0.302	0.346	0.00239291
ZEB2	8.95953e-08	-0.244507	0.297	0.385	0.00241011
SRRM2	9.1126e-08	0.195634	0.752	0.687	0.00245129
SMYD3	9.16827e-08	-0.206448	0.576	0.658	0.00246626
PSMB3	9.22178e-08	-0.162925	0.33	0.381	0.00248066
SRSF11	9.37203e-08	0.183976	0.741	0.659	0.00252108
CMC1	9.45349e-08	-0.272975	0.351	0.431	0.00254299
UBE2L6	9.61202e-08	-0.129652	0.155	0.185	0.00258563
RASA3	9.63755e-08	-0.190879	0.742	0.754	0.0025925
SRSF3	9.84733e-08	-0.1769	0.727	0.757	0.00264893
NSG1	9.87809e-08	-0.107587	0.079	0.098	0.00265721
IFNAR2	9.90573e-08	0.176185	0.286	0.205	0.00266464
SRGN	9.91837e-08	0.114082	0.834	0.888	0.00266804
PSMD9	1.0267e-07	-0.157341	0.245	0.296	0.00276182
MRPL57	1.03775e-07	-0.109919	0.405	0.408	0.00279156
COX6C	1.10628e-07	-0.154905	0.78	0.802	0.00297589
MX2	1.12346e-07	-0.199937	0.213	0.281	0.00302209
HACD4	1.13004e-07	-0.175906	0.155	0.216	0.00303982
TGFB1	1.16183e-07	-0.214241	0.546	0.583	0.00312531
RALGPS2	1.1834e-07	0.106115	0.065	0.027	0.00318334
ZNF217	1.21376e-07	-0.194556	0.321	0.38	0.00326503
ANKRD30BL	1.23183e-07	0.146964	0.081	0.038	0.00331362
SKA2	1.25023e-07	-0.129598	0.096	0.13	0.00336312
CHORDC1	1.25529e-07	-0.153682	0.263	0.293	0.00337672
GSTO1	1.25557e-07	-0.116123	0.242	0.259	0.00337748
ROMO1	1.37717e-07	-0.116043	0.36	0.371	0.00370458
TMEM107	1.40213e-07	-0.170497	0.127	0.169	0.00377172
CCDC66	1.42744e-07	0.139026	0.366	0.284	0.00383981
NTPCR	1.48037e-07	-0.10258	0.066	0.089	0.00398219
CNPY3	1.48693e-07	-0.114878	0.207	0.225	0.00399983
THEMIS	1.49646e-07	0.251173	0.725	0.66	0.00402546
PRKCB	1.52812e-07	-0.171614	0.667	0.737	0.00411064
TEX264	1.56635e-07	-0.106854	0.165	0.179	0.00421347
RPL17	1.62837e-07	0.134368	0.994	0.998	0.00438032
LPCAT1	1.65985e-07	-0.136179	0.093	0.133	0.004465
SPATS2L	1.70194e-07	-0.128395	0.024	0.057	0.00457823
NDUFS8	1.7144e-07	-0.104731	0.24	0.251	0.00461173
AC007952.4	1.74924e-07	-0.191144	0.169	0.207	0.00470545
SPAG1	1.76924e-07	-0.169919	0.102	0.15	0.00475924
SKI	1.8001e-07	-0.217971	0.277	0.343	0.00484228
GPR183	1.85216e-07	-0.191714	0.414	0.449	0.00498231
AL136962.1	1.91119e-07	0.254072	0.179	0.117	0.0051411
PIN4	1.92407e-07	-0.14681	0.194	0.231	0.00517575
PBX4	1.92664e-07	0.253137	0.376	0.295	0.00518267
THOC7	1.97318e-07	-0.128892	0.266	0.285	0.00530785
MATK	1.99661e-07	-0.151888	0.173	0.22	0.00537088
TOMM20	2.04825e-07	0.136174	0.716	0.631	0.00550979
PSMD14	2.11147e-07	-0.158741	0.236	0.273	0.00567986
SRI	2.16177e-07	-0.13681	0.313	0.343	0.00581515
NCR3	2.16276e-07	-0.164964	0.097	0.139	0.00581783
ZNF611	2.18439e-07	-0.115148	0.167	0.181	0.00587601
NDUFC2	2.18729e-07	-0.162732	0.42	0.47	0.00588382
ATP5PF	2.32818e-07	-0.159043	0.493	0.527	0.0062628
PIK3IP1-AS1	2.33173e-07	0.142216	0.161	0.102	0.00627236
BACH2	2.33658e-07	0.319673	0.77	0.713	0.0062854
ITGB7	2.35452e-07	-0.13087	0.123	0.162	0.00633365
BAZ1A	2.50792e-07	0.245665	0.572	0.502	0.0067463
LINC02649	2.57301e-07	0.131806	0.067	0.031	0.00692139
FAM89B	2.58172e-07	-0.131238	0.168	0.199	0.00694482
SCP2	2.61937e-07	-0.12096	0.248	0.27	0.00704612
EMD	2.63585e-07	0.189664	0.242	0.171	0.00709043
SPTBN1	2.6572e-07	0.222592	0.296	0.22	0.00714786
FXYD5	2.67614e-07	0.209428	0.762	0.704	0.00719882
DNAJB6	2.76303e-07	-0.176581	0.518	0.57	0.00743255
HSPA1A	2.76489e-07	-0.110297	0.029	0.065	0.00743756
BET1L	2.77345e-07	0.137667	0.134	0.079	0.00746057
C2orf74	2.82659e-07	-0.132209	0.055	0.088	0.00760353
ZNF428	2.85578e-07	-0.104901	0.217	0.235	0.00768205
UPP1	2.91484e-07	-0.124021	0.258	0.28	0.00784092
KLF7	2.98261e-07	0.121173	0.088	0.044	0.00802322
POLE4	2.99275e-07	-0.16601	0.218	0.265	0.00805051
MX1	3.09031e-07	-0.156282	0.128	0.166	0.00831294
LSM1	3.14382e-07	-0.147134	0.187	0.234	0.00845687
NELL2	3.31737e-07	0.22621	0.78	0.705	0.00892373
KLF6	3.45963e-07	-0.244475	0.595	0.625	0.00930641
H3F3A	3.57305e-07	-0.145405	0.914	0.918	0.00961151
GLIPR2	3.6659e-07	-0.170194	0.149	0.196	0.00986127
TES	3.75318e-07	-0.168802	0.294	0.348	0.0100961
ATP6V0B	3.85644e-07	-0.117707	0.253	0.276	0.0103738
TMEM14C	4.12449e-07	-0.120467	0.17	0.196	0.0110949
CCDC57	4.13415e-07	0.241805	0.337	0.273	0.0111209
FNBP1	4.13812e-07	0.197864	0.822	0.761	0.0111315
DAD1	4.65979e-07	-0.164385	0.471	0.502	0.0125348
HMGN3	4.90817e-07	-0.155805	0.308	0.355	0.013203
TOMM22	5.10842e-07	-0.107601	0.235	0.255	0.0137417
TPT1	5.21042e-07	0.158985	0.999	0.999	0.014016
MTM1	5.32035e-07	0.158996	0.179	0.117	0.0143117
SSBP4	5.57693e-07	-0.155666	0.197	0.243	0.0150019
MTRNR2L12	5.6676e-07	0.214836	0.989	0.981	0.0152458
PTPRE	5.82373e-07	-0.157836	0.145	0.191	0.0156658
FAM214A	5.9275e-07	-0.150226	0.297	0.311	0.015945
TSPO	5.96515e-07	-0.175944	0.455	0.511	0.0160463
RPL24	6.08195e-07	0.127739	0.993	0.993	0.0163605
FAM111A	6.27488e-07	-0.130045	0.106	0.142	0.0168794
TBL1X	6.48902e-07	0.266868	0.391	0.314	0.0174555
ANK3	6.57501e-07	0.108799	0.677	0.598	0.0176868
CFAP36	6.85383e-07	0.160622	0.23	0.16	0.0184368
ADAMTS17	6.86295e-07	0.150419	0.119	0.069	0.0184613
LINC01871	7.29928e-07	-0.150846	0.507	0.593	0.0196351
NSMCE3	7.31957e-07	-0.162568	0.295	0.348	0.0196896
RPL28	7.48491e-07	0.108356	1	1	0.0201344
KLF3	7.58164e-07	-0.184774	0.406	0.468	0.0203946
RBCK1	7.74388e-07	-0.14879	0.2	0.241	0.020831
LRMP	7.85116e-07	0.196763	0.188	0.126	0.0211196
ARL17A	7.9807e-07	0.124857	0.142	0.087	0.0214681
MRPL51	8.88058e-07	-0.104434	0.277	0.286	0.0238888
METTL23	9.1005e-07	-0.147624	0.24	0.279	0.0244803
ITPR2	9.11717e-07	-0.193183	0.374	0.446	0.0245252
TMEM147	9.1788e-07	-0.124642	0.143	0.177	0.024691
PSME2	9.35254e-07	-0.181194	0.415	0.47	0.0251583
ITGA5	9.39967e-07	-0.151621	0.08	0.132	0.0252851
PNN	9.67152e-07	0.180459	0.579	0.496	0.0260164
UQCR11	9.71895e-07	-0.160738	0.734	0.759	0.026144
CHCHD1	9.7555e-07	-0.127036	0.141	0.174	0.0262423
ITM2B	9.77723e-07	-0.14965	0.874	0.902	0.0263008
DYNLRB1	1.01706e-06	-0.170675	0.395	0.44	0.0273589
PTMS	1.0234e-06	-0.118248	0.036	0.074	0.0275294
SNHG32	1.04507e-06	0.153442	0.394	0.312	0.0281123
NDUFS7	1.06302e-06	-0.107208	0.206	0.226	0.0285951
PITPNC1	1.12486e-06	0.295555	0.787	0.769	0.0302588
NSA2	1.14208e-06	0.197424	0.752	0.692	0.030722
SNRPE	1.15178e-06	-0.152945	0.331	0.381	0.030983
AC068587.4	1.15592e-06	-0.222411	0.192	0.256	0.0310942
MAP1LC3B	1.15949e-06	-0.15493	0.389	0.428	0.0311904
CFAP298	1.17319e-06	-0.116854	0.117	0.147	0.0315588
RPL36	1.17371e-06	0.148323	0.998	0.999	0.0315729
PCNX2	1.17884e-06	-0.183152	0.399	0.444	0.0317108
AC008105.3	1.19053e-06	0.179043	0.24	0.171	0.0320252
GNPTG	1.212e-06	-0.123707	0.102	0.136	0.0326028
ATP5IF1	1.21533e-06	-0.156555	0.612	0.641	0.0326925
ANAPC16	1.2213e-06	-0.167199	0.657	0.69	0.0328529
HSP90AA1	1.23739e-06	-0.18493	0.908	0.919	0.0332857
CD247	1.26049e-06	-0.139718	0.705	0.71	0.0339071
ANTKMT	1.28494e-06	-0.166362	0.238	0.289	0.0345649
CNST	1.32204e-06	0.11517	0.337	0.265	0.0355628
PFDN1	1.32213e-06	-0.109967	0.261	0.274	0.0355652
MBNL1	1.33083e-06	0.203581	0.957	0.933	0.0357994
SH3YL1	1.371e-06	0.132167	0.23	0.165	0.03688
OXNAD1	1.39347e-06	0.18983	0.664	0.59	0.0374844
MT1F	1.40604e-06	-0.137291	0.106	0.14	0.0378225
AC138150.1	1.44348e-06	0.114762	0.104	0.058	0.0388297
UTRN	1.48749e-06	-0.142602	0.779	0.834	0.0400135
PRKAA1	1.53175e-06	-0.140592	0.241	0.271	0.0412042
ZNF675	1.54597e-06	-0.102794	0.158	0.174	0.0415867
HMGN4	1.55665e-06	-0.102812	0.266	0.275	0.0418739
ELOB	1.62205e-06	-0.160518	0.681	0.718	0.0436331
RPL27	1.62934e-06	0.143776	0.983	0.986	0.0438293
Z93241.1	1.65804e-06	-0.116308	0.078	0.098	0.0446014
FNBP4	1.66949e-06	0.131821	0.56	0.476	0.0449092
VAMP8	1.69742e-06	-0.122624	0.47	0.485	0.0456606
LAMTOR2	1.73035e-06	-0.12966	0.166	0.206	0.0465464
CIRBP	1.74686e-06	0.133281	0.773	0.698	0.0469905
DCAF16	1.75389e-06	0.111018	0.185	0.128	0.0471797
DDIT4	1.75673e-06	-0.201202	0.384	0.433	0.0472562
IL6ST	1.77593e-06	0.14989	0.363	0.285	0.0477725
MRPL58	1.82868e-06	-0.111804	0.093	0.119	0.0491914
TMEM35B	1.84152e-06	-0.108663	0.184	0.205	0.049537
TRIM22	1.87526e-06	-0.109832	0.289	0.302	0.0504445
BZW1	1.91386e-06	-0.155965	0.511	0.556	0.0514828
CDC42SE1	1.95093e-06	-0.150213	0.331	0.372	0.0524801
GTF3A	2.07367e-06	-0.143981	0.55	0.577	0.0557817
AC026979.2	2.09963e-06	0.130098	0.35	0.274	0.05648
RPL14	2.09972e-06	0.123198	0.995	0.998	0.0564826
NDUFAB1	2.10535e-06	-0.104986	0.303	0.329	0.0566339
RNASET2	2.12056e-06	-0.15931	0.354	0.426	0.0570429
TMBIM4	2.16726e-06	-0.162833	0.426	0.471	0.0582993
EIF4B	2.16848e-06	0.151944	0.621	0.538	0.0583321
CIB1	2.16899e-06	0.188115	0.629	0.554	0.0583457
PHPT1	2.20216e-06	-0.147813	0.197	0.235	0.0592381
NOP58	2.21024e-06	0.19005	0.603	0.524	0.0594556
LINC00486	2.21155e-06	0.161941	0.282	0.21	0.0594908
HDDC2	2.244e-06	-0.10758	0.156	0.18	0.0603635
COMMD6	2.29047e-06	-0.173474	0.819	0.86	0.0616138
IGFLR1	2.32367e-06	-0.11221	0.096	0.129	0.0625068
IL10RA	2.32901e-06	-0.15081	0.396	0.42	0.0626502
RIC3	2.35056e-06	0.134533	0.179	0.12	0.06323
STUB1	2.35732e-06	-0.145409	0.285	0.321	0.0634119
PRR13	2.41882e-06	-0.118647	0.449	0.455	0.0650664
HSPB11	2.41896e-06	-0.146235	0.173	0.218	0.06507
SLAIN2	2.47997e-06	-0.107298	0.219	0.229	0.0667113
SCOC	2.66451e-06	-0.100479	0.084	0.107	0.0716753
ZNF655	2.70576e-06	0.135949	0.252	0.184	0.0727849
CERS6	2.71082e-06	0.161203	0.126	0.076	0.0729211
ATP5ME	2.75278e-06	-0.164214	0.614	0.653	0.0740498
PDCD6	2.8478e-06	-0.103732	0.328	0.348	0.0766059
TMEM65	2.91271e-06	0.141496	0.205	0.143	0.078352
NMT1	2.91489e-06	-0.142333	0.245	0.281	0.0784106
PLCG2	2.91978e-06	0.167248	0.621	0.54	0.0785421
RAC2	2.98661e-06	-0.158644	0.548	0.586	0.0803397
SFMBT1	3.00469e-06	0.157049	0.466	0.385	0.0808262
SLC3A2	3.064e-06	-0.119472	0.222	0.25	0.0824216
RIC8A	3.19751e-06	0.109913	0.128	0.08	0.0860131
PCED1B	3.28015e-06	-0.169534	0.518	0.555	0.088236
EEF1E1	3.3564e-06	-0.132518	0.125	0.168	0.0902872
LINC02762	3.40085e-06	0.119382	0.075	0.041	0.091483
CCT5	3.41076e-06	-0.113651	0.2	0.223	0.0917493
AC022706.1	3.50777e-06	-0.11136	0.09	0.114	0.0943589
UQCRH	3.5088e-06	-0.14921	0.627	0.644	0.0943867
CCDC167	3.52278e-06	-0.150225	0.234	0.282	0.0947626
JOSD1	3.52305e-06	0.183629	0.427	0.347	0.09477
PLEKHA5	3.52554e-06	-0.16339	0.115	0.172	0.0948371
CD58	3.55565e-06	-0.16674	0.195	0.236	0.0956469
KPNB1	3.59798e-06	0.158912	0.426	0.346	0.0967856
ARPC1B	3.67967e-06	-0.153433	0.637	0.704	0.0989831
MRPL20	3.68258e-06	-0.115235	0.392	0.404	0.0990614
FP236383.3	3.68652e-06	0.177559	0.149	0.096	0.0991674
FRG1	3.74557e-06	-0.150835	0.259	0.298	0.100756
ACTR6	3.7491e-06	-0.109316	0.235	0.252	0.100851
AL627171.2	3.74943e-06	-0.145807	0.352	0.375	0.10086
TSR3	3.83028e-06	-0.117071	0.12	0.154	0.103034
SELENOT	3.94205e-06	-0.128285	0.347	0.376	0.106041
PRDX5	3.98544e-06	-0.10883	0.306	0.323	0.107208
CELF2	4.03096e-06	0.173622	0.866	0.827	0.108433
SBDS	4.14367e-06	-0.118598	0.427	0.435	0.111465
PLGRKT	4.23444e-06	-0.115194	0.135	0.161	0.113906
RASA1	4.53331e-06	0.149501	0.375	0.299	0.121946
IRF9	4.55847e-06	-0.115618	0.191	0.209	0.122623
LEF1-AS1	4.55987e-06	0.103895	0.066	0.032	0.12266
AC008875.3	4.65531e-06	-0.109814	0.178	0.198	0.125228
VASP	4.79891e-06	-0.104741	0.153	0.175	0.129091
PRF1	4.90611e-06	-0.140656	0.148	0.184	0.131974
IGF1R	4.91323e-06	0.131056	0.08	0.042	0.132166
RNF213	5.15156e-06	-0.155872	0.628	0.695	0.138577
CEMIP2	5.20367e-06	0.1741	0.685	0.71	0.139979
MRPL43	5.27797e-06	-0.113913	0.187	0.215	0.141977
RBMS1	5.33553e-06	0.199585	0.526	0.446	0.143526
HNRNPF	5.33811e-06	-0.122767	0.415	0.436	0.143595
CPEB4	5.38701e-06	-0.115408	0.094	0.121	0.144911
HSP90B1	5.58723e-06	0.135215	0.685	0.608	0.150297
COMMD8	5.59959e-06	-0.107417	0.119	0.143	0.150629
PHTF2	5.71648e-06	0.107133	0.324	0.258	0.153773
MALT1	5.74974e-06	0.200188	0.504	0.427	0.154668
RORA	5.77013e-06	0.222419	0.735	0.67	0.155216
ZNF609	5.89222e-06	0.124602	0.372	0.3	0.158501
DDX52	5.99803e-06	-0.142519	0.192	0.224	0.161347
PASK	6.01231e-06	0.201825	0.265	0.198	0.161731
DIAPH2	6.09075e-06	-0.178564	0.362	0.431	0.163841
RNF2	6.21292e-06	-0.13821	0.125	0.165	0.167128
TGFBR2	6.45338e-06	0.196907	0.594	0.517	0.173596
OSBPL8	6.58532e-06	-0.123544	0.689	0.671	0.177145
AC092821.3	6.69546e-06	0.139877	0.343	0.271	0.180108
GPX4	6.87048e-06	-0.134653	0.522	0.548	0.184816
MTCH1	6.88495e-06	0.17316	0.35	0.276	0.185205
GIMAP6	6.88547e-06	-0.101831	0.064	0.09	0.185219
TTN	6.95179e-06	0.134179	0.12	0.073	0.187003
SLAMF6	7.03917e-06	-0.162616	0.171	0.219	0.189354
GYPC	7.07877e-06	0.161487	0.656	0.581	0.190419
MFSD10	7.14273e-06	-0.149629	0.221	0.274	0.192139
SEC23B	7.33917e-06	-0.102745	0.135	0.15	0.197424
RPL18A	7.43656e-06	0.14035	1	0.997	0.200043
ABR	7.45887e-06	0.141906	0.177	0.121	0.200644
MEAF6	7.55103e-06	-0.105642	0.233	0.246	0.203123
ANKRD49	7.58269e-06	-0.156807	0.217	0.27	0.203974
PSMB10	7.67711e-06	-0.120783	0.326	0.352	0.206514
IK	7.82887e-06	0.154201	0.501	0.422	0.210597
TUFM	7.91421e-06	-0.115345	0.264	0.295	0.212892
PSMB2	7.91976e-06	-0.130799	0.232	0.267	0.213041
PDE3B	8.13708e-06	-0.154292	0.793	0.841	0.218887
CTSC	8.31178e-06	-0.155841	0.253	0.295	0.223587
ESYT2	8.35299e-06	0.187413	0.559	0.483	0.224695
MRPL18	8.47647e-06	-0.100014	0.156	0.176	0.228017
POLR2H	8.49729e-06	-0.101547	0.104	0.126	0.228577
COX6A1	8.60586e-06	-0.128341	0.585	0.606	0.231498
PHAX	8.64809e-06	-0.115489	0.154	0.184	0.232634
TBCA	8.82224e-06	-0.163523	0.552	0.575	0.237318
OCIAD2	8.9211e-06	-0.120296	0.402	0.432	0.239977
ZNF276	8.92849e-06	-0.140003	0.146	0.192	0.240176
C1orf122	8.94051e-06	-0.112891	0.124	0.154	0.2405
CD63	9.28072e-06	-0.159524	0.408	0.453	0.249651
PER1	9.30864e-06	0.145413	0.341	0.268	0.250402
EGR1	9.38645e-06	-0.14629	0.052	0.065	0.252496
FOS	9.4947e-06	-0.19911	0.487	0.564	0.255407
CAPZA2	9.81744e-06	-0.155832	0.258	0.301	0.264089
FAM32A	1.01965e-05	-0.140457	0.168	0.211	0.274286
EZH2	1.02717e-05	-0.113331	0.071	0.094	0.276309
ANAPC11	1.04169e-05	-0.123303	0.271	0.301	0.280213
EMC7	1.0445e-05	-0.119962	0.25	0.285	0.280971
GNAI3	1.05081e-05	-0.121481	0.291	0.306	0.282668
ZDHHC7	1.08346e-05	-0.120778	0.083	0.121	0.291451
CTSS	1.09583e-05	-0.146297	0.322	0.369	0.294778
STOM	1.09816e-05	-0.151376	0.193	0.238	0.295404
RIC1	1.13259e-05	0.158076	0.254	0.189	0.304668
ZFPM1	1.15881e-05	0.147639	0.208	0.148	0.311721
NUGGC	1.16836e-05	-0.127012	0.07	0.113	0.314289
RBM8A	1.20949e-05	-0.120791	0.456	0.479	0.325353
MHENCR	1.22361e-05	0.146366	0.139	0.093	0.329151
TIMM8B	1.24065e-05	-0.106108	0.157	0.184	0.333735
LPP	1.26881e-05	-0.173093	0.536	0.603	0.34131
PPT1	1.28821e-05	-0.125072	0.113	0.15	0.346529
VKORC1	1.29347e-05	-0.102797	0.094	0.122	0.347944
BTN3A2	1.31044e-05	-0.116236	0.26	0.282	0.352508
PSMB8-AS1	1.32779e-05	-0.136591	0.201	0.237	0.357175
RPS25	1.33939e-05	0.128873	0.997	0.996	0.360295
AC245014.3	1.35179e-05	-0.177869	0.148	0.197	0.36363
SYNJ2	1.37654e-05	0.124823	0.151	0.1	0.37029
SNRNP35	1.37859e-05	-0.115836	0.091	0.122	0.370841
BOLA3	1.39476e-05	-0.144301	0.151	0.2	0.37519
TNFRSF4	1.45141e-05	0.144828	0.085	0.05	0.390429
HNRNPA3	1.47322e-05	0.107945	0.732	0.661	0.396296
CD74	1.49645e-05	-0.206013	0.355	0.39	0.402546
PCBD1	1.53884e-05	-0.116455	0.067	0.1	0.413948
KAT6B	1.53974e-05	0.212836	0.511	0.445	0.41419
AC023590.1	1.55265e-05	-0.10822	0.047	0.084	0.417663
BACH1	1.55853e-05	0.180477	0.275	0.21	0.419243
AGPAT5	1.62128e-05	0.125365	0.168	0.117	0.436125
PSMA7	1.62197e-05	-0.104118	0.642	0.643	0.43631
CCNK	1.62222e-05	0.15249	0.378	0.305	0.436377
E2F3	1.62468e-05	-0.147837	0.12	0.163	0.437038
UBXN4	1.62719e-05	0.132986	0.574	0.497	0.437714
ATP2B4	1.69916e-05	-0.159142	0.249	0.314	0.457075
RANGAP1	1.70782e-05	0.150199	0.168	0.115	0.459403
GBP5	1.75093e-05	-0.171489	0.17	0.222	0.470999
TMX1	1.81972e-05	-0.107317	0.128	0.15	0.489505
PNISR	1.8239e-05	0.141416	0.73	0.666	0.490629
MAML2	1.8482e-05	0.218791	0.724	0.709	0.497166
LEPROTL1	1.89066e-05	0.212861	0.854	0.818	0.508588
NPDC1	1.90222e-05	-0.128726	0.074	0.115	0.511697
ADAM8	1.90458e-05	-0.103982	0.058	0.091	0.512333
UBC	1.91063e-05	0.206401	0.927	0.915	0.51396
RAN	1.91265e-05	-0.12251	0.472	0.494	0.514502
PNRC2	1.93894e-05	0.118988	0.438	0.365	0.521576
MAF	2.0013e-05	-0.16089	0.133	0.157	0.53835
UBE2V2	2.00696e-05	-0.107977	0.163	0.193	0.539872
REX1BD	2.01867e-05	-0.118881	0.42	0.441	0.543022
WWOX	2.03183e-05	-0.187521	0.417	0.49	0.546561
PRKX-AS1	2.03781e-05	-0.113602	0.081	0.127	0.54817
NUP50	2.07691e-05	0.126879	0.201	0.144	0.558688
PSMB1	2.0871e-05	-0.141197	0.521	0.566	0.561431
CARS	2.13897e-05	0.110275	0.193	0.139	0.575384
AC010609.1	2.14955e-05	-0.122507	0.299	0.315	0.57823
EIF4EBP2	2.15823e-05	-0.107835	0.158	0.184	0.580563
PHF3	2.21e-05	0.117657	0.58	0.506	0.59449
BMERB1	2.26178e-05	0.121355	0.129	0.082	0.608418
PSMD13	2.28504e-05	0.16325	0.321	0.253	0.614677
BLOC1S4	2.32393e-05	-0.122231	0.188	0.226	0.625139
TUBA4A	2.33926e-05	-0.131386	0.372	0.441	0.62926
GPR155	2.40991e-05	0.146776	0.253	0.19	0.648265
SH3BGRL	2.45355e-05	-0.149871	0.456	0.495	0.660004
TAF12	2.49014e-05	-0.109641	0.13	0.161	0.669847
AKT3	2.49316e-05	0.151203	0.782	0.718	0.67066
COPZ1	2.50612e-05	-0.115554	0.118	0.156	0.674147
RPS10	2.50727e-05	-0.131834	0.941	0.96	0.674457
HIPK1	2.5188e-05	0.11075	0.373	0.305	0.677558
AGPAT4	2.61972e-05	-0.13519	0.091	0.132	0.704704
DNAJB1	2.61984e-05	-0.144174	0.441	0.489	0.704736
AKIRIN1	2.66236e-05	-0.127353	0.276	0.309	0.716175
RNASEH2C	2.71955e-05	-0.10482	0.194	0.217	0.731558
JAML	2.78487e-05	0.102288	0.163	0.114	0.749131
ZC3H12D	2.78595e-05	0.132167	0.115	0.073	0.749421
LRRC8C	2.81195e-05	-0.169403	0.497	0.544	0.756413
RAB5C	2.81638e-05	-0.114384	0.219	0.247	0.757606
MED14	2.82436e-05	-0.16737	0.217	0.262	0.759753
KIF9-AS1	2.9594e-05	0.131418	0.133	0.086	0.796078
SLIRP	3.04293e-05	-0.111596	0.37	0.393	0.818548
PTP4A2	3.12911e-05	-0.131798	0.578	0.61	0.84173
STX8	3.1346e-05	-0.143609	0.354	0.384	0.843208
HNRNPDL	3.17398e-05	-0.134372	0.742	0.759	0.853801
SLC12A6	3.28011e-05	0.107144	0.137	0.091	0.882349
ZBTB44	3.36058e-05	-0.143655	0.207	0.246	0.903995
COX16	3.46441e-05	-0.113729	0.369	0.393	0.931927
CD99	3.51527e-05	-0.145238	0.615	0.65	0.945609
RABL3	3.52746e-05	-0.131533	0.141	0.176	0.948886
MTSS1	3.54291e-05	-0.101969	0.039	0.071	0.953042
MDM4	3.57192e-05	0.127732	0.408	0.338	0.960848
GAB3	3.58463e-05	-0.101221	0.134	0.148	0.964267
TIGIT	3.76042e-05	-0.161087	0.17	0.208	1
MOB2	3.77204e-05	-0.130933	0.138	0.186	1
SLC25A6	3.90965e-05	0.13431	0.714	0.647	1
AC104316.1	3.9228e-05	-0.114753	0.115	0.142	1
AKR7A2	4.01492e-05	-0.10159	0.089	0.123	1
NUCKS1	4.03379e-05	0.161947	0.599	0.532	1
TMEM204	4.03453e-05	-0.109008	0.069	0.105	1
REEP5	4.04391e-05	-0.14137	0.314	0.367	1
PDCD10	4.10788e-05	-0.126114	0.294	0.323	1
RILPL2	4.13124e-05	0.117831	0.254	0.195	1
AGO4	4.14836e-05	-0.12404	0.128	0.178	1
RALA	4.19587e-05	0.178601	0.333	0.265	1
CA5B	4.19871e-05	-0.136398	0.313	0.346	1
USP15	4.28996e-05	0.12954	0.791	0.731	1
PHLDB3	4.3408e-05	0.112427	0.122	0.078	1
ZBTB1	4.35884e-05	-0.149271	0.408	0.435	1
TMEM258	4.36206e-05	-0.108031	0.542	0.555	1
CDC42EP3	4.41001e-05	-0.127365	0.187	0.217	1
PAFAH1B1	4.4686e-05	-0.139601	0.509	0.54	1
TENT5C	4.5161e-05	-0.157809	0.306	0.363	1
CDC14A	4.57025e-05	0.207161	0.692	0.639	1
RC3H1	4.61251e-05	-0.124079	0.354	0.371	1
CRIPT	4.63007e-05	-0.106774	0.128	0.156	1
ANXA11	4.67304e-05	-0.116723	0.275	0.303	1
IQCB1	4.68775e-05	-0.11901	0.26	0.276	1
FOXP1	4.70751e-05	0.148718	0.926	0.914	1
NAA50	4.81542e-05	-0.165229	0.307	0.346	1
MPC1	4.86669e-05	-0.121277	0.184	0.218	1
LY6E	4.87025e-05	-0.139525	0.385	0.42	1
CAPN2	4.95205e-05	-0.129614	0.221	0.256	1
PAPOLA	4.98197e-05	-0.120578	0.477	0.494	1
MDFIC	5.07835e-05	0.223642	0.441	0.404	1
MAP4	5.35428e-05	-0.113872	0.298	0.312	1
COX6B1	5.4182e-05	-0.138928	0.676	0.708	1
PFDN2	5.47736e-05	-0.106691	0.313	0.338	1
RAPGEF1	5.5023e-05	-0.156027	0.43	0.485	1
ISCA2	5.52712e-05	-0.114946	0.13	0.168	1
OPRM1	5.7031e-05	0.113305	0.123	0.08	1
MXRA7	5.82687e-05	-0.111948	0.091	0.135	1
MAP3K1	6.13894e-05	0.187971	0.314	0.25	1
OTUD6B-AS1	6.17975e-05	-0.107886	0.327	0.345	1
RBPJ	6.32013e-05	0.178538	0.368	0.3	1
SELENOH	6.37993e-05	-0.134367	0.464	0.501	1
IFI6	6.62479e-05	-0.125101	0.132	0.144	1
SEMA4D	6.8222e-05	0.14336	0.565	0.494	1
DENND5A	6.87054e-05	0.106714	0.104	0.064	1
HMOX2	7.00204e-05	-0.120457	0.229	0.256	1
DAP	7.06645e-05	-0.102437	0.11	0.144	1
SMC4	7.12514e-05	0.215914	0.196	0.148	1
AC092338.3	7.23358e-05	0.142293	0.169	0.119	1
ATP1B3	7.44836e-05	0.286085	0.446	0.408	1
RPL22L1	7.4565e-05	-0.123169	0.452	0.476	1
RHBDD2	7.47443e-05	0.107396	0.137	0.091	1
RGS19	7.49409e-05	-0.101248	0.179	0.199	1
RAB18	7.56108e-05	0.117759	0.319	0.255	1
ELF2	7.64482e-05	-0.108532	0.389	0.407	1
FGD3	7.95896e-05	-0.144332	0.328	0.375	1
SURF4	8.01094e-05	0.146761	0.41	0.341	1
SOCS3	8.03146e-05	-0.120947	0.099	0.139	1
TAF1D	8.18228e-05	0.183196	0.551	0.494	1
MSN	8.20736e-05	-0.12112	0.565	0.586	1
NCALD	8.22096e-05	-0.197835	0.33	0.388	1
RNASEK	8.22667e-05	-0.114355	0.65	0.659	1
ANTXR2	8.24653e-05	-0.16248	0.174	0.226	1
SOAT1	8.41075e-05	0.121692	0.209	0.154	1
NFE2L2	8.43554e-05	-0.147272	0.388	0.435	1
ZFX	8.43872e-05	-0.117001	0.253	0.275	1
RHOQ	8.46878e-05	0.101645	0.109	0.068	1
SLC35D1	8.69779e-05	-0.144729	0.153	0.184	1
MYL6	8.72212e-05	-0.102674	0.892	0.892	1
SRSF4	8.83938e-05	0.158789	0.548	0.477	1
RRP7A	8.83943e-05	0.102639	0.159	0.112	1
COMTD1	8.92406e-05	-0.103558	0.075	0.109	1
JMJD6	8.97652e-05	-0.140361	0.22	0.278	1
CPB2-AS1	9.05139e-05	-0.149843	0.17	0.223	1
IER5	9.08527e-05	-0.105287	0.126	0.148	1
ZFAND3	9.17713e-05	0.1675	0.649	0.584	1
RRP15	9.20286e-05	-0.127999	0.161	0.2	1
EMB	9.24167e-05	-0.140794	0.684	0.727	1
RPL6	9.42487e-05	0.138708	0.998	0.996	1
ABHD17A	9.55273e-05	-0.119062	0.362	0.387	1
ZDBF2	9.58198e-05	0.139507	0.121	0.079	1
GBP2	9.58727e-05	0.124997	0.31	0.249	1
ZMYND8	9.73843e-05	-0.104561	0.199	0.217	1
CLIP4	9.87012e-05	-0.150285	0.264	0.305	1
ASCC3	9.92568e-05	-0.157597	0.418	0.45	1
SETD2	9.94386e-05	0.209008	0.6	0.535	1
RPL35A	0.000100338	0.115525	0.995	0.996	1
PMEPA1	0.000101493	0.10111	0.063	0.041	1
DECR1	0.000103767	-0.137471	0.28	0.334	1
JMY	0.000104865	0.122449	0.362	0.297	1
DTD1	0.000106746	-0.140988	0.22	0.265	1
CSDE1	0.000110025	0.149477	0.635	0.568	1
LAMTOR4	0.00011079	-0.135483	0.475	0.518	1
SMS	0.000111242	-0.125302	0.16	0.199	1
BRD1	0.000111297	0.149856	0.362	0.297	1
CAPN7	0.000113464	0.132252	0.352	0.288	1
ELMO1	0.000118454	-0.120048	0.599	0.661	1
BTBD11	0.000121608	0.340151	0.212	0.171	1
RHEB	0.000121661	-0.102855	0.247	0.275	1
DDX18	0.000121764	-0.143483	0.509	0.55	1
CDK17	0.000122853	-0.149237	0.563	0.592	1
RFFL	0.000123372	-0.136499	0.22	0.251	1
SAMD3	0.000125006	-0.138714	0.495	0.527	1
HMGB2	0.000125262	-0.134112	0.372	0.419	1
SELENOO	0.000126211	0.103743	0.152	0.106	1
GOLGA8A	0.000128797	0.107483	0.17	0.121	1
SPG11	0.000129934	-0.135952	0.213	0.271	1
TXNIP	0.000130627	0.126862	0.93	0.958	1
MITD1	0.000134186	-0.103271	0.169	0.187	1
STAT1	0.000135866	-0.150751	0.279	0.306	1
SAP30	0.00013869	-0.100898	0.065	0.092	1
CD69	0.000138809	-0.201239	0.772	0.768	1
CSKMT	0.00014025	-0.112882	0.121	0.151	1
AC092652.2	0.000142579	-0.140773	0.181	0.225	1
CCDC7	0.000143827	-0.167114	0.248	0.291	1
CORO7	0.000148569	0.128751	0.469	0.401	1
ING4	0.000149085	-0.110246	0.117	0.148	1
RHD	0.000149273	-0.108941	0.057	0.093	1
EIF2AK2	0.000150904	-0.143959	0.26	0.301	1
AL645465.1	0.000153408	-0.119704	0.073	0.111	1
SMC6	0.000154965	-0.100876	0.104	0.129	1
RAPGEF6	0.00015667	0.134863	0.581	0.513	1
MFSD6	0.000156698	-0.111744	0.281	0.305	1
EGLN3	0.000157713	0.127729	0.09	0.055	1
HDGFL3	0.000158463	0.110552	0.103	0.065	1
SMAP2	0.000158494	0.171547	0.782	0.76	1
MAD1L1	0.000159562	-0.12903	0.247	0.286	1
OTULIN	0.000160435	-0.115943	0.289	0.305	1
PTGER2	0.000161088	-0.132379	0.18	0.222	1
GNG2	0.000161505	-0.121596	0.571	0.628	1
GABPB1	0.000164021	-0.130389	0.133	0.158	1
TRABD	0.000164112	0.115716	0.236	0.181	1
ZNF683	0.00016441	-0.123828	0.052	0.083	1
COX19	0.000164687	-0.122373	0.282	0.312	1
VOPP1	0.000165693	-0.134719	0.357	0.388	1
EXOC6	0.000166862	-0.134593	0.198	0.224	1
NRBF2	0.000169069	-0.122938	0.098	0.134	1
UBE2I	0.000171681	-0.101901	0.338	0.357	1
NSD3	0.000173828	0.1317	0.563	0.495	1
PBX3	0.00017385	0.148163	0.226	0.172	1
NSMAF	0.00017513	-0.142474	0.25	0.276	1
PARP8	0.000179937	0.1754	0.867	0.893	1
TRAM1	0.000181033	0.144307	0.508	0.44	1
SRSF10	0.000187559	0.133984	0.675	0.611	1
HSPA9	0.000188157	0.140317	0.517	0.45	1
PRPF18	0.000188724	-0.117965	0.206	0.237	1
HECTD1	0.000192272	0.153181	0.484	0.417	1
MSL2	0.000192841	-0.146192	0.273	0.321	1
PARD6G	0.000197338	-0.115473	0.065	0.093	1
SAMD9	0.000197774	-0.107624	0.297	0.319	1
CDR2	0.000198076	0.160886	0.318	0.256	1
TPRG1	0.00019862	-0.166441	0.197	0.243	1
KDM5B	0.000200013	0.124799	0.135	0.092	1
GPR171	0.000200205	-0.101777	0.19	0.208	1
SH3D19	0.00020302	-0.10673	0.19	0.214	1
IFI44	0.00020382	-0.113059	0.079	0.114	1
USP53	0.000204278	0.152833	0.218	0.166	1
STAT5A	0.000208435	0.131549	0.168	0.121	1
SLC38A1	0.00021553	0.152721	0.837	0.796	1
CYBC1	0.00021608	-0.108071	0.103	0.135	1
POLR3E	0.000219814	0.143568	0.274	0.217	1
TP53BP2	0.000221863	-0.10525	0.24	0.244	1
MARCH3	0.000228655	0.106117	0.065	0.036	1
CCNDBP1	0.000229416	-0.112653	0.179	0.211	1
MEF2A	0.000232862	0.142035	0.309	0.249	1
KLF9	0.000238707	0.129416	0.207	0.156	1
SSBP3	0.000240446	-0.108704	0.105	0.136	1
CLYBL	0.000246489	-0.102641	0.179	0.189	1
SLCO3A1	0.000246582	-0.174653	0.394	0.449	1
PRKDC	0.000247368	-0.115149	0.448	0.477	1
CDK19	0.00025181	-0.170572	0.163	0.204	1
RYBP	0.000254186	-0.12244	0.23	0.267	1
SRPRA	0.000255614	0.119687	0.263	0.207	1
XBP1	0.00026103	0.158613	0.468	0.405	1
PLCL2	0.000265372	0.183136	0.558	0.518	1
RPL7A	0.000266972	0.117981	0.997	0.998	1
RHOT1	0.000272056	0.108341	0.151	0.107	1
PCID2	0.000279035	-0.104521	0.145	0.172	1
ZEB1	0.000281765	0.23529	0.633	0.588	1
ENSA	0.000284344	0.111868	0.51	0.444	1
BTF3	0.00028484	0.120779	0.908	0.888	1
FAS	0.000291223	-0.112211	0.104	0.131	1
SSBP1	0.000293321	-0.100358	0.527	0.542	1
CALM2	0.000296054	-0.121181	0.747	0.772	1
UQCRQ	0.000296944	-0.123855	0.424	0.469	1
COPS4	0.00030067	-0.118671	0.149	0.18	1
CCDC97	0.000314672	-0.132427	0.176	0.207	1
FBXL17	0.000318844	-0.150838	0.472	0.506	1
SORL1	0.000318897	0.158969	0.614	0.551	1
ELOC	0.000333177	-0.117837	0.319	0.347	1
NDUFV2-AS1	0.000345146	0.101591	0.17	0.125	1
METRNL	0.000345914	0.159046	0.242	0.226	1
XPO1	0.000348214	-0.12645	0.232	0.268	1
LCK	0.000357224	-0.10527	0.506	0.53	1
PRKN	0.000358988	0.123197	0.21	0.16	1
ENTPD4	0.000360195	0.111415	0.213	0.162	1
KIAA0825	0.00036207	-0.173875	0.076	0.109	1
AC004687.1	0.000366838	0.101034	0.107	0.071	1
ETV6	0.000367723	0.159884	0.428	0.365	1
GNB5	0.000367728	-0.11286	0.213	0.243	1
ERAP2	0.000368363	0.133886	0.286	0.229	1
AL499604.1	0.000372314	-0.141176	0.261	0.308	1
SYF2	0.000376755	0.130782	0.591	0.526	1
EFHD2	0.000378948	-0.107407	0.17	0.201	1
YWHAB	0.000379658	-0.103171	0.735	0.755	1
CFH	0.000387387	-0.109107	0.045	0.073	1
DOCK11	0.000388003	0.117342	0.461	0.399	1
GOLGB1	0.000394192	0.165643	0.457	0.396	1
PTEN	0.000410273	0.118999	0.361	0.3	1
KMT2D	0.000414095	-0.100677	0.095	0.128	1
NR4A2	0.0004147	0.137201	0.427	0.444	1
CBLB	0.000419171	0.136974	0.741	0.775	1
SPIDR	0.000423654	-0.169149	0.355	0.405	1
KLF12	0.000424321	-0.123041	0.792	0.792	1
JMJD1C	0.000435477	0.157362	0.749	0.697	1
CSGALNACT1	0.000445617	0.142654	0.203	0.154	1
AC027097.2	0.000459751	-0.109476	0.093	0.108	1
SNRPB2	0.000467857	-0.118673	0.409	0.438	1
SERP1	0.000470348	0.120586	0.733	0.68	1
CD47	0.000470945	-0.112325	0.487	0.536	1
LYST	0.000470957	0.208142	0.477	0.434	1
TRIP12	0.000471929	0.100172	0.419	0.359	1
EVI2B	0.000472715	0.119283	0.512	0.448	1
PPP2R2D	0.000488974	0.133329	0.279	0.225	1
CARD11	0.000490322	0.160463	0.471	0.408	1
EEF1B2	0.00049163	0.106788	0.969	0.977	1
PRKCH	0.000494288	0.123268	0.851	0.87	1
SEC62	0.000497097	0.120957	0.685	0.625	1
MED21	0.000503627	-0.113783	0.157	0.192	1
MSC-AS1	0.000510255	-0.12551	0.07	0.105	1
SOS1	0.000512099	0.114644	0.497	0.435	1
HIVEP2	0.000516845	0.187897	0.533	0.486	1
XRRA1	0.000531365	-0.101612	0.134	0.158	1
NUP58	0.000563369	0.144502	0.271	0.217	1
CORO1A	0.000565118	-0.150454	0.632	0.671	1
TEX14	0.000566393	-0.149398	0.263	0.317	1
DHX36	0.0005713	0.108023	0.534	0.471	1
AMD1	0.000575884	-0.107761	0.392	0.413	1
CAPRIN1	0.00059916	0.125034	0.279	0.224	1
TMF1	0.000611235	0.133057	0.387	0.327	1
AP2M1	0.000631631	-0.101255	0.221	0.25	1
ISG20	0.000634526	0.170084	0.709	0.674	1
RNF114	0.000636045	0.140922	0.269	0.217	1
STX16	0.000657289	0.101302	0.255	0.204	1
PRKACB	0.00066553	-0.128908	0.404	0.44	1
HPS4	0.000666609	0.104724	0.123	0.087	1
ATRAID	0.000668496	-0.105922	0.248	0.288	1
RASGRF2	0.000671479	0.198769	0.365	0.309	1
SELENOS	0.000678703	-0.101434	0.297	0.316	1
WARS2	0.000694561	-0.122354	0.145	0.168	1
AC023424.3	0.000729714	-0.128272	0.228	0.274	1
NONO	0.000733121	0.104371	0.323	0.268	1
LAPTM5	0.000736211	0.117709	0.6	0.539	1
SKAP2	0.000746041	-0.115615	0.138	0.167	1
FAM172A	0.000750581	-0.130737	0.623	0.664	1
CCR7	0.000754235	0.148483	0.259	0.207	1
TRIP11	0.00075709	0.106629	0.225	0.176	1
CD226	0.000760743	-0.120976	0.261	0.293	1
AF165147.1	0.000765757	-0.15903	0.152	0.187	1
YBX1	0.000778575	0.129426	0.813	0.788	1
CCNY	0.000781184	0.108438	0.484	0.423	1
SPOCK2	0.000782433	-0.100462	0.622	0.648	1
PRKCSH	0.000782689	0.116867	0.141	0.103	1
CD3E	0.000796262	-0.111063	0.758	0.798	1
SAT1	0.000803785	0.234688	0.603	0.55	1
DICER1	0.000809161	-0.100591	0.266	0.283	1
ACSL3	0.000817362	-0.115172	0.203	0.237	1
ADAM22	0.000818808	-0.109012	0.06	0.083	1
PPIG	0.000836934	0.124341	0.591	0.53	1
TIPARP	0.000843186	0.167868	0.259	0.213	1
FAM160B1	0.000843411	-0.133158	0.188	0.23	1
NORAD	0.000860932	0.111803	0.31	0.255	1
SEC63	0.000861894	0.101661	0.327	0.272	1
CEP350	0.000865209	-0.118667	0.419	0.447	1
ZC3H6	0.000867201	0.115802	0.231	0.182	1
RPL29	0.000871451	0.106632	0.994	0.996	1
DNAJB14	0.000894732	-0.102427	0.397	0.408	1
PPP1R21	0.000904097	0.127686	0.205	0.16	1
SACM1L	0.000919273	-0.103737	0.277	0.3	1
STXBP5	0.000920263	-0.162845	0.299	0.344	1
ZCCHC8	0.000923232	0.100905	0.16	0.117	1
PRIM2	0.0009405	-0.140352	0.234	0.268	1
DAB1	0.000955485	0.129938	0.092	0.062	1
CAMLG	0.000972121	0.129322	0.34	0.284	1
BBS9	0.000983342	-0.148577	0.277	0.323	1
DDHD1	0.000987553	-0.115552	0.326	0.347	1
TRBC1	0.000991228	-0.151978	0.514	0.533	1
PPP1R2	0.000997523	0.114202	0.613	0.553	1
SPOPL	0.000998212	-0.108649	0.094	0.129	1
PPP2R5A	0.00100893	-0.115194	0.312	0.345	1
RUNX3	0.00101592	0.146653	0.72	0.67	1
APEX1	0.00102235	0.106966	0.22	0.172	1
UBXN1	0.00105512	0.128674	0.573	0.514	1
RPS23	0.00108939	0.112784	0.999	0.998	1
GSTK1	0.00109909	-0.106284	0.511	0.554	1
VRK2	0.00110455	-0.128685	0.171	0.205	1
VPS13B	0.00111441	-0.131091	0.58	0.608	1
BTG2	0.00115389	-0.148582	0.311	0.362	1
FYTTD1	0.00117869	0.116717	0.27	0.218	1
FBXW11	0.00119571	0.126143	0.373	0.317	1
INPP5A	0.00124867	0.107767	0.116	0.08	1
LINC01934	0.00125367	0.40521	0.475	0.503	1
WDR70	0.00126621	-0.130723	0.38	0.423	1
SH2D2A	0.00127495	0.130472	0.209	0.163	1
CD28	0.00129205	0.136086	0.436	0.377	1
TRAC	0.00132279	-0.121484	0.684	0.705	1
FCRL6	0.00133039	-0.112725	0.099	0.133	1
YTHDC1	0.001339	0.143612	0.561	0.508	1
RPL8	0.00141613	0.118283	0.994	0.996	1
SMDT1	0.00150085	-0.11741	0.467	0.52	1
NKTR	0.00150205	0.118104	0.588	0.529	1
ZFYVE28	0.00152303	-0.11216	0.267	0.286	1
SFXN1	0.00153156	0.170982	0.428	0.378	1
RACK1	0.00154161	0.114187	0.984	0.983	1
TNFAIP3	0.0015669	-0.104445	0.861	0.858	1
ARHGEF7	0.00159588	0.13708	0.258	0.209	1
TMCO1	0.00166478	-0.118253	0.362	0.394	1
KDM2B	0.00170299	-0.110492	0.181	0.207	1
ROCK1	0.00174505	0.106333	0.569	0.511	1
NSD1	0.0017815	-0.100593	0.322	0.347	1
SS18	0.00178328	-0.103797	0.205	0.237	1
SNRK	0.00178359	-0.110205	0.473	0.518	1
INPP5D	0.00180322	-0.116499	0.61	0.645	1
NUP214	0.00187208	0.102529	0.275	0.225	1
POMP	0.00191382	-0.102988	0.473	0.503	1
JUND	0.00192223	0.209352	0.912	0.915	1
AP2B1	0.00192516	-0.100985	0.407	0.44	1
SDCBP	0.00193982	0.14264	0.393	0.341	1
USP47	0.00201069	0.155983	0.588	0.535	1
RPL21	0.0020353	0.13039	0.992	0.996	1
MYO6	0.00203614	-0.105505	0.088	0.109	1
MAP3K4	0.00208704	-0.117064	0.238	0.277	1
DLEU2	0.00218239	-0.101003	0.207	0.219	1
UBR1	0.00220021	-0.117687	0.399	0.434	1
RBM25	0.00220291	0.133606	0.615	0.56	1
FAM126B	0.00221932	0.116971	0.232	0.185	1
ACTN4	0.00231938	-0.112473	0.233	0.261	1
ATG5	0.00233708	-0.110971	0.3	0.335	1
PRDM2	0.00235008	0.123745	0.575	0.519	1
GTF2B	0.00236711	-0.114573	0.328	0.354	1
APBB1IP	0.00239198	0.126182	0.612	0.556	1
CSNK1D	0.0023958	0.117892	0.335	0.282	1
YPEL5	0.00243715	0.155076	0.619	0.634	1
RORA-AS1	0.00251491	0.138794	0.38	0.326	1
CMTM8	0.00256479	0.142721	0.216	0.171	1
SPPL3	0.00261001	0.100147	0.403	0.349	1
LINC02320	0.00267267	0.111605	0.08	0.052	1
CAMK1D	0.00274486	0.247593	0.564	0.527	1
TMC8	0.00277843	0.112666	0.332	0.28	1
SNRNP200	0.00288071	0.136722	0.359	0.314	1
VWA8	0.00294185	-0.104823	0.348	0.365	1
AC007384.1	0.00302095	-0.10185	0.147	0.187	1
POLR2J3	0.00309194	-0.101798	0.265	0.299	1
SLC39A11	0.00314512	-0.11748	0.175	0.205	1
ZFP36L1	0.00314729	-0.114543	0.298	0.332	1
FBXW7	0.00316336	-0.124116	0.486	0.503	1
SGO1-AS1	0.00327326	-0.181978	0.128	0.156	1
KLRG1	0.00329899	-0.11233	0.336	0.363	1
STK38L	0.00338443	-0.105672	0.111	0.14	1
TUBA1A	0.00356024	-0.136505	0.425	0.463	1
EMSY	0.0035839	0.126747	0.186	0.146	1
CCL4	0.00360504	-0.196432	0.17	0.208	1
RPS5	0.00371427	0.111209	0.975	0.98	1
NDUFS5	0.00376593	0.135991	0.755	0.728	1
PDE7A	0.00384707	0.139488	0.603	0.572	1
CCDC93	0.00391291	0.143827	0.295	0.248	1
NFYC	0.00394213	-0.107144	0.151	0.182	1
CPQ	0.00406051	-0.105091	0.286	0.309	1
SCAF8	0.00406834	-0.115419	0.367	0.396	1
AP001011.1	0.00407436	0.167956	0.607	0.585	1
AC119396.1	0.00413888	0.107058	0.235	0.193	1
ASAP1	0.00418203	0.124863	0.402	0.351	1
PGAP1	0.0042317	0.144024	0.15	0.115	1
HNRNPU	0.00434578	0.120061	0.649	0.599	1
FAF1	0.0044373	-0.104402	0.539	0.585	1
SATB1-AS1	0.00453427	0.1258	0.195	0.156	1
FOXO1	0.00464405	-0.112403	0.535	0.562	1
SFI1	0.00468254	-0.102472	0.272	0.301	1
ILRUN	0.00478272	-0.100176	0.183	0.216	1
SAR1A	0.00484819	0.101814	0.314	0.266	1
RAP1A	0.00533775	0.124621	0.607	0.559	1
MAGI3	0.00534493	0.103127	0.076	0.051	1
USP24	0.00542194	0.133071	0.417	0.367	1
MLLT3	0.0054311	0.166372	0.417	0.381	1
HDAC9	0.00555913	0.115493	0.054	0.034	1
ABCC1	0.00568725	0.112165	0.473	0.42	1
TCF25	0.00574747	0.108634	0.553	0.501	1
SRRM1	0.00577663	0.112691	0.779	0.743	1
ELL2	0.00578678	0.133492	0.378	0.328	1
FAM13A	0.00622406	-0.105305	0.081	0.1	1
RPS6KA5	0.00639648	0.146581	0.373	0.329	1
TECR	0.00643182	0.100747	0.32	0.273	1
ZFC3H1	0.00647481	0.128709	0.364	0.32	1
ZNF407	0.00676787	-0.110542	0.351	0.377	1
FTX	0.00699501	0.141473	0.581	0.536	1
MVB12B	0.0070451	-0.11581	0.245	0.282	1
DDX24	0.00715162	0.1195	0.804	0.78	1
ALMS1	0.00726957	-0.113224	0.177	0.198	1
LINC02694	0.00740031	-0.19337	0.046	0.065	1
OGDH	0.0074122	-0.101097	0.315	0.353	1
KLRK1	0.00746111	0.120503	0.61	0.562	1
SIK3	0.00763112	0.107056	0.737	0.778	1
DLEU1	0.00792184	-0.102802	0.213	0.211	1
TAOK3	0.00801774	-0.110213	0.532	0.565	1
NR3C2	0.0080383	0.133823	0.439	0.389	1
DGKA	0.00810411	0.101778	0.285	0.24	1
SC5D	0.00843387	0.104965	0.22	0.18	1
CEP85L	0.00863451	0.136303	0.521	0.474	1
RAD51B	0.00877186	-0.139192	0.406	0.448	1
OGT	0.00903483	0.110128	0.473	0.423	1
STIM2	0.00904383	-0.100595	0.415	0.447	1
EDA	0.0090911	-0.14703	0.138	0.145	1
RALGAPA2	0.00914551	-0.100549	0.256	0.277	1
EXOC4	0.00919981	-0.111938	0.537	0.58	1
VTA1	0.0093716	-0.107938	0.206	0.238	1
UBE2B	0.01033	0.144454	0.567	0.529	1
LDLRAD4	0.0106897	0.104206	0.238	0.198	1
TBCK	0.0110503	-0.109746	0.241	0.268	1
AFF1	0.011146	0.108866	0.362	0.316	1
PDGFD	0.011222	-0.107954	0.078	0.099	1
SFMBT2	0.0112416	0.15437	0.415	0.376	1
ELP4	0.0112421	-0.12024	0.243	0.273	1
NOSIP	0.0113687	0.107968	0.51	0.461	1
ARHGEF6	0.0114921	0.100749	0.246	0.205	1
PIK3R5	0.0118604	0.112966	0.586	0.538	1
HNRNPLL	0.0119836	-0.114802	0.197	0.229	1
USP16	0.0123616	0.102777	0.441	0.393	1
BORCS5	0.0124517	0.151788	0.416	0.395	1
TMEM117	0.0127232	-0.118395	0.151	0.169	1
NME7	0.0131978	0.104419	0.168	0.133	1
IMMP2L	0.0133095	-0.123797	0.497	0.534	1
WSB1	0.0133141	0.107473	0.426	0.378	1
AREG	0.0144642	-0.113109	0.179	0.215	1
CAMK2D	0.014746	0.139573	0.409	0.379	1
CAB39	0.0154704	0.135145	0.366	0.323	1
SEPTIN2	0.0159008	0.101871	0.403	0.357	1
STAG2	0.0164167	0.106085	0.652	0.608	1
PRRC2C	0.0184091	0.10764	0.838	0.805	1
MCL1	0.0186278	0.130967	0.396	0.363	1
PTPN22	0.0189881	-0.107933	0.414	0.452	1
RANBP2	0.019036	0.118316	0.598	0.553	1
NEK1	0.019127	0.130286	0.245	0.209	1
CEP290	0.0199787	0.108137	0.155	0.126	1
RFX7	0.0203902	0.132391	0.339	0.299	1
FOXN3	0.0215945	0.122139	0.795	0.777	1
ZNF638	0.0219234	0.109569	0.493	0.448	1
CAPZA1	0.0223352	0.101885	0.651	0.611	1
NUBPL	0.022522	-0.105341	0.173	0.195	1
ADAM19	0.0229521	0.115538	0.159	0.138	1
TM9SF3	0.0232472	0.104451	0.525	0.48	1
VPS37B	0.0234009	0.140751	0.323	0.296	1
HBB	0.0242495	0.137811	0.139	0.11	1
GMDS	0.0253444	-0.100428	0.361	0.386	1
ASH1L	0.0261792	0.107968	0.67	0.628	1
SYAP1	0.0283948	0.146088	0.507	0.479	1
PCAT1	0.0313211	-0.129574	0.363	0.384	1
LDHB	0.032136	0.104265	0.671	0.638	1
NAP1L4	0.0322608	0.104089	0.649	0.613	1
INPP4A	0.0331023	0.113772	0.404	0.365	1
LINC01473	0.0333551	0.129879	0.196	0.174	1
LUC7L3	0.0341599	0.108651	0.542	0.502	1
FUT8	0.0385843	0.125328	0.387	0.354	1
MYLIP	0.0401049	-0.101153	0.308	0.317	1
EIF1	0.0420027	0.100204	0.989	0.986	1
ARID5B	0.0449722	0.110883	0.539	0.544	1
IDS	0.0483267	0.104425	0.473	0.433	1
YARS	0.0629938	0.102263	0.234	0.214	1
SERPINB9	0.0663836	0.129878	0.372	0.345	1
RNF19A	0.0673987	0.114292	0.716	0.681	1
CD8A	0.0686269	0.108117	0.668	0.635	1
DTHD1	0.0692292	-0.105555	0.126	0.147	1
NR3C1	0.0719296	0.15989	0.703	0.67	1
GTDC1	0.0756023	0.117935	0.37	0.353	1
AC016831.7	0.0782464	0.115776	0.352	0.32	1
PIK3R1	0.0850996	0.130153	0.794	0.784	1
APBA2	0.095069	0.141632	0.31	0.277	1
MACO1	0.100758	0.100405	0.376	0.342	1
TOX	0.134728	0.160229	0.2	0.181	1
YBX3	0.15376	0.101805	0.296	0.275	1
TNIK	0.189333	0.107897	0.618	0.592	1
CNOT6L	0.430861	0.187496	0.905	0.908	1
PITPNA	0.783137	0.134644	0.125	0.124	1

## Sheet: DE_Cluster_4_MDS_vs_AML
Column 1	p_val	avg_log2FC	pct.1	pct.2	p_val_adj
B2M	3.04402e-148	-0.455235	0.999	1	8.18842e-144
TMSB10	2.06066e-126	-0.498362	0.997	1	5.54317e-122
IL32	9.59309e-120	-0.590723	0.782	0.982	2.58054e-115
S100A4	1.05028e-108	-0.703358	0.905	0.988	2.82526e-104
MTRNR2L8	1.80134e-91	-1.78929	0.345	0.531	4.84561e-87
TMSB4X	3.20228e-91	-0.444332	0.998	1	8.61414e-87
S100A10	2.47333e-86	-0.729799	0.777	0.928	6.65327e-82
CD52	7.17447e-85	-0.735301	0.845	0.937	1.92993e-80
S100A6	4.89664e-78	-0.657104	0.925	0.982	1.3172e-73
RPS4Y1	4.09442e-76	1.18702	0.216	0.027	1.1014e-71
HOPX	6.87574e-76	-0.866538	0.353	0.653	1.84958e-71
MT-CO3	9.88492e-76	0.374948	0.996	1	2.65904e-71
CRIP1	2.41835e-75	-0.650648	0.667	0.889	6.50537e-71
MT2A	1.64743e-68	-0.878168	0.44	0.702	4.43159e-64
GZMA	6.7554e-66	-0.513784	0.703	0.916	1.8172e-61
SERF2	2.23237e-64	-0.434912	0.921	0.982	6.00507e-60
S100A11	3.27237e-63	-0.928601	0.373	0.603	8.80269e-59
PFN1	7.56824e-63	-0.368138	0.841	0.976	2.03586e-58
MT-ND3	3.97999e-58	-0.402513	0.998	1	1.07062e-53
RPS10	1.45942e-55	-0.499748	0.926	0.974	3.92585e-51
FYN	1.6281e-55	0.564413	0.933	0.825	4.3796e-51
PNRC1	2.89406e-53	0.614049	0.824	0.7	7.78502e-49
RORA	1.34731e-50	0.695267	0.676	0.574	3.62426e-46
FTH1	1.20816e-48	0.831803	0.965	0.966	3.24994e-44
BST2	3.32747e-48	-0.739805	0.326	0.531	8.95089e-44
CBLB	3.7207e-48	0.642891	0.762	0.655	1.00087e-43
C1orf162	1.33476e-47	-0.708942	0.095	0.288	3.5905e-43
HCST	7.36977e-47	-0.370283	0.884	0.975	1.98247e-42
SH3BGRL3	8.47381e-47	-0.362154	0.938	0.988	2.27945e-42
STAT4	3.65535e-45	0.602207	0.817	0.684	9.83289e-41
LYST	5.11556e-44	0.654193	0.543	0.342	1.37609e-39
RUNX3	1.07409e-41	0.562867	0.747	0.626	2.88929e-37
ANKRD12	1.16811e-41	0.551238	0.799	0.698	3.14223e-37
PIP4K2A	1.75266e-41	0.54324	0.768	0.646	4.71466e-37
RPL13A	9.18378e-41	0.340765	0.987	0.97	2.47044e-36
SH2D1A	1.0349e-40	0.605539	0.344	0.18	2.78389e-36
FGFBP2	2.48239e-37	-0.622979	0.532	0.721	6.67764e-33
RPS20	2.69576e-37	0.382977	0.893	0.844	7.2516e-33
NKG7	4.83581e-37	-0.269338	0.979	0.998	1.30083e-32
ATP5F1E	5.08139e-37	-0.32417	0.955	0.99	1.36689e-32
MYL12A	3.4432e-36	-0.380092	0.861	0.954	9.2622e-32
LGALS1	3.87951e-36	-0.706499	0.598	0.75	1.04359e-31
SLC35F1	4.59569e-36	0.458309	0.12	0.019	1.23624e-31
GZMH	2.05845e-35	-0.349307	0.845	0.945	5.53723e-31
DYNLL1	4.80772e-35	-0.652685	0.266	0.437	1.29328e-30
FNBP1	1.24194e-34	0.509334	0.744	0.614	3.34081e-30
HSPA8	2.23978e-34	-0.550313	0.495	0.656	6.02502e-30
DSTN	5.72443e-34	-0.544363	0.449	0.64	1.53987e-29
MBNL1	6.31894e-34	0.460565	0.901	0.865	1.6998e-29
USP9Y	1.35679e-33	0.383752	0.089	0.009	3.64975e-29
PRKCH	3.43121e-33	0.441134	0.866	0.79	9.22995e-29
AGTRAP	4.06639e-33	-0.487665	0.124	0.293	1.09386e-28
GZMB	8.03186e-33	-0.591249	0.651	0.8	2.16057e-28
MT-CYB	5.23575e-32	0.237925	0.997	1	1.40842e-27
UTY	8.52534e-32	0.368965	0.1	0.014	2.29332e-27
SOD1	1.13017e-31	-0.490655	0.507	0.677	3.04015e-27
BLVRB	3.47508e-31	0.524047	0.205	0.091	9.34795e-27
ASMTL	5.93505e-31	0.494828	0.227	0.102	1.59653e-26
STK4	1.70626e-30	0.463097	0.784	0.671	4.58985e-26
COMMD6	1.94597e-30	-0.385689	0.758	0.877	5.23467e-26
COX6C	4.6707e-30	-0.361733	0.709	0.85	1.25642e-25
ACTB	9.89964e-30	-0.220772	0.933	0.987	2.663e-25
CFL1	1.13321e-29	-0.266317	0.817	0.936	3.04834e-25
PSME2	1.57983e-28	-0.475357	0.384	0.567	4.24976e-24
HSPB1	2.01939e-28	-0.479551	0.117	0.266	5.43215e-24
ZHX2	2.22148e-28	0.554511	0.367	0.244	5.97578e-24
SOCS1	3.68663e-28	-0.468636	0.081	0.215	9.91703e-24
HLA-C	6.69785e-28	-0.299854	0.996	0.998	1.80172e-23
GCC2	9.41429e-28	0.497824	0.546	0.427	2.53244e-23
C12orf57	2.69173e-27	-0.432083	0.571	0.718	7.24076e-23
NDUFB2	3.68699e-27	-0.386403	0.49	0.672	9.91802e-23
CIRBP	4.81433e-27	0.412763	0.723	0.612	1.29506e-22
POLR2L	5.99098e-27	-0.417355	0.426	0.609	1.61157e-22
MT-ND4L	6.76219e-27	-0.364825	0.798	0.895	1.81903e-22
SYAP1	1.11759e-26	0.494034	0.483	0.376	3.00632e-22
CNOT6L	2.87951e-26	0.462416	0.84	0.761	7.74589e-22
CSTB	6.12114e-26	-0.444128	0.278	0.452	1.64659e-21
CYBA	6.90395e-26	-0.27585	0.905	0.967	1.85716e-21
CREM	8.4615e-26	0.594573	0.466	0.351	2.27614e-21
UBE2B	8.49258e-26	0.435736	0.541	0.447	2.2845e-21
UBB	1.00349e-25	-0.356408	0.832	0.907	2.69939e-21
LY6E	1.03356e-25	-0.450606	0.375	0.55	2.78028e-21
BANF1	1.43815e-25	-0.450887	0.155	0.304	3.86862e-21
PDE7A	1.85206e-25	0.514828	0.469	0.338	4.98205e-21
SAMSN1	2.42088e-25	0.50972	0.531	0.439	6.51216e-21
NUCKS1	3.24926e-25	0.428897	0.566	0.426	8.7405e-21
SLC38A1	3.80138e-25	0.447777	0.691	0.583	1.02257e-20
ANXA5	4.26137e-25	-0.465047	0.184	0.335	1.14631e-20
DBI	7.61203e-25	-0.379484	0.516	0.682	2.04764e-20
SH2D2A	1.8717e-24	0.450331	0.301	0.198	5.03487e-20
UBC	2.22212e-24	0.3616	0.954	0.937	5.9775e-20
PAM	2.53604e-24	0.505038	0.389	0.272	6.82195e-20
ATXN1	4.96296e-24	0.459807	0.66	0.566	1.33504e-19
STAT5B	5.36533e-24	0.485534	0.371	0.253	1.44327e-19
NDUFB7	5.78817e-24	-0.348946	0.402	0.58	1.55702e-19
ARPC1B	6.14499e-24	-0.323776	0.529	0.7	1.653e-19
RPS27	8.52946e-24	-0.162658	1	1	2.29442e-19
ANK3	1.59399e-23	0.579165	0.219	0.103	4.28783e-19
STAT1	2.91627e-23	-0.504466	0.183	0.325	7.84475e-19
HLA-DQA2	3.11361e-23	0.389117	0.132	0.04	8.3756e-19
PARP8	3.17727e-23	0.40464	0.832	0.778	8.54686e-19
PRKCQ	3.68522e-23	0.464064	0.641	0.514	9.91325e-19
SPOCK2	4.2069e-23	0.442785	0.515	0.449	1.13166e-18
GABARAPL1	1.23341e-22	0.452029	0.338	0.231	3.31786e-18
ZNF683	1.29825e-22	-0.404809	0.077	0.195	3.4923e-18
ASCL2	1.3784e-22	-0.420781	0.069	0.176	3.7079e-18
CD63	1.39518e-22	-0.306462	0.504	0.673	3.75304e-18
ATP5MD	1.82521e-22	-0.365615	0.557	0.706	4.90981e-18
RPS24	1.95188e-22	-0.175822	0.999	0.999	5.25055e-18
OASL	2.05848e-22	0.91993	0.175	0.156	5.53731e-18
ARAP2	3.89316e-22	0.429749	0.513	0.434	1.04726e-17
HLA-DRB1	7.62361e-22	-0.419879	0.338	0.503	2.05075e-17
DGKD	2.31869e-21	0.448278	0.346	0.232	6.23728e-17
DDIT4	2.65416e-21	-0.377122	0.329	0.492	7.13969e-17
PSMB9	3.26239e-21	-0.399097	0.597	0.729	8.77584e-17
AC243829.2	3.82982e-21	0.616709	0.309	0.179	1.03022e-16
PRDX2	6.66434e-21	-0.391014	0.215	0.363	1.79271e-16
PTPRC	6.75315e-21	0.289272	0.985	0.97	1.8166e-16
ARHGAP25	9.28686e-21	0.428553	0.419	0.299	2.49817e-16
CARD16	1.02183e-20	-0.411579	0.29	0.444	2.74872e-16
SYTL3	1.05043e-20	0.412774	0.831	0.797	2.82565e-16
CD2	1.16536e-20	-0.435049	0.71	0.759	3.13483e-16
TXN	1.25594e-20	-0.35813	0.382	0.542	3.37847e-16
CHCHD10	1.26754e-20	-0.399227	0.189	0.324	3.40967e-16
PDCD4	1.67668e-20	0.40346	0.698	0.581	4.51027e-16
PITPNC1	2.38213e-20	0.427457	0.732	0.639	6.40794e-16
LAIR2	3.20904e-20	0.466932	0.222	0.112	8.63231e-16
TPT1	3.56865e-20	-0.1623	0.999	1	9.59967e-16
RPS15	3.98443e-20	-0.170488	0.997	1	1.07181e-15
CMIP	5.24473e-20	0.466216	0.548	0.442	1.41083e-15
PYHIN1	5.47663e-20	0.405273	0.628	0.525	1.47321e-15
TRBC2	6.22713e-20	0.351666	0.801	0.688	1.6751e-15
PPIA	7.82308e-20	-0.308898	0.794	0.881	2.10441e-15
GGA2	1.10019e-19	0.425245	0.342	0.226	2.95951e-15
SYTL2	1.20094e-19	0.452513	0.36	0.266	3.23052e-15
IL2RG	1.23176e-19	-0.34651	0.5	0.651	3.31342e-15
UQCR10	1.3015e-19	-0.355447	0.533	0.67	3.50103e-15
PIK3R1	1.57092e-19	0.404818	0.747	0.641	4.22576e-15
NDUFS5	1.58079e-19	0.331725	0.678	0.621	4.25232e-15
SYNE2	1.89318e-19	0.398269	0.798	0.749	5.09266e-15
OAZ1	2.09875e-19	-0.280733	0.764	0.869	5.64564e-15
TRMT112	2.40715e-19	-0.353724	0.405	0.559	6.47524e-15
JUND	2.4669e-19	0.401721	0.835	0.827	6.63596e-15
RPLP0	3.53943e-19	0.28461	0.908	0.876	9.52106e-15
NDUFA3	4.28168e-19	-0.337665	0.364	0.52	1.15177e-14
SLAMF7	5.3042e-19	0.400461	0.266	0.174	1.42683e-14
TRGV4	5.75186e-19	0.326534	0.11	0.037	1.54725e-14
DENND4A	9.02819e-19	0.372951	0.454	0.39	2.42858e-14
RIPOR2	1.05839e-18	0.356956	0.747	0.687	2.84708e-14
IFITM2	1.18322e-18	-0.344096	0.778	0.865	3.18286e-14
TGFBR2	1.47655e-18	0.410208	0.419	0.296	3.97192e-14
DDX3Y	1.54609e-18	0.263431	0.067	0.012	4.15898e-14
SEPTIN7	1.56717e-18	0.271843	0.865	0.832	4.21568e-14
MRPL41	2.08759e-18	-0.370487	0.282	0.425	5.61563e-14
KMT2E	4.0815e-18	0.355298	0.7	0.618	1.09792e-13
CORO1A	4.2551e-18	-0.258848	0.56	0.707	1.14462e-13
CLIC1	4.36663e-18	-0.296036	0.712	0.829	1.17462e-13
HSPA1A	4.43776e-18	-0.328664	0.04	0.124	1.19376e-13
ZFAS1	4.49519e-18	0.319899	0.753	0.727	1.20921e-13
DUT	7.13172e-18	-0.364623	0.168	0.297	1.91843e-13
RPS3A	7.71097e-18	-0.147136	0.996	1	2.07425e-13
SUB1	7.72348e-18	-0.290843	0.78	0.863	2.07762e-13
ARID5B	1.18534e-17	0.398911	0.481	0.406	3.18857e-13
TAFA1	1.1854e-17	-0.437176	0.171	0.295	3.18872e-13
NME2	1.20977e-17	-0.337389	0.561	0.695	3.25429e-13
PLEK	1.38923e-17	0.352459	0.492	0.422	3.73702e-13
LCP2	1.6161e-17	0.360933	0.351	0.254	4.3473e-13
TBL1X	1.69759e-17	0.380845	0.258	0.176	4.56653e-13
EIF1	2.03137e-17	0.198564	0.993	0.998	5.4644e-13
HLA-B	2.20425e-17	0.169401	0.999	1	5.92943e-13
RPS11	2.4942e-17	0.215249	0.97	0.966	6.70939e-13
ATP8A1	2.62762e-17	0.377983	0.585	0.471	7.0683e-13
RNF19A	3.73715e-17	0.400288	0.615	0.54	1.00529e-12
LSM7	4.80956e-17	-0.302809	0.458	0.604	1.29377e-12
RNF149	4.9819e-17	0.405974	0.426	0.375	1.34013e-12
TNFRSF1B	6.24474e-17	0.37417	0.332	0.244	1.67983e-12
DHX36	6.32782e-17	0.379067	0.444	0.326	1.70218e-12
ANXA6	6.9789e-17	-0.356598	0.273	0.412	1.87732e-12
PACS1	7.66613e-17	0.410829	0.42	0.317	2.06219e-12
CD320	8.34779e-17	-0.363338	0.165	0.283	2.24555e-12
PPP2R5C	1.06155e-16	0.251562	0.914	0.918	2.85557e-12
MT-ATP6	1.12236e-16	0.145846	0.997	1	3.01915e-12
PCBD1	1.2492e-16	-0.271948	0.045	0.124	3.36034e-12
HIVEP2	1.25174e-16	0.380706	0.236	0.151	3.36717e-12
HSPE1	1.66825e-16	-0.352717	0.437	0.575	4.4876e-12
ITGB1	1.6724e-16	-0.425606	0.524	0.628	4.49875e-12
LITAF	1.70635e-16	0.325924	0.684	0.619	4.59008e-12
FOXN3	1.85304e-16	0.308354	0.7	0.673	4.98467e-12
AC016831.7	1.90341e-16	0.33325	0.206	0.142	5.12017e-12
MYO3B	2.18959e-16	-0.289733	0.028	0.098	5.89e-12
PRRC2C	2.33112e-16	0.331437	0.727	0.645	6.27072e-12
HERC5	2.4568e-16	0.793545	0.14	0.134	6.60879e-12
AKT3	2.85207e-16	0.380125	0.583	0.496	7.67206e-12
RASA2	3.20848e-16	0.366487	0.654	0.586	8.6308e-12
STAG2	3.34436e-16	0.331731	0.526	0.45	8.99632e-12
ITGB7	4.08784e-16	-0.333309	0.124	0.235	1.09963e-11
LINC00513	4.51231e-16	0.400109	0.444	0.359	1.21381e-11
EZR	6.73367e-16	0.343787	0.546	0.467	1.81136e-11
RPS27L	6.83592e-16	-0.408072	0.415	0.538	1.83886e-11
KMT2A	7.76439e-16	0.351632	0.42	0.326	2.08862e-11
PIK3R5	9.66716e-16	0.369085	0.491	0.401	2.60047e-11
CACYBP	1.11095e-15	-0.358442	0.171	0.287	2.98844e-11
PICALM	1.31911e-15	0.387868	0.563	0.508	3.5484e-11
MT-ATP8	1.48587e-15	-0.266269	0.763	0.856	3.99699e-11
HINT1	1.54596e-15	-0.286205	0.807	0.859	4.15864e-11
THEMIS	1.55719e-15	0.427777	0.482	0.43	4.18883e-11
PRDX5	2.02099e-15	-0.30887	0.253	0.385	5.43645e-11
SMCHD1	2.63225e-15	0.336326	0.744	0.702	7.08075e-11
GSPT1	2.96739e-15	0.358703	0.405	0.312	7.98228e-11
RAN	3.19652e-15	-0.303959	0.408	0.544	8.59863e-11
COPS9	3.29751e-15	-0.298639	0.513	0.639	8.87029e-11
KLRC2	3.9082e-15	-0.45056	0.07	0.159	1.05131e-10
KLF2	4.12881e-15	-0.346942	0.652	0.756	1.11065e-10
NPC1	5.65633e-15	0.352399	0.391	0.318	1.52155e-10
FNBP4	7.2609e-15	0.308226	0.396	0.336	1.95318e-10
TGFBR3	7.53873e-15	0.335944	0.603	0.523	2.02792e-10
RAP1B	7.83786e-15	0.285116	0.806	0.779	2.10839e-10
IER2	8.47576e-15	-0.363774	0.397	0.521	2.27998e-10
LAMTOR2	8.60173e-15	-0.297653	0.151	0.264	2.31387e-10
RNF145	8.61055e-15	0.350425	0.331	0.253	2.31624e-10
CD96	9.75201e-15	0.349437	0.609	0.516	2.62329e-10
PDCD5	1.00779e-14	-0.316418	0.221	0.345	2.71096e-10
PTPN22	1.07373e-14	0.312564	0.529	0.477	2.88834e-10
BRD4	1.08322e-14	0.318777	0.335	0.249	2.91387e-10
AKAP9	1.26338e-14	0.332696	0.494	0.418	3.3985e-10
PCNX1	1.48308e-14	0.347999	0.498	0.407	3.9895e-10
ASH1L	1.64821e-14	0.32222	0.498	0.426	4.43368e-10
RAC2	1.683e-14	-0.267247	0.506	0.64	4.52728e-10
RASGRP1	1.98975e-14	0.34442	0.472	0.407	5.35241e-10
TAGLN2	2.40454e-14	-0.304603	0.345	0.478	6.46821e-10
SNRPG	2.94598e-14	-0.311507	0.427	0.553	7.92468e-10
ARID4B	3.01296e-14	0.321995	0.693	0.601	8.10487e-10
F2R	3.42389e-14	0.337272	0.253	0.179	9.21025e-10
HMGB2	3.61152e-14	0.336399	0.427	0.379	9.715e-10
NDUFAB1	3.78443e-14	-0.244378	0.255	0.379	1.01801e-09
SSH2	4.16926e-14	0.331669	0.593	0.538	1.12153e-09
TOX	4.49753e-14	0.409534	0.353	0.269	1.20984e-09
SH3KBP1	4.54569e-14	0.320427	0.626	0.562	1.22279e-09
UQCRH	4.83382e-14	-0.264476	0.573	0.698	1.3003e-09
TBL1XR1	5.05266e-14	0.352413	0.385	0.279	1.35916e-09
IFNGR1	5.92426e-14	0.339562	0.297	0.208	1.59362e-09
EMP3	6.00242e-14	-0.261204	0.762	0.85	1.61465e-09
AC016074.2	6.08555e-14	0.352491	0.156	0.088	1.63701e-09
GSTP1	6.33844e-14	-0.232872	0.494	0.627	1.70504e-09
PNN	6.4453e-14	0.325077	0.485	0.386	1.73379e-09
LINC02446	7.23146e-14	-0.452	0.139	0.24	1.94526e-09
NEDD8	8.44456e-14	-0.266785	0.423	0.556	2.27159e-09
SYNRG	9.82687e-14	0.32927	0.342	0.259	2.64343e-09
VIM	9.91301e-14	-0.229518	0.698	0.807	2.6666e-09
BAX	1.05343e-13	-0.342081	0.273	0.393	2.83372e-09
HNRNPD	1.08889e-13	0.313498	0.497	0.404	2.92911e-09
COX6B1	1.26603e-13	-0.251379	0.624	0.739	3.40563e-09
LINC00892	1.41537e-13	-0.264641	0.034	0.097	3.80733e-09
ID2	1.44877e-13	-0.270313	0.438	0.57	3.89718e-09
NAA50	1.48664e-13	0.334447	0.401	0.322	3.99907e-09
PSME1	1.51341e-13	-0.237842	0.66	0.775	4.07107e-09
TRPC4AP	1.69447e-13	0.298683	0.299	0.234	4.55812e-09
CCSER2	1.90541e-13	0.322395	0.68	0.58	5.12556e-09
TBCA	2.10936e-13	-0.267153	0.458	0.588	5.67419e-09
RPL39	2.17753e-13	-0.143171	0.998	1	5.85755e-09
SEC61G	2.41178e-13	-0.282347	0.499	0.621	6.48768e-09
CSDE1	2.87821e-13	0.244415	0.487	0.463	7.74239e-09
DLEU1	3.1124e-13	0.415826	0.203	0.127	8.37236e-09
NEK7	4.32729e-13	0.331977	0.35	0.243	1.16404e-08
CDC14A	4.34641e-13	0.388196	0.3	0.223	1.16918e-08
MT-CO1	5.47534e-13	0.126591	0.999	1	1.47287e-08
LEPROTL1	6.06936e-13	0.307772	0.574	0.529	1.63266e-08
AC010642.2	6.81378e-13	-0.275879	0.083	0.169	1.83291e-08
RBM3	6.9282e-13	0.279293	0.574	0.458	1.86369e-08
RPS21	7.53365e-13	-0.129718	0.997	1	2.02655e-08
GLIPR2	8.37113e-13	-0.265185	0.157	0.262	2.25183e-08
PSMB3	8.91938e-13	-0.291197	0.321	0.441	2.39931e-08
USP16	8.98291e-13	0.29778	0.353	0.278	2.4164e-08
DDX24	9.89621e-13	0.289035	0.704	0.644	2.66208e-08
NAP1L1	1.04266e-12	0.310239	0.527	0.447	2.80475e-08
HNRNPU	1.14518e-12	0.308214	0.528	0.441	3.08053e-08
SARAF	1.1614e-12	0.279422	0.784	0.763	3.12416e-08
SNHG8	1.19991e-12	0.301775	0.542	0.457	3.22775e-08
PZP	1.22314e-12	0.348699	0.399	0.298	3.29026e-08
PRKY	1.2626e-12	0.202045	0.062	0.016	3.39641e-08
MT1F	1.30851e-12	-0.245839	0.073	0.154	3.5199e-08
PCED1B-AS1	1.32106e-12	-0.262648	0.719	0.801	3.55366e-08
EPS15	1.69942e-12	0.303106	0.563	0.486	4.57145e-08
PPDPF	1.92734e-12	-0.171075	0.782	0.875	5.18454e-08
ANXA1	1.97669e-12	-0.235119	0.655	0.752	5.31728e-08
CCT3	2.15269e-12	-0.284614	0.189	0.298	5.79074e-08
FOXP1	2.28083e-12	0.328984	0.68	0.605	6.13544e-08
LTB	2.30609e-12	-0.411255	0.218	0.323	6.20339e-08
TAF1D	2.61999e-12	0.296872	0.42	0.361	7.04777e-08
SFT2D1	2.83379e-12	-0.256988	0.141	0.239	7.62291e-08
BACH1	2.8681e-12	0.311001	0.189	0.119	7.71518e-08
NCR3	2.92287e-12	-0.348376	0.127	0.214	7.86252e-08
THRAP3	3.18115e-12	0.298222	0.461	0.38	8.55729e-08
GPR65	3.1958e-12	-0.290516	0.289	0.407	8.59671e-08
AHNAK	3.50131e-12	-0.274213	0.468	0.59	9.41852e-08
KIF2A	3.67043e-12	0.277701	0.532	0.471	9.87345e-08
ATP5MF	3.89924e-12	-0.283939	0.454	0.565	1.0489e-07
EPB41L4A-AS1	4.07177e-12	0.30043	0.338	0.264	1.09531e-07
RPS2	4.27721e-12	0.13465	0.997	1	1.15057e-07
RPL27A	4.28354e-12	0.137689	0.993	0.998	1.15227e-07
BLOC1S1	4.33242e-12	-0.272093	0.417	0.539	1.16542e-07
NCOA1	4.35248e-12	0.312317	0.554	0.476	1.17082e-07
TMEM41B	4.7747e-12	0.308575	0.192	0.123	1.2844e-07
HLA-DRB5	4.81353e-12	0.200783	0.083	0.029	1.29484e-07
ISG20	4.85368e-12	0.344031	0.64	0.618	1.30564e-07
PAFAH1B1	4.94266e-12	0.284884	0.468	0.403	1.32957e-07
PHF12	5.51458e-12	0.273567	0.169	0.105	1.48342e-07
TSTD1	6.27644e-12	-0.256706	0.314	0.433	1.68836e-07
TTC39C	6.35657e-12	0.322726	0.352	0.27	1.70992e-07
MAN1A1	6.37338e-12	0.321263	0.206	0.138	1.71444e-07
MCTP2	7.19811e-12	0.322323	0.459	0.369	1.93629e-07
DAD1	7.32649e-12	-0.270747	0.371	0.491	1.97083e-07
MTRNR2L12	7.50182e-12	0.249179	0.972	0.976	2.01799e-07
PCSK1N	8.06909e-12	0.222779	0.065	0.021	2.17058e-07
CAMK4	8.14122e-12	0.314409	0.218	0.181	2.18999e-07
KLRC1	8.37093e-12	-0.332357	0.019	0.068	2.25178e-07
ETS1	8.46067e-12	0.239038	0.835	0.793	2.27592e-07
ESYT2	8.61531e-12	0.351923	0.429	0.373	2.31752e-07
COX7C	9.80647e-12	-0.195951	0.885	0.93	2.63794e-07
C4orf48	9.95958e-12	-0.265284	0.2	0.306	2.67913e-07
MIF	1.05362e-11	-0.220011	0.738	0.829	2.83425e-07
ARPC3	1.127e-11	-0.180752	0.798	0.881	3.03162e-07
IFI16	1.13659e-11	0.299118	0.529	0.458	3.05744e-07
PAG1	1.37488e-11	0.296144	0.175	0.106	3.69842e-07
UBE2K	1.50474e-11	0.27162	0.401	0.342	4.04774e-07
SCO2	1.61074e-11	-0.162753	0.016	0.061	4.3329e-07
TUT4	1.63574e-11	0.292366	0.452	0.39	4.40014e-07
ELOB	1.63712e-11	-0.190094	0.692	0.793	4.40385e-07
ERMN	1.68045e-11	0.195478	0.069	0.026	4.5204e-07
SEC62	2.201e-11	0.220931	0.585	0.553	5.9207e-07
SRRM2	2.20613e-11	0.269824	0.627	0.569	5.9345e-07
HNRNPA3	2.27539e-11	0.250053	0.654	0.605	6.1208e-07
UQCR11	2.3964e-11	-0.203636	0.663	0.768	6.44632e-07
SIK3	2.48652e-11	0.304865	0.642	0.591	6.68874e-07
NR3C1	2.56166e-11	0.297244	0.51	0.458	6.89085e-07
TSPO	2.68282e-11	-0.227199	0.42	0.54	7.21677e-07
EML4	2.79224e-11	0.303619	0.719	0.667	7.51113e-07
RAB27A	2.98279e-11	0.284737	0.393	0.322	8.02371e-07
HLA-A	3.27779e-11	0.157728	0.994	0.996	8.81727e-07
TPI1	3.75046e-11	-0.288431	0.238	0.343	1.00887e-06
TBC1D5	3.86785e-11	-0.315013	0.317	0.43	1.04045e-06
RUNX2	3.93916e-11	-0.277966	0.086	0.164	1.05963e-06
TPM3	4.5644e-11	0.232798	0.77	0.724	1.22782e-06
MTFP1	4.58385e-11	0.294885	0.281	0.212	1.23306e-06
METRNL	4.90145e-11	0.342652	0.402	0.307	1.31849e-06
CD8B	4.99994e-11	-0.284218	0.537	0.641	1.34498e-06
SERBP1	5.08256e-11	0.267245	0.581	0.502	1.36721e-06
NCL	5.30599e-11	0.266542	0.656	0.605	1.42731e-06
MT-ND1	5.56978e-11	0.165473	0.996	0.997	1.49827e-06
CYTH1	5.83795e-11	0.229177	0.624	0.603	1.57041e-06
DDX6	5.85024e-11	0.273551	0.651	0.557	1.57371e-06
LSM6	5.99344e-11	-0.226902	0.192	0.292	1.61223e-06
CROCC	6.65327e-11	-0.321412	0.129	0.213	1.78973e-06
ANXA4	6.70497e-11	-0.239361	0.08	0.156	1.80364e-06
FLNA	7.11477e-11	-0.274587	0.552	0.661	1.91387e-06
ITCH	7.11478e-11	0.287337	0.475	0.384	1.91388e-06
RPL26	7.37914e-11	-0.109096	0.998	1	1.98499e-06
SERPINB9	7.48374e-11	0.289535	0.348	0.288	2.01313e-06
LSM14A	7.5643e-11	0.288967	0.483	0.4	2.0348e-06
PTPRJ	8.34107e-11	0.308208	0.478	0.406	2.24375e-06
PIM1	8.43419e-11	-0.241581	0.069	0.14	2.2688e-06
KIAA0232	8.75142e-11	0.267577	0.202	0.135	2.35413e-06
SRSF11	9.76043e-11	0.253721	0.64	0.573	2.62556e-06
TSPYL2	9.82851e-11	0.31398	0.242	0.179	2.64387e-06
SMC3	9.94985e-11	0.247834	0.311	0.259	2.67651e-06
ARHGAP15	1.00082e-10	0.246286	0.794	0.774	2.6922e-06
HSPH1	1.02623e-10	-0.264006	0.105	0.187	2.76056e-06
VAMP8	1.12813e-10	-0.258554	0.458	0.564	3.03467e-06
SNHG16	1.15272e-10	0.267939	0.268	0.214	3.10082e-06
FMN1	1.26453e-10	-0.173756	0.013	0.051	3.40158e-06
GAS7	1.36047e-10	-0.269367	0.09	0.167	3.65966e-06
PDE3B	1.45975e-10	0.314961	0.562	0.508	3.92673e-06
ANXA2	1.53601e-10	-0.25215	0.282	0.391	4.13187e-06
NKTR	1.54727e-10	0.303346	0.47	0.376	4.16215e-06
PTGDS	1.5873e-10	-0.496695	0.051	0.107	4.26983e-06
AHSA1	1.60547e-10	-0.262526	0.123	0.207	4.31872e-06
CIB1	1.61362e-10	0.248295	0.638	0.591	4.34063e-06
SKAP1	1.621e-10	0.201377	0.802	0.8	4.36048e-06
NDUFA12	1.64039e-10	-0.255937	0.372	0.482	4.41265e-06
RPS9	1.8215e-10	-0.111799	0.991	0.999	4.89985e-06
ZNF638	1.92864e-10	0.296756	0.356	0.265	5.18804e-06
JOSD1	1.95021e-10	0.296451	0.301	0.231	5.24607e-06
TRBC1	1.98646e-10	-0.331899	0.471	0.58	5.34359e-06
STUB1	2.01786e-10	-0.254058	0.233	0.337	5.42804e-06
GNG2	2.12542e-10	0.26131	0.692	0.659	5.71739e-06
SMAP2	2.1403e-10	0.276347	0.601	0.552	5.75742e-06
PTPN7	2.24379e-10	0.25905	0.317	0.267	6.03579e-06
PTMS	2.40678e-10	-0.309641	0.157	0.241	6.47423e-06
S1PR4	2.44988e-10	-0.25216	0.231	0.334	6.59017e-06
CD69	2.52526e-10	-0.25849	0.455	0.569	6.79295e-06
A2M-AS1	2.5389e-10	0.265187	0.23	0.152	6.82963e-06
NDUFA11	2.592e-10	-0.192244	0.365	0.475	6.97249e-06
NOP53	2.69134e-10	0.209298	0.75	0.713	7.2397e-06
SEPTIN6	2.87793e-10	0.295442	0.387	0.311	7.74163e-06
YTHDC1	2.88244e-10	0.281286	0.453	0.377	7.75376e-06
AC067945.4	2.9148e-10	0.201261	0.098	0.054	7.84081e-06
FRY	3.1753e-10	-0.234481	0.06	0.127	8.54157e-06
NCAM1	3.1758e-10	-0.254544	0.057	0.121	8.5429e-06
GLMN	3.20281e-10	0.273175	0.228	0.159	8.61556e-06
MRPL51	3.54763e-10	-0.243363	0.212	0.312	9.54313e-06
SUPT6H	3.67957e-10	0.249889	0.227	0.168	9.89804e-06
GOLGB1	3.83368e-10	0.266234	0.294	0.24	1.03126e-05
TMEM258	4.27971e-10	-0.245947	0.496	0.6	1.15124e-05
NSG1	4.36918e-10	-0.208587	0.041	0.098	1.17531e-05
CD7	4.63566e-10	-0.260703	0.352	0.462	1.24699e-05
UBE2L6	4.64297e-10	-0.262366	0.162	0.253	1.24896e-05
EOMES	4.74223e-10	0.230053	0.142	0.08	1.27566e-05
COX8A	5.20622e-10	-0.220486	0.531	0.639	1.40047e-05
WIPF1	5.26096e-10	0.238632	0.676	0.627	1.4152e-05
AP001011.1	5.34581e-10	0.238151	0.303	0.272	1.43802e-05
NSMCE1	5.36119e-10	-0.232027	0.087	0.156	1.44216e-05
UBL5	5.43629e-10	-0.237581	0.707	0.775	1.46236e-05
APBB1IP	5.52093e-10	0.283269	0.561	0.504	1.48513e-05
USP25	5.87765e-10	0.310087	0.328	0.247	1.58109e-05
AL158071.4	5.88443e-10	-0.178404	0.028	0.078	1.58291e-05
SELENOW	6.35389e-10	-0.261189	0.412	0.512	1.7092e-05
MGST3	6.55273e-10	-0.275245	0.309	0.403	1.76268e-05
RPL36	6.68492e-10	-0.143579	0.998	0.999	1.79824e-05
IFI27L2	6.80004e-10	-0.211037	0.291	0.397	1.82921e-05
PRDX1	7.31919e-10	-0.272125	0.259	0.355	1.96886e-05
TBC1D10C	7.37846e-10	-0.273713	0.27	0.371	1.9848e-05
RPS19	7.54275e-10	-0.146076	0.999	1	2.029e-05
HSP90B1	7.65736e-10	0.248037	0.639	0.569	2.05983e-05
KPNB1	7.6878e-10	0.250508	0.375	0.315	2.06802e-05
NCALD	8.33432e-10	-0.132373	0.358	0.454	2.24193e-05
RAP1A	8.5243e-10	0.251596	0.525	0.463	2.29304e-05
SDCBP	8.69679e-10	0.29431	0.3	0.218	2.33944e-05
IKZF2	8.84832e-10	0.376199	0.25	0.176	2.3802e-05
CD8A	8.88797e-10	0.209921	0.666	0.659	2.39086e-05
EPB41	9.48107e-10	0.265722	0.545	0.47	2.55041e-05
SRSF2	1.02596e-09	0.228061	0.51	0.469	2.75983e-05
RPTOR	1.02978e-09	-0.265113	0.185	0.278	2.77011e-05
ARL6IP5	1.11315e-09	-0.253291	0.588	0.678	2.99437e-05
ATP5MG	1.14153e-09	-0.139871	0.858	0.922	3.07072e-05
HMGN1	1.19775e-09	-0.24462	0.495	0.598	3.22195e-05
SYF2	1.32489e-09	0.245227	0.598	0.552	3.56395e-05
ABHD17A	1.36207e-09	-0.186195	0.533	0.641	3.66396e-05
SMYD3	1.37404e-09	-0.193218	0.387	0.495	3.69617e-05
CCDC107	1.41385e-09	-0.242049	0.274	0.377	3.80325e-05
AKNA	1.45009e-09	0.271485	0.635	0.569	3.90074e-05
CSGALNACT1	1.45373e-09	-0.205912	0.03	0.08	3.91054e-05
FKBP4	1.56952e-09	-0.185581	0.03	0.078	4.22201e-05
MHENCR	1.57371e-09	0.249861	0.124	0.07	4.23328e-05
ANAPC16	1.62479e-09	-0.223472	0.491	0.599	4.37069e-05
C12orf75	1.64684e-09	-0.239805	0.65	0.738	4.43e-05
HMGN2	1.82705e-09	-0.24343	0.463	0.568	4.91476e-05
NDUFA4	1.93238e-09	-0.190968	0.72	0.801	5.19809e-05
AP002387.2	2.10431e-09	0.249255	0.2	0.137	5.66061e-05
FXYD5	2.38703e-09	-0.201367	0.5	0.607	6.42112e-05
SRPRA	2.61597e-09	0.225597	0.209	0.149	7.03696e-05
RNASET2	2.75437e-09	-0.243811	0.214	0.307	7.40925e-05
DISC1	2.76049e-09	-0.186036	0.051	0.109	7.42573e-05
ATP6V0E1	2.93852e-09	-0.221714	0.567	0.666	7.90462e-05
STRN3	2.94998e-09	0.262624	0.203	0.143	7.93546e-05
EPG5	3.23216e-09	0.242036	0.182	0.147	8.69452e-05
ATRAID	3.23574e-09	-0.190895	0.2	0.291	8.70413e-05
FAM177A1	3.25763e-09	0.286311	0.394	0.345	8.76302e-05
SETX	3.26332e-09	0.252912	0.334	0.267	8.77833e-05
EEF2	3.28837e-09	0.260199	0.543	0.46	8.84572e-05
TSPAN2	3.31611e-09	-0.131201	0.042	0.091	8.92033e-05
CLIP4	3.31823e-09	0.255967	0.235	0.163	8.92603e-05
ING5	3.35182e-09	0.212989	0.135	0.088	9.01639e-05
KRAS	3.39976e-09	0.242555	0.341	0.287	9.14536e-05
MXD4	3.4655e-09	0.259581	0.276	0.22	9.32219e-05
IRF1	3.52661e-09	-0.265111	0.554	0.637	9.48659e-05
AC020659.1	3.64116e-09	-0.179706	0.028	0.075	9.79473e-05
BCL11B	3.72115e-09	0.277479	0.624	0.577	0.000100099
AP003774.2	3.82399e-09	-0.135459	0.014	0.052	0.000102865
SNRPE	3.98126e-09	-0.238956	0.247	0.344	0.000107096
WNK1	4.05368e-09	0.245045	0.42	0.372	0.000109044
SLIRP	4.05877e-09	-0.235042	0.271	0.371	0.000109181
TUBA1B	4.16446e-09	-0.230846	0.209	0.303	0.000112024
FBXW11	4.18715e-09	0.273714	0.318	0.252	0.000112634
NPDC1	4.27333e-09	-0.198768	0.042	0.096	0.000114953
MAD1L1	4.52555e-09	-0.25731	0.181	0.268	0.000121737
KRT10	4.57583e-09	-0.237838	0.469	0.568	0.00012309
NDUFB3	5.16111e-09	-0.252644	0.227	0.318	0.000138834
CCM2	5.20313e-09	0.241567	0.307	0.255	0.000139964
BRK1	5.60275e-09	-0.241552	0.32	0.42	0.000150714
ATP5PF	5.69367e-09	-0.206914	0.453	0.559	0.00015316
RPL10A	5.70794e-09	-0.130282	0.984	0.993	0.000153544
RORA-AS1	6.24542e-09	0.254523	0.265	0.209	0.000168002
DNAJC5	6.33868e-09	0.230549	0.189	0.137	0.000170511
STOML2	6.36511e-09	-0.171082	0.09	0.156	0.000171221
A2M	6.48188e-09	0.313449	0.385	0.308	0.000174363
NDUFC2	6.62898e-09	-0.200141	0.417	0.522	0.000178319
RAB8B	6.79072e-09	0.245207	0.566	0.523	0.00018267
AL590550.1	6.95148e-09	-0.156037	0.02	0.059	0.000186995
BOLA3	6.98885e-09	-0.235207	0.126	0.204	0.000188
RBPJ	7.11512e-09	0.251381	0.213	0.162	0.000191397
AAK1	7.19601e-09	0.248545	0.632	0.568	0.000193573
CD3G	7.47112e-09	-0.192446	0.738	0.818	0.000200973
STMN1	7.57377e-09	-0.243926	0.077	0.137	0.000203734
COX5A	7.72585e-09	-0.178097	0.296	0.392	0.000207825
TMEM59	7.84381e-09	-0.234641	0.487	0.586	0.000210999
GOLGA4	7.86326e-09	0.249934	0.504	0.44	0.000211522
TMEM35B	8.03339e-09	-0.225062	0.138	0.218	0.000216098
FYB1	8.63512e-09	0.204053	0.66	0.637	0.000232285
PDK3	8.84064e-09	0.272497	0.205	0.138	0.000237813
MBP	9.04093e-09	0.204254	0.691	0.674	0.000243201
YARS	9.27748e-09	0.280574	0.232	0.175	0.000249564
CCT5	9.40345e-09	-0.233792	0.161	0.24	0.000252953
DDX3X	9.41721e-09	0.254274	0.473	0.415	0.000253323
MT1X	9.52649e-09	-0.224624	0.113	0.187	0.000256263
GSDMD	9.56686e-09	-0.208979	0.131	0.21	0.000257349
KMT2C	9.74786e-09	0.239737	0.508	0.458	0.000262217
COX17	9.84447e-09	-0.256343	0.312	0.409	0.000264816
COX5B	1.01832e-08	-0.206344	0.631	0.719	0.000273927
CCL4L2	1.06521e-08	-0.221177	0.085	0.153	0.000286543
RPS18	1.07293e-08	0.103007	1	1	0.000288617
SRSF10	1.09425e-08	0.197708	0.573	0.54	0.000294353
FAM118A	1.10565e-08	0.182961	0.11	0.071	0.000297421
REV3L	1.1504e-08	0.294243	0.216	0.192	0.000309459
CCL3L1	1.16915e-08	-0.191704	0.083	0.149	0.000314502
EPHA4	1.18252e-08	-0.255158	0.108	0.181	0.000318098
RABEP1	1.19619e-08	0.273328	0.318	0.238	0.000321776
SMDT1	1.19879e-08	-0.223372	0.294	0.393	0.000322474
YPEL3	1.22092e-08	0.248202	0.382	0.311	0.000328428
FBXO6	1.23982e-08	-0.177621	0.049	0.102	0.000333513
CAPZA1	1.24708e-08	0.237527	0.578	0.524	0.000335466
HSP90AB1	1.42307e-08	-0.264258	0.639	0.719	0.000382805
SKIL	1.43921e-08	0.239349	0.238	0.194	0.000387146
UBE2D2	1.45055e-08	0.197099	0.569	0.534	0.000390198
SLFN12L	1.45125e-08	0.268996	0.511	0.437	0.000390387
ZFAND3	1.47038e-08	0.271212	0.573	0.513	0.000395532
SCP2	1.48413e-08	-0.203989	0.276	0.372	0.00039923
KIF21B	1.48778e-08	0.220264	0.13	0.08	0.000400213
YWHAQ	1.52035e-08	-0.233136	0.35	0.451	0.000408974
NT5C3A	1.59784e-08	0.235529	0.287	0.23	0.000429818
PLCG2	1.75419e-08	0.238593	0.52	0.477	0.000471878
MYL6	1.84054e-08	-0.163837	0.893	0.933	0.000495104
FAM107B	1.84093e-08	0.223861	0.583	0.529	0.000495211
GNG5	1.84161e-08	-0.243786	0.442	0.529	0.000495394
MICOS10	1.86221e-08	-0.197038	0.413	0.515	0.000500935
NOP10	1.99961e-08	-0.223584	0.259	0.353	0.000537895
MDM4	2.00659e-08	0.259017	0.323	0.256	0.000539772
CCNH	2.00718e-08	0.269704	0.572	0.496	0.000539933
SIGIRR	2.07435e-08	-0.209496	0.248	0.341	0.000558
RHOQ	2.11768e-08	0.211106	0.119	0.073	0.000569655
TMA7	2.16969e-08	-0.136305	0.956	0.974	0.000583646
UPF3B	2.19624e-08	0.241788	0.188	0.121	0.000590788
UBE2D3	2.19752e-08	0.218273	0.601	0.571	0.000591134
IARS	2.20518e-08	0.274079	0.185	0.131	0.000593194
AGTPBP1	2.3199e-08	0.24083	0.463	0.41	0.000624053
HSPA5	2.40574e-08	0.273039	0.532	0.471	0.000647145
DCAF15	2.51519e-08	0.197478	0.133	0.089	0.000676587
PPP2R2D	2.51822e-08	0.254402	0.261	0.199	0.0006774
ST8SIA4	2.5632e-08	0.26245	0.294	0.214	0.000689501
CELF2	2.63851e-08	0.197042	0.764	0.739	0.00070976
SATB1	2.66325e-08	0.239506	0.119	0.071	0.000716416
PABPC1	2.73449e-08	0.204293	0.738	0.724	0.000735579
MRPL52	2.79522e-08	-0.227959	0.191	0.276	0.000751915
DCXR	2.97534e-08	-0.223316	0.132	0.206	0.000800367
SAT1	3.03688e-08	0.329562	0.53	0.47	0.000816921
SELENOK	3.07648e-08	0.212596	0.592	0.569	0.000827573
MAX	3.08526e-08	0.254061	0.367	0.305	0.000829935
PLEKHA1	3.22207e-08	0.206329	0.209	0.169	0.000866736
PLP2	3.65517e-08	-0.211334	0.127	0.202	0.000983241
COX4I1	3.76271e-08	0.144433	0.887	0.901	0.00101217
APRT	3.78146e-08	-0.159578	0.512	0.611	0.00101721
CASK	3.81183e-08	0.235443	0.274	0.235	0.00102538
RAP1GAP2	3.83295e-08	-0.151211	0.384	0.48	0.00103106
ABCB1	3.84232e-08	0.214184	0.171	0.143	0.00103358
KLF3	3.9148e-08	0.259441	0.47	0.397	0.00105308
HIF1A	3.96266e-08	0.20673	0.215	0.182	0.00106596
RAB5IF	4.00717e-08	-0.238539	0.376	0.472	0.00107793
MRPL18	4.16238e-08	-0.184718	0.118	0.189	0.00111968
RGS19	4.28437e-08	-0.210287	0.165	0.247	0.0011525
GALNT11	4.32478e-08	0.223117	0.302	0.263	0.00116337
SPTBN4	4.36953e-08	0.158725	0.062	0.026	0.0011754
CARD8	4.43155e-08	0.236747	0.255	0.2	0.00119209
ATP6V1F	4.56937e-08	-0.227216	0.318	0.41	0.00122916
VPS13C	4.59692e-08	0.230756	0.552	0.468	0.00123657
PLAAT3	4.80898e-08	-0.220008	0.237	0.326	0.00129362
AGO2	4.88423e-08	0.257414	0.229	0.171	0.00131386
SNHG6	4.9629e-08	0.194777	0.771	0.751	0.00133502
ERVK3-1	4.97305e-08	0.211979	0.25	0.2	0.00133775
IKZF3	5.18905e-08	0.204957	0.466	0.431	0.00139585
SETD5	5.48439e-08	0.243824	0.25	0.188	0.0014753
NSD3	5.50897e-08	0.231422	0.452	0.394	0.00148191
SAMD3	5.54128e-08	0.205002	0.704	0.67	0.0014906
TESC	5.59398e-08	-0.178639	0.057	0.112	0.00150478
HPGD	5.67742e-08	0.181101	0.057	0.022	0.00152723
KLRG1	5.73542e-08	0.261249	0.618	0.548	0.00154283
GNLY	5.79294e-08	-0.101788	0.877	0.934	0.0015583
HNRNPH1	5.92932e-08	0.241728	0.486	0.402	0.00159499
PSMA5	6.35747e-08	-0.226187	0.297	0.384	0.00171016
VAMP5	6.43317e-08	-0.232813	0.262	0.352	0.00173052
IMMP2L	6.46062e-08	-0.146009	0.176	0.244	0.00173791
IDS	6.50344e-08	0.236507	0.411	0.347	0.00174943
LINC01138	6.70359e-08	0.246015	0.272	0.209	0.00180327
SENP6	6.90806e-08	0.241616	0.399	0.326	0.00185827
SRRM1	6.96555e-08	0.209	0.75	0.682	0.00187373
MAGOH	7.02806e-08	-0.189759	0.338	0.434	0.00189055
TRDC	7.17272e-08	0.355157	0.085	0.039	0.00192946
SNRPF	7.47357e-08	-0.216774	0.384	0.478	0.00201039
ZBTB4	7.55286e-08	0.199212	0.127	0.079	0.00203172
ZC3H13	7.63368e-08	0.251479	0.302	0.234	0.00205346
GTF3C6	7.66394e-08	-0.20992	0.216	0.302	0.0020616
SAR1A	7.66406e-08	0.251885	0.287	0.238	0.00206163
SEPTIN9	7.71346e-08	0.239348	0.358	0.294	0.00207492
ERP29	8.24599e-08	-0.199907	0.563	0.655	0.00221817
ATRX	8.52173e-08	0.194798	0.482	0.456	0.00229235
TC2N	8.58201e-08	0.263861	0.511	0.437	0.00230856
NAP1L4	8.74724e-08	0.226854	0.525	0.462	0.00235301
NDUFS7	9.21312e-08	-0.209304	0.177	0.258	0.00247833
ARMCX3	9.42268e-08	0.20103	0.123	0.074	0.0025347
GNAS	9.56423e-08	0.194951	0.741	0.708	0.00257278
APOBEC3G	9.74766e-08	-0.234302	0.352	0.447	0.00262212
IKZF1	9.89081e-08	0.221622	0.642	0.607	0.00266063
XAF1	1.02409e-07	-0.244904	0.122	0.191	0.0027548
KRTCAP2	1.0515e-07	-0.205532	0.566	0.655	0.00282854
JOSD2	1.07516e-07	-0.184065	0.082	0.144	0.00289217
BPTF	1.09584e-07	0.229823	0.481	0.436	0.00294782
JUNB	1.12682e-07	-0.112224	0.508	0.6	0.00303115
REL	1.17224e-07	0.236004	0.456	0.404	0.00315334
CCDC88C	1.19219e-07	0.231373	0.457	0.411	0.00320699
ADGRG5	1.23542e-07	-0.217523	0.104	0.17	0.00332329
POLR2J	1.24537e-07	-0.204388	0.292	0.384	0.00335004
PPP1R10	1.25732e-07	-0.15688	0.276	0.362	0.00338219
NEDD9	1.25955e-07	0.290772	0.283	0.258	0.00338818
PIK3C2A	1.29068e-07	0.201993	0.265	0.226	0.00347193
ZFYVE28	1.29141e-07	0.270308	0.303	0.259	0.0034739
TNRC6B	1.36104e-07	0.219905	0.714	0.659	0.0036612
ADNP	1.36753e-07	0.167042	0.22	0.194	0.00367865
TRAT1	1.37587e-07	0.227769	0.16	0.11	0.00370108
TMEM230	1.38501e-07	-0.184603	0.229	0.314	0.00372567
ETFDH	1.38622e-07	0.215178	0.162	0.105	0.00372894
MECP2	1.44926e-07	0.252423	0.531	0.459	0.00389852
ATE1	1.49713e-07	0.201587	0.229	0.187	0.00402727
PALM2-AKAP2	1.52706e-07	-0.16544	0.037	0.078	0.00410778
HNRNPUL1	1.66411e-07	0.227326	0.308	0.247	0.00447646
UFL1	1.71574e-07	0.203642	0.197	0.151	0.00461533
NIPBL	1.90553e-07	0.154867	0.513	0.507	0.00512589
OST4	2.08117e-07	-0.16304	0.8	0.865	0.00559835
PATL2	2.10437e-07	-0.214252	0.215	0.298	0.00566077
ITGAL	2.17035e-07	0.22018	0.513	0.468	0.00583825
CYB5A	2.18391e-07	-0.182247	0.067	0.12	0.00587471
ITK	2.20699e-07	0.197497	0.537	0.526	0.00593679
GNB1	2.21816e-07	0.226752	0.429	0.36	0.00596684
BICDL1	2.21818e-07	0.225809	0.118	0.078	0.00596691
PARD6G	2.25171e-07	-0.151151	0.03	0.071	0.0060571
TMF1	2.27274e-07	0.231814	0.306	0.247	0.00611368
SDHAF2	2.28212e-07	-0.184591	0.144	0.216	0.00613891
RNF115	2.29411e-07	0.215792	0.444	0.409	0.00617114
PPP3CC	2.38697e-07	0.230019	0.496	0.447	0.00642096
SPTBN1	2.4106e-07	0.205281	0.152	0.103	0.00648451
KANSL1-AS1	2.42934e-07	-0.205306	0.075	0.125	0.00653494
TMEM107	2.44533e-07	-0.195057	0.08	0.139	0.00657794
N4BP2L2	2.61764e-07	0.193572	0.683	0.651	0.00704146
LIME1	2.62903e-07	-0.126116	0.545	0.635	0.0070721
RAB10	2.70446e-07	0.198373	0.256	0.226	0.007275
ZFP36L2	2.71177e-07	0.167735	0.735	0.745	0.00729466
HNRNPR	2.75146e-07	0.234888	0.44	0.364	0.00740142
NFATC2	2.79351e-07	0.252243	0.393	0.318	0.00751453
SNRPA1	2.84024e-07	0.194974	0.366	0.329	0.00764024
WDR26	2.90451e-07	0.231191	0.3	0.241	0.00781314
ABHD15-AS1	2.91811e-07	0.230646	0.122	0.078	0.00784972
FP236383.3	2.98366e-07	0.18931	0.089	0.049	0.00802606
TMEM181	3.02272e-07	0.243145	0.37	0.307	0.00813113
TMEM14C	3.11692e-07	-0.162507	0.036	0.078	0.00838452
EIF4A2	3.15939e-07	-0.186746	0.51	0.603	0.00849876
C4orf3	3.23031e-07	-0.223394	0.413	0.501	0.00868953
DNAJA1	3.23034e-07	-0.219015	0.453	0.539	0.00868961
ANP32E	3.23277e-07	0.212468	0.298	0.251	0.00869615
MED13	3.31422e-07	0.194726	0.282	0.247	0.00891525
GBP1	3.32537e-07	-0.240608	0.104	0.163	0.00894525
INPP5D	3.66252e-07	0.236759	0.491	0.436	0.00985218
LNPEP	3.70984e-07	0.23072	0.385	0.326	0.00997946
ELF1	3.75016e-07	0.20149	0.697	0.641	0.0100879
ITGAM	3.75147e-07	-0.210924	0.111	0.176	0.0100915
COL6A2	3.76807e-07	0.227864	0.161	0.117	0.0101361
YWHAZ	3.77126e-07	0.131888	0.8	0.809	0.0101447
MT1E	3.80259e-07	-0.183168	0.058	0.109	0.010229
AC007952.4	3.82643e-07	-0.181542	0.101	0.163	0.0102931
METTL26	3.99293e-07	-0.218417	0.174	0.249	0.010741
ITGA4	3.99455e-07	0.240032	0.668	0.634	0.0107454
PTBP2	4.17629e-07	0.22628	0.282	0.229	0.0112342
POLR3GL	4.23492e-07	-0.158188	0.245	0.325	0.0113919
FZR1	4.24067e-07	0.140766	0.056	0.028	0.0114074
SMAD4	4.26898e-07	0.210357	0.235	0.189	0.0114836
BOD1L1	4.31255e-07	0.21748	0.374	0.318	0.0116008
THOC2	4.39358e-07	0.203145	0.338	0.294	0.0118187
TSPAN32	4.42236e-07	-0.203934	0.113	0.176	0.0118962
RRP7A	4.42799e-07	0.181878	0.139	0.099	0.0119113
CYTIP	4.5072e-07	0.178185	0.592	0.577	0.0121244
SF3A1	4.55557e-07	0.151699	0.148	0.118	0.0122545
AC092338.3	4.57137e-07	0.151898	0.083	0.049	0.012297
CHD1	4.69477e-07	0.240941	0.52	0.447	0.0126289
TAOK1	4.86618e-07	0.210853	0.224	0.16	0.01309
TMEM14B	4.88968e-07	-0.217054	0.255	0.338	0.0131533
VKORC1	4.90534e-07	-0.167978	0.074	0.13	0.0131954
CX3CR1	4.96302e-07	-0.253102	0.176	0.249	0.0133505
SRP54	4.98997e-07	0.217183	0.282	0.227	0.013423
APOBEC3H	4.99796e-07	-0.158202	0.035	0.076	0.0134445
QDPR	5.04104e-07	-0.140051	0.032	0.073	0.0135604
SLA2	5.10169e-07	0.250224	0.311	0.263	0.0137236
TNFAIP8	5.11091e-07	0.219854	0.413	0.362	0.0137483
PHF20L1	5.25099e-07	0.223879	0.271	0.21	0.0141252
CASTOR3	5.26298e-07	0.15964	0.089	0.055	0.0141574
MAP3K8	5.29457e-07	-0.280248	0.373	0.449	0.0142424
IQGAP2	5.30837e-07	0.188857	0.686	0.661	0.0142795
RAD21	5.46938e-07	0.236138	0.363	0.297	0.0147126
NUCB2	5.54943e-07	0.199296	0.28	0.244	0.014928
SRP14	5.55668e-07	-0.134866	0.908	0.938	0.0149475
RAD51B	5.93457e-07	-0.104304	0.226	0.293	0.015964
AC004687.1	6.08187e-07	0.223805	0.186	0.133	0.0163602
ATP5IF1	6.15021e-07	-0.182847	0.583	0.669	0.0165441
FTX	6.62152e-07	0.214796	0.358	0.323	0.0178119
CTSW	6.95143e-07	-0.14175	0.714	0.791	0.0186993
PARK7	6.97113e-07	-0.173119	0.561	0.648	0.0187523
DDX42	6.97348e-07	0.205544	0.159	0.112	0.0187587
SH3BGRL	7.02392e-07	-0.157519	0.409	0.499	0.0188944
HIST1H2AC	7.26576e-07	-0.187305	0.075	0.125	0.0195449
SPATS2L	7.40854e-07	-0.126977	0.033	0.072	0.019929
RETREG3	7.41252e-07	0.184971	0.175	0.13	0.0199397
SECISBP2L	7.53516e-07	0.218759	0.211	0.163	0.0202696
RBL2	7.61494e-07	0.202456	0.418	0.381	0.0204842
ATP5MPL	7.76856e-07	-0.194738	0.485	0.572	0.0208974
TAX1BP1	7.93899e-07	0.182177	0.561	0.523	0.0213559
GPR174	8.02018e-07	0.18106	0.312	0.278	0.0215743
PTGES3	8.13128e-07	-0.213995	0.545	0.626	0.0218731
SURF4	8.60377e-07	0.218446	0.341	0.283	0.0231441
EXOC4	8.66106e-07	-0.108456	0.363	0.44	0.0232982
S1PR5	8.66116e-07	0.197924	0.233	0.197	0.0232985
MRPS36	8.8396e-07	-0.210349	0.174	0.247	0.0237785
NAA10	9.01875e-07	-0.188894	0.13	0.197	0.0242604
HERC1	9.29597e-07	0.223205	0.538	0.501	0.0250062
CERK	9.71428e-07	0.189071	0.161	0.115	0.0261314
PCID2	9.74105e-07	-0.216276	0.159	0.219	0.0262034
SLC25A3	9.83695e-07	0.136106	0.482	0.475	0.0264614
IK	9.84278e-07	0.205161	0.424	0.378	0.0264771
PAN3	9.87735e-07	0.221355	0.516	0.452	0.0265701
SEPTIN2	1.0141e-06	0.212997	0.313	0.265	0.0272792
MFSD8	1.02414e-06	0.178859	0.127	0.085	0.0275494
SIPA1L1	1.03606e-06	0.309723	0.207	0.188	0.0278699
CALM1	1.03646e-06	-0.102573	0.97	0.985	0.0278808
SESN1	1.03961e-06	0.224195	0.15	0.1	0.0279656
MGAT4A	1.05168e-06	0.146785	0.503	0.503	0.0282903
PCBP2	1.06822e-06	0.158424	0.549	0.534	0.0287351
CD99	1.07936e-06	-0.162952	0.697	0.773	0.0290349
CD53	1.11112e-06	-0.193509	0.589	0.668	0.0298892
TMEM160	1.11828e-06	-0.148451	0.311	0.394	0.0300817
HPRT1	1.17121e-06	-0.168584	0.072	0.125	0.0315055
USP34	1.17466e-06	0.209867	0.538	0.477	0.0315982
USP36	1.20167e-06	0.205156	0.314	0.271	0.0323249
ARID4A	1.22053e-06	0.219309	0.268	0.21	0.0328322
NXT1	1.23299e-06	-0.180249	0.1	0.16	0.0331674
TBRG1	1.2587e-06	0.205245	0.301	0.24	0.033859
CKLF	1.2606e-06	-0.192608	0.394	0.482	0.0339101
RUNX1	1.26949e-06	0.187489	0.487	0.47	0.0341494
Z93241.1	1.26959e-06	-0.133115	0.024	0.059	0.0341519
GTF2H5	1.29442e-06	-0.149768	0.101	0.159	0.03482
USP48	1.30008e-06	0.192713	0.222	0.186	0.0349722
RPS13	1.31496e-06	-0.104176	0.99	0.994	0.0353724
CCDC91	1.3237e-06	0.252058	0.461	0.415	0.0356076
TRA2B	1.34249e-06	-0.273556	0.507	0.561	0.036113
SMAD3	1.36018e-06	0.200447	0.212	0.179	0.0365888
POLB	1.3929e-06	0.173052	0.123	0.082	0.037469
SS18L2	1.40875e-06	-0.199094	0.221	0.299	0.0378954
WBP11	1.4354e-06	0.20461	0.317	0.268	0.0386122
POM121C	1.44453e-06	0.175615	0.139	0.095	0.0388579
XRCC5	1.51268e-06	0.192325	0.525	0.481	0.040691
STK17A	1.55515e-06	0.213705	0.61	0.57	0.0418336
HNRNPA1	1.55933e-06	0.184587	0.768	0.727	0.041946
DUSP23	1.55969e-06	-0.163616	0.074	0.127	0.0419557
TNFAIP3	1.57948e-06	-0.130556	0.577	0.661	0.0424881
RFTN1	1.64032e-06	0.21545	0.383	0.314	0.0441247
C6orf226	1.64609e-06	0.145947	0.151	0.122	0.0442797
PARP9	1.65289e-06	-0.192596	0.086	0.142	0.0444628
PSMB2	1.70575e-06	-0.190641	0.211	0.288	0.0458847
EVI2B	1.71214e-06	0.171497	0.367	0.339	0.0460567
NUTM2B-AS1	1.78275e-06	0.189424	0.283	0.254	0.047956
ARHGEF1	1.78414e-06	0.207388	0.322	0.268	0.0479932
LAMTOR1	1.79533e-06	-0.175089	0.241	0.32	0.0482944
PPP2R2B	1.80138e-06	-0.104375	0.338	0.413	0.048457
NDUFB11	1.82126e-06	-0.132069	0.502	0.588	0.0489918
LYAR	1.86433e-06	0.203977	0.653	0.624	0.0501506
UBXN4	1.8651e-06	0.188668	0.461	0.417	0.0501713
CASP4	1.89794e-06	-0.222813	0.313	0.391	0.0510546
KLF12	1.91953e-06	0.246257	0.645	0.6	0.0516354
PCM1	1.93608e-06	0.179337	0.418	0.385	0.0520805
EMC7	1.94905e-06	-0.196774	0.253	0.333	0.0524295
CYFIP2	1.95756e-06	0.173075	0.424	0.389	0.0526584
PKN1	2.00522e-06	0.185551	0.227	0.185	0.0539404
KLRC3	2.00688e-06	-0.189261	0.115	0.178	0.0539852
AC058791.1	2.01166e-06	0.186375	0.129	0.092	0.0541137
DDX27	2.01509e-06	0.167718	0.217	0.184	0.0542059
SUMO1	2.02939e-06	-0.161126	0.387	0.474	0.0545906
FAM174C	2.06384e-06	-0.175145	0.205	0.28	0.0555172
TTC39B	2.07646e-06	0.170594	0.123	0.089	0.0558567
FLI1	2.1581e-06	0.215712	0.291	0.245	0.0580529
KDM2A	2.17228e-06	0.194532	0.432	0.388	0.0584342
SNHG29	2.17316e-06	0.166434	0.656	0.642	0.058458
POLR2I	2.28738e-06	-0.126891	0.205	0.273	0.0615306
ARID2	2.29283e-06	0.194182	0.314	0.281	0.0616772
DIAPH1	2.29436e-06	0.179735	0.439	0.412	0.0617183
RPL23	2.30884e-06	0.151393	0.907	0.894	0.0621079
SP3	2.31184e-06	0.133059	0.34	0.335	0.0621885
ENTPD4	2.32435e-06	0.186124	0.157	0.112	0.0625249
NAPB	2.3347e-06	0.146548	0.062	0.034	0.0628035
CDC42SE2	2.33627e-06	0.198063	0.868	0.833	0.0628457
PSMA1	2.41952e-06	0.146574	0.427	0.418	0.0650852
COX7A2	2.44648e-06	-0.159276	0.669	0.743	0.0658104
DHX29	2.48425e-06	0.106021	0.171	0.163	0.0668262
RCAN3	2.48549e-06	0.114057	0.051	0.024	0.0668596
MRPS33	2.50084e-06	-0.15053	0.072	0.123	0.0672727
TPR	2.51986e-06	0.215818	0.394	0.333	0.0677843
FAM53B	2.56109e-06	0.237887	0.308	0.252	0.0688933
LINC01578	2.59132e-06	0.203564	0.665	0.594	0.0697065
CEMIP2	2.60322e-06	0.199804	0.746	0.691	0.0700265
NAA38	2.69626e-06	-0.176234	0.295	0.377	0.0725294
LINC00649	2.73909e-06	-0.179756	0.079	0.132	0.0736814
HECA	2.76663e-06	0.217828	0.387	0.321	0.0744223
TCF25	2.77763e-06	0.192893	0.528	0.482	0.0747184
SNRPD1	2.78214e-06	-0.141866	0.332	0.412	0.0748395
FP671120.4	2.84208e-06	0.142206	0.054	0.027	0.076452
RAPGEF2	2.84331e-06	0.27283	0.242	0.184	0.076485
ITSN2	2.86999e-06	0.196527	0.43	0.393	0.0772027
KLRK1	2.94498e-06	0.199292	0.557	0.511	0.0792199
SNHG7	3.09783e-06	0.218196	0.242	0.197	0.0833318
UBE2F	3.12213e-06	-0.110936	0.193	0.255	0.0839853
ROCK1	3.14368e-06	0.18129	0.462	0.429	0.0845651
ARFGEF1	3.16708e-06	0.205277	0.425	0.378	0.0851944
TMEM173	3.20345e-06	-0.186506	0.101	0.153	0.0861729
RBCK1	3.20454e-06	-0.186195	0.202	0.276	0.086202
PSME4	3.23344e-06	0.231238	0.479	0.417	0.0869797
EMD	3.23844e-06	0.174206	0.166	0.12	0.087114
PRR5L	3.2571e-06	0.154151	0.167	0.135	0.0876159
PTPN4	3.3116e-06	0.212421	0.495	0.437	0.0890819
DCAF8	3.34858e-06	0.180202	0.151	0.119	0.0900768
MNAT1	3.39023e-06	0.188254	0.305	0.272	0.0911971
AC006059.1	3.44175e-06	0.115517	0.086	0.065	0.092583
POLR2F	3.45154e-06	-0.166774	0.203	0.275	0.0928464
THEMIS2	3.49008e-06	0.130535	0.113	0.096	0.0938832
ST3GAL1	3.52189e-06	0.146679	0.256	0.235	0.0947389
RSF1	3.5381e-06	0.211546	0.423	0.382	0.0951749
VDAC2	3.58726e-06	-0.133321	0.262	0.336	0.0964972
IFNAR2	3.7352e-06	0.178279	0.194	0.153	0.100477
LDHA	3.80649e-06	-0.130255	0.444	0.529	0.102395
AGAP1	3.85162e-06	-0.217902	0.132	0.195	0.103609
SH3D19	3.85814e-06	-0.152369	0.11	0.168	0.103784
GIMAP7	3.90675e-06	0.202645	0.507	0.436	0.105092
MEAF6	3.99801e-06	-0.157434	0.211	0.283	0.107546
COX6A1	4.03788e-06	-0.142269	0.579	0.662	0.108619
DNAJC7	4.07078e-06	0.204112	0.279	0.228	0.109504
NDUFAF2	4.17454e-06	-0.129975	0.154	0.214	0.112295
GNAO1	4.18013e-06	0.122595	0.053	0.027	0.112445
GDE1	4.21936e-06	0.141469	0.086	0.056	0.113501
CARD11	4.28321e-06	0.224211	0.38	0.312	0.115218
TPST2	4.30895e-06	-0.224766	0.27	0.342	0.115911
DOCK8	4.31639e-06	-0.142238	0.512	0.596	0.116111
IREB2	4.38902e-06	0.196489	0.19	0.139	0.118065
BCAP31	4.41102e-06	-0.19689	0.197	0.264	0.118656
JAZF1	4.45079e-06	0.211707	0.423	0.383	0.119726
NCOA3	4.47502e-06	0.165648	0.245	0.234	0.120378
GIGYF2	4.54087e-06	0.208715	0.228	0.179	0.122149
SNHG32	4.55169e-06	0.193374	0.205	0.162	0.12244
BRD1	4.60358e-06	0.235378	0.266	0.205	0.123836
ERH	4.64783e-06	-0.149639	0.377	0.46	0.125027
CD27	4.66231e-06	0.176675	0.093	0.053	0.125416
TBCB	4.70653e-06	-0.172876	0.218	0.292	0.126606
CXCR3	4.80004e-06	-0.122766	0.031	0.067	0.129121
DDX17	4.87713e-06	0.152662	0.508	0.491	0.131195
CAMK1D	5.00817e-06	0.258291	0.343	0.297	0.13472
TXNDC17	5.0124e-06	-0.174674	0.123	0.184	0.134834
SETD2	5.08751e-06	0.192607	0.414	0.363	0.136854
RALGAPA1	5.18454e-06	0.231769	0.463	0.393	0.139464
ZNF593	5.23992e-06	-0.141947	0.046	0.088	0.140954
AL450352.1	5.27024e-06	0.13753	0.059	0.027	0.14177
NUP98	5.27963e-06	0.210137	0.336	0.283	0.142022
S100PBP	5.42292e-06	0.1695	0.121	0.077	0.145877
CD6	5.43534e-06	0.202139	0.355	0.314	0.146211
IDH3G	5.43958e-06	-0.115885	0.121	0.174	0.146325
C2orf74	5.45191e-06	-0.164801	0.054	0.095	0.146656
HNRNPH3	5.46614e-06	0.122748	0.48	0.482	0.147039
NFATC3	5.48717e-06	0.178139	0.358	0.33	0.147605
DEK	5.52696e-06	0.186702	0.534	0.48	0.148675
CDV3	5.59043e-06	0.153303	0.461	0.44	0.150383
TPP2	5.59189e-06	0.170701	0.3	0.261	0.150422
UBE2Q1	5.59831e-06	0.178383	0.155	0.106	0.150594
ATP2B1	5.61129e-06	0.226653	0.311	0.273	0.150944
MIER1	5.626e-06	0.153497	0.492	0.473	0.151339
RSRC2	5.68714e-06	0.196635	0.502	0.459	0.152984
BCLAF1	5.95203e-06	0.159398	0.437	0.419	0.160109
HELZ	6.23878e-06	0.209665	0.431	0.354	0.167823
LUZP1	6.43278e-06	0.189821	0.171	0.132	0.173042
DPYSL2	6.44261e-06	-0.15043	0.048	0.089	0.173306
GBP2	6.53445e-06	0.176766	0.286	0.258	0.175777
HLA-E	6.66424e-06	0.136371	0.94	0.942	0.179268
GLCCI1	6.9726e-06	0.213405	0.336	0.261	0.187563
SLC25A42	7.04035e-06	0.130284	0.102	0.078	0.189386
IFIT3	7.15814e-06	0.444211	0.087	0.085	0.192554
PRDX4	7.22148e-06	-0.132164	0.054	0.099	0.194258
B4GALT5	7.26347e-06	0.212841	0.213	0.194	0.195387
POLR2K	7.36834e-06	-0.190132	0.247	0.321	0.198208
TCF7	7.42482e-06	0.197681	0.182	0.129	0.199728
HLA-F	7.52913e-06	-0.121414	0.525	0.607	0.202534
ERBIN	7.55938e-06	0.188769	0.437	0.393	0.203347
SRSF4	7.74544e-06	0.207654	0.421	0.366	0.208352
CEP57	7.76497e-06	0.175071	0.24	0.206	0.208878
PHPT1	8.03366e-06	-0.171537	0.182	0.251	0.216105
SQSTM1	8.23331e-06	0.191761	0.397	0.362	0.221476
FTL	8.35586e-06	-0.110176	0.976	0.99	0.224773
UBE2H	8.44541e-06	0.216248	0.301	0.253	0.227182
NCOR1	8.49075e-06	0.171409	0.467	0.437	0.228401
SNHG3	8.50878e-06	0.185928	0.183	0.135	0.228886
KPNA1	8.84992e-06	0.161033	0.201	0.175	0.238063
STX5	8.98042e-06	0.173847	0.186	0.136	0.241573
MAP2K2	9.01298e-06	-0.117672	0.291	0.361	0.242449
RASSF3	9.14452e-06	-0.213185	0.221	0.293	0.245988
TMBIM4	9.24992e-06	-0.197401	0.386	0.451	0.248823
TMEM205	9.30182e-06	-0.119093	0.055	0.097	0.250219
OGA	9.35943e-06	0.217364	0.423	0.363	0.251769
DDX21	9.40786e-06	0.199592	0.462	0.423	0.253072
MVD	9.53271e-06	0.187373	0.183	0.134	0.25643
PRELID1	9.6219e-06	-0.131774	0.421	0.502	0.258829
C17orf49	9.71434e-06	-0.177618	0.221	0.294	0.261316
SMARCA2	1.00636e-05	0.206245	0.352	0.296	0.270711
TRAPPC6A	1.00738e-05	-0.176803	0.147	0.21	0.270984
RILPL2	1.01864e-05	0.178892	0.164	0.127	0.274013
UBE2V1	1.0269e-05	0.179241	0.493	0.45	0.276237
GAB3	1.03287e-05	0.1885	0.253	0.206	0.277842
NELFCD	1.04682e-05	0.153612	0.12	0.085	0.281595
TGOLN2	1.06759e-05	0.129992	0.298	0.279	0.287181
TGFBR1	1.07238e-05	0.188198	0.202	0.142	0.288471
BRWD1	1.0888e-05	0.204779	0.373	0.321	0.292888
ARIH1	1.13396e-05	0.187917	0.504	0.464	0.305034
NCOA2	1.13907e-05	0.200841	0.504	0.442	0.306411
CTSD	1.15506e-05	-0.173628	0.178	0.245	0.310711
ABRACL	1.15938e-05	-0.18468	0.258	0.331	0.311874
MRPL34	1.16591e-05	-0.190791	0.227	0.294	0.313631
ATM	1.17517e-05	0.186928	0.546	0.518	0.316122
ZC3HAV1	1.17544e-05	0.473198	0.476	0.457	0.316194
DENND6A	1.18133e-05	0.195449	0.259	0.217	0.317777
SUCLG2	1.18367e-05	0.160263	0.321	0.302	0.318407
ARPP19	1.1887e-05	0.186407	0.313	0.265	0.319762
FOXO1	1.18955e-05	-0.172455	0.247	0.32	0.319988
POLE4	1.19602e-05	-0.188536	0.203	0.27	0.32173
LBH	1.19656e-05	0.207419	0.325	0.266	0.321875
VPS37B	1.20246e-05	0.19522	0.311	0.275	0.323461
WSB1	1.21064e-05	0.188109	0.305	0.266	0.325662
TEX264	1.21677e-05	-0.165706	0.145	0.207	0.32731
SRI	1.24407e-05	-0.183738	0.308	0.384	0.334655
ANKRD11	1.27527e-05	0.214122	0.578	0.521	0.343046
RSRC1	1.28353e-05	-0.178212	0.247	0.32	0.345269
REX1BD	1.29518e-05	-0.192453	0.329	0.404	0.348402
SLC39A10	1.3067e-05	0.194914	0.224	0.172	0.351502
NDUFA13	1.30981e-05	-0.152192	0.671	0.736	0.352338
NDUFB5	1.32366e-05	-0.178552	0.139	0.197	0.356065
OFD1	1.32989e-05	0.19789	0.28	0.237	0.35774
UBXN1	1.35335e-05	0.132357	0.549	0.536	0.364051
TERF2IP	1.40046e-05	0.167637	0.481	0.454	0.376723
PSMD9	1.40523e-05	-0.16827	0.244	0.317	0.378008
CLIC3	1.43093e-05	-0.15072	0.204	0.272	0.38492
HSD17B10	1.45543e-05	-0.137173	0.113	0.167	0.391511
GNL3	1.46577e-05	0.155647	0.146	0.111	0.394293
CDC5L	1.49082e-05	0.121842	0.205	0.189	0.40103
RO60	1.49204e-05	0.150288	0.279	0.254	0.401359
MADD	1.50316e-05	0.18459	0.174	0.133	0.404349
PYURF	1.52785e-05	-0.136488	0.23	0.299	0.41099
FCRL3	1.57425e-05	0.162929	0.115	0.085	0.423473
TM9SF3	1.62508e-05	0.195313	0.42	0.35	0.437146
TAF15	1.63836e-05	0.140301	0.297	0.276	0.440718
H2AFJ	1.65417e-05	0.103479	0.192	0.184	0.444971
MACO1	1.65858e-05	0.178366	0.256	0.224	0.446157
CISD3	1.65989e-05	-0.174676	0.145	0.206	0.446511
PHF1	1.66187e-05	0.137164	0.132	0.105	0.447043
RB1CC1	1.68968e-05	0.196918	0.364	0.316	0.454523
FMNL1	1.72768e-05	0.190218	0.317	0.264	0.464747
WDSUB1	1.728e-05	-0.123423	0.034	0.065	0.464832
FUT8	1.74358e-05	-0.17516	0.086	0.137	0.469023
RPAP2	1.75445e-05	0.18773	0.245	0.208	0.471946
CHMP2A	1.80933e-05	-0.1579	0.253	0.325	0.48671
NR1D2	1.87725e-05	0.201947	0.294	0.24	0.504981
UBR5	1.90997e-05	0.193904	0.328	0.282	0.513783
EVL	1.9702e-05	-0.150103	0.572	0.648	0.529984
BTD	1.97335e-05	0.166247	0.144	0.107	0.53083
CXCR4	2.05989e-05	-0.116507	0.703	0.773	0.55411
RPL22L1	2.06554e-05	-0.171077	0.377	0.455	0.555631
MCTS1	2.07892e-05	-0.142366	0.1	0.153	0.559228
AC006369.1	2.10238e-05	-0.164612	0.218	0.286	0.56554
H3F3A	2.12339e-05	-0.124202	0.93	0.948	0.571191
RHOT1	2.13231e-05	0.150564	0.121	0.091	0.573592
SF3B6	2.14915e-05	-0.146407	0.403	0.482	0.57812
NPM1	2.15789e-05	0.101591	0.827	0.841	0.580472
UCP2	2.16704e-05	-0.1838	0.252	0.324	0.582934
TRAM1	2.1817e-05	0.186106	0.417	0.364	0.586876
MCUR1	2.20347e-05	-0.130897	0.057	0.099	0.592732
SIDT1	2.22835e-05	0.190119	0.29	0.246	0.599426
CEBPB	2.26345e-05	-0.170654	0.343	0.42	0.608867
PLXND1	2.27052e-05	0.15491	0.089	0.055	0.61077
SNRPB2	2.30465e-05	-0.115786	0.362	0.435	0.61995
MLX	2.32272e-05	0.138588	0.092	0.055	0.62481
MTFR1	2.36049e-05	0.171177	0.127	0.085	0.634971
POLD4	2.36372e-05	-0.178968	0.189	0.255	0.635842
NFKBIB	2.37922e-05	0.117174	0.197	0.182	0.64001
RNASEH2C	2.40223e-05	-0.149644	0.169	0.232	0.6462
AFF1	2.42881e-05	0.187555	0.192	0.15	0.65335
YPEL5	2.45367e-05	0.172883	0.419	0.391	0.660037
IL18R1	2.46991e-05	0.162368	0.123	0.088	0.664405
GNA13	2.47627e-05	0.187468	0.268	0.23	0.666117
FKBP5	2.50643e-05	-0.177308	0.346	0.424	0.674229
PPP4R3A	2.5568e-05	0.170626	0.314	0.281	0.687779
NSMAF	2.56511e-05	0.189948	0.194	0.155	0.690016
LIMD2	2.57972e-05	0.126411	0.462	0.465	0.693945
SP140	2.58205e-05	0.217517	0.328	0.284	0.694573
RAPGEF6	2.58848e-05	0.205486	0.317	0.266	0.696301
RAB1A	2.61676e-05	0.117039	0.31	0.303	0.703908
LRMP	2.62763e-05	0.174653	0.184	0.128	0.706833
USP37	2.65018e-05	0.134239	0.101	0.084	0.712899
ZNF655	2.65373e-05	0.138649	0.201	0.176	0.713854
CYBC1	2.67321e-05	-0.146554	0.095	0.147	0.719094
MX2	2.8475e-05	-0.109754	0.118	0.17	0.765978
LPIN2	2.85783e-05	0.192346	0.246	0.214	0.768757
YY1AP1	2.87087e-05	0.171935	0.16	0.119	0.772263
DIPK1A	2.88097e-05	0.161516	0.186	0.17	0.77498
PPT1	2.90845e-05	-0.136939	0.055	0.096	0.782374
GTF2B	2.96262e-05	-0.140587	0.222	0.287	0.796944
TRAPPC2	2.96881e-05	0.103946	0.224	0.22	0.798611
EIF3J	2.97318e-05	0.178006	0.32	0.292	0.799786
RICTOR	2.97722e-05	0.174896	0.513	0.437	0.800871
DPP8	2.98522e-05	0.197976	0.247	0.207	0.803024
IL2RB	2.98859e-05	0.168789	0.203	0.168	0.80393
EIF4B	3.01746e-05	0.15991	0.446	0.426	0.811697
GPHN	3.10153e-05	0.211254	0.168	0.138	0.834312
ICAM3	3.11622e-05	-0.127285	0.384	0.459	0.838262
CREB1	3.12006e-05	0.178257	0.318	0.279	0.839297
FAM214A	3.12202e-05	0.102906	0.2	0.197	0.839822
ZNHIT1	3.12843e-05	-0.164746	0.276	0.349	0.841549
AL035701.1	3.14121e-05	-0.111634	0.024	0.053	0.844986
RGS3	3.14227e-05	0.143766	0.113	0.085	0.84527
C1orf43	3.20482e-05	0.148421	0.212	0.181	0.862095
PPP6R3	3.31862e-05	0.175695	0.41	0.375	0.892709
ABCF1	3.32414e-05	0.178547	0.282	0.243	0.894194
FBXW5	3.32668e-05	-0.166793	0.142	0.201	0.894878
IGFLR1	3.3284e-05	-0.122286	0.06	0.102	0.89534
LAMTOR4	3.3329e-05	-0.135642	0.49	0.568	0.89655
RNF38	3.34727e-05	0.185853	0.408	0.359	0.900415
ADAMTS6	3.34899e-05	-0.113465	0.028	0.059	0.900879
GSTO1	3.35587e-05	-0.18997	0.22	0.282	0.90273
BACH2	3.35601e-05	0.185953	0.185	0.182	0.902768
SEL1L	3.38039e-05	0.1608	0.194	0.158	0.909326
PLCL2	3.38679e-05	0.196503	0.383	0.344	0.911046
SLAMF1	3.41284e-05	0.167481	0.085	0.055	0.918054
FAM89B	3.41294e-05	-0.145174	0.162	0.223	0.918081
ZNF292	3.48886e-05	0.176801	0.53	0.493	0.938503
ANKLE2	3.51785e-05	0.137555	0.148	0.122	0.946302
DDIT3	3.55393e-05	0.177789	0.138	0.121	0.956006
RANBP2	3.58814e-05	0.193905	0.427	0.367	0.965209
FAM193A	3.6078e-05	0.166086	0.151	0.111	0.970497
ANKHD1	3.6497e-05	0.193636	0.434	0.387	0.98177
RANBP9	3.65472e-05	0.145423	0.219	0.2	0.983119
LINC00486	3.68777e-05	0.120094	0.156	0.15	0.992009
NUDT5	3.73801e-05	-0.117078	0.124	0.175	1
WDFY2	3.76107e-05	-0.157402	0.09	0.14	1
CEP85L	3.7822e-05	0.209258	0.338	0.287	1
TASOR2	3.83027e-05	0.173837	0.262	0.235	1
MGAT5	3.8896e-05	0.15485	0.168	0.145	1
PPWD1	3.89458e-05	0.105304	0.172	0.159	1
MRPL11	3.9279e-05	-0.157216	0.147	0.206	1
RBFOX2	3.97203e-05	-0.119716	0.053	0.092	1
WTAP	3.99217e-05	0.19115	0.419	0.36	1
PSMA2	4.02485e-05	-0.137371	0.387	0.463	1
LDHB	4.03632e-05	-0.15973	0.35	0.425	1
CNOT4	4.10466e-05	0.152386	0.339	0.318	1
NMI	4.10762e-05	-0.153636	0.128	0.184	1
ATF4	4.13773e-05	0.161747	0.2	0.17	1
SERINC3	4.14077e-05	0.158647	0.235	0.197	1
IRF9	4.15815e-05	-0.166634	0.151	0.21	1
H2AFV	4.17114e-05	0.1723	0.474	0.44	1
SMARCD1	4.17171e-05	0.150524	0.142	0.108	1
PDXDC1	4.20996e-05	0.174047	0.238	0.196	1
UBR2	4.30389e-05	0.123398	0.386	0.379	1
ELOC	4.30452e-05	-0.130724	0.288	0.357	1
UBE2W	4.36461e-05	0.125649	0.176	0.156	1
TUT7	4.3669e-05	0.153913	0.268	0.237	1
TMBIM6	4.38553e-05	-0.149414	0.524	0.6	1
SRSF9	4.40366e-05	-0.162947	0.399	0.475	1
RPS6KA3	4.5106e-05	0.203222	0.383	0.338	1
MICOS13	4.53797e-05	-0.113252	0.249	0.312	1
SUPT4H1	4.55969e-05	-0.164494	0.222	0.289	1
ZBED4	4.69313e-05	0.122807	0.189	0.171	1
PAK2	4.70937e-05	0.148644	0.439	0.418	1
IMP3	4.74647e-05	-0.102242	0.23	0.29	1
TRBV28	4.8024e-05	-0.292274	0.068	0.11	1
HIRA	4.86209e-05	0.133528	0.085	0.05	1
PTPN12	4.87624e-05	0.174352	0.287	0.251	1
TOP2B	4.90648e-05	0.151781	0.254	0.231	1
VDAC3	4.95559e-05	-0.1536	0.191	0.254	1
SDF2L1	5.0026e-05	-0.189459	0.265	0.329	1
STAU1	5.01275e-05	0.184608	0.314	0.263	1
CHORDC1	5.02253e-05	-0.149128	0.186	0.247	1
CSNK1D	5.02415e-05	0.171461	0.3	0.257	1
TP53I13	5.03553e-05	-0.119229	0.043	0.08	1
SAP18	5.07561e-05	-0.166037	0.65	0.712	1
BUB3	5.10845e-05	0.182487	0.352	0.303	1
TEX14	5.14965e-05	-0.211065	0.156	0.216	1
SLK	5.14995e-05	0.180928	0.168	0.124	1
PNISR	5.18538e-05	0.179338	0.617	0.571	1
ANKRD44	5.18857e-05	0.162703	0.697	0.668	1
ZCCHC7	5.21107e-05	0.145502	0.349	0.331	1
BCL2L11	5.24559e-05	0.161639	0.098	0.073	1
PSMB1	5.26619e-05	-0.147162	0.513	0.588	1
ANKIB1	5.31581e-05	0.209663	0.245	0.2	1
CCAR1	5.33857e-05	0.179355	0.232	0.18	1
G3BP2	5.3796e-05	0.127368	0.364	0.348	1
TTC17	5.38097e-05	0.166257	0.37	0.34	1
RNF34	5.41155e-05	0.148152	0.206	0.173	1
GABPB1-AS1	5.42991e-05	0.150051	0.112	0.087	1
BROX	5.51717e-05	0.131144	0.2	0.182	1
ZSWIM6	5.52677e-05	0.216924	0.28	0.233	1
ATG2A	5.63558e-05	0.172733	0.185	0.138	1
VCL	5.65767e-05	-0.149927	0.123	0.177	1
ZC3H7A	5.862e-05	0.145673	0.203	0.181	1
IFI6	5.86619e-05	-0.205108	0.145	0.202	1
EIF4H	5.87892e-05	0.154858	0.255	0.223	1
AL118516.1	6.12532e-05	0.15861	0.118	0.081	1
SF3B2	6.19941e-05	0.128062	0.324	0.302	1
XPO6	6.22287e-05	0.163779	0.296	0.266	1
TOMM5	6.25271e-05	-0.144904	0.399	0.474	1
NDUFA1	6.26611e-05	-0.154081	0.679	0.725	1
PRPF38B	6.53765e-05	0.181166	0.373	0.319	1
GIT2	6.88895e-05	0.136954	0.163	0.146	1
FABP5	6.92962e-05	-0.134086	0.045	0.075	1
TLN1	7.09335e-05	0.102331	0.382	0.383	1
RC3H1	7.09362e-05	0.134217	0.326	0.31	1
SRSF3	7.10336e-05	-0.132867	0.662	0.729	1
ITFG1	7.21504e-05	0.117381	0.32	0.315	1
TUBA4A	7.25292e-05	-0.110221	0.39	0.461	1
ZBTB20	7.28837e-05	0.192699	0.585	0.548	1
PILRB	7.29845e-05	0.130211	0.12	0.094	1
ATF7IP	7.34088e-05	0.189468	0.421	0.369	1
BDP1	7.39862e-05	0.163291	0.275	0.238	1
TUBGCP2	7.41855e-05	0.169811	0.131	0.093	1
BABAM2	7.43089e-05	0.152325	0.323	0.309	1
GPR107	7.49873e-05	0.131283	0.124	0.099	1
MPZL3	7.54044e-05	0.138977	0.085	0.061	1
EDF1	7.54655e-05	-0.112567	0.689	0.756	1
CASC3	7.58305e-05	0.140804	0.131	0.1	1
TRIP11	7.63343e-05	0.158892	0.139	0.107	1
HACD3	7.67293e-05	0.151802	0.163	0.13	1
CAB39	7.69129e-05	0.190293	0.281	0.237	1
UQCC2	7.75395e-05	-0.127244	0.083	0.128	1
RNF125	7.89912e-05	-0.135371	0.569	0.641	1
RNF168	8.05534e-05	0.154621	0.2	0.172	1
NDUFB1	8.08189e-05	-0.173358	0.368	0.439	1
AL359220.1	8.13944e-05	0.147679	0.069	0.047	1
SACM1L	8.19083e-05	0.148709	0.243	0.227	1
CNPY3	8.23138e-05	-0.138786	0.159	0.216	1
TRAC	8.23931e-05	-0.161468	0.598	0.668	1
PRKAR1A	8.26003e-05	0.146037	0.208	0.183	1
GPR108	8.26867e-05	-0.110341	0.065	0.104	1
UBAC2	8.27715e-05	0.149123	0.37	0.346	1
MLLT6	8.28136e-05	0.155223	0.221	0.183	1
TXNDC16	8.3231e-05	0.13841	0.098	0.075	1
SKA2	8.33199e-05	-0.153754	0.092	0.133	1
CIAO1	8.60188e-05	0.106988	0.183	0.166	1
MAPRE1	8.62892e-05	0.138572	0.212	0.181	1
NFE2L2	8.85241e-05	0.190646	0.331	0.287	1
RAD23A	8.90884e-05	0.115318	0.23	0.213	1
LINC00612	9.13239e-05	0.149969	0.142	0.11	1
CZIB	9.15428e-05	-0.143137	0.087	0.133	1
ICAM2	9.30334e-05	-0.103611	0.13	0.176	1
TSPOAP1-AS1	9.40203e-05	0.144584	0.176	0.15	1
RPL31	9.47394e-05	0.107177	0.905	0.913	1
STX10	9.48756e-05	-0.132121	0.097	0.145	1
HERPUD2	9.53944e-05	0.141689	0.344	0.32	1
SNAP23	9.57271e-05	0.155437	0.142	0.1	1
DPP7	9.57577e-05	-0.120557	0.221	0.281	1
PRF1	9.60232e-05	-0.156363	0.557	0.628	1
BIN2	9.73773e-05	-0.100012	0.439	0.508	1
KIF21A	9.84492e-05	0.17274	0.217	0.18	1
RFX7	9.85148e-05	0.157616	0.221	0.188	1
TRIM69	9.89172e-05	-0.121073	0.056	0.095	1
WDR55	9.92455e-05	0.116948	0.06	0.032	1
LPIN1	9.9807e-05	0.1567	0.161	0.133	1
LAX1	0.000100026	0.146194	0.113	0.08	1
AC068724.3	0.000101093	-0.127871	0.089	0.134	1
ERO1B	0.000102236	0.134842	0.162	0.139	1
EBPL	0.000103298	-0.135746	0.075	0.119	1
USP24	0.000103881	0.181777	0.36	0.305	1
NDUFV2	0.000103988	0.14378	0.431	0.414	1
CCDC7	0.00010426	-0.167153	0.123	0.176	1
NFKBIA	0.000105503	-0.181553	0.327	0.397	1
ASAP1	0.000107839	0.155865	0.18	0.159	1
NDUFS8	0.000108904	-0.123887	0.212	0.272	1
DRAP1	0.000109323	-0.144088	0.426	0.499	1
AC016831.5	0.000109723	0.110321	0.065	0.038	1
FAM126B	0.000110815	0.100635	0.18	0.173	1
PIK3IP1	0.000110925	0.118736	0.286	0.271	1
MCOLN2	0.000112543	0.131088	0.267	0.267	1
TCTEX1D2	0.000113696	-0.119001	0.055	0.093	1
KIZ	0.000114267	0.130799	0.139	0.114	1
PNRC2	0.000116888	0.129389	0.329	0.312	1
ARID1A	0.000117663	0.132101	0.238	0.217	1
ZNF91	0.000118089	0.168408	0.216	0.178	1
WHAMM	0.000122	0.148179	0.238	0.213	1
SCAF11	0.000123094	0.150679	0.632	0.599	1
KLRC4	0.000124753	-0.156923	0.16	0.217	1
PLCL1	0.000125125	0.171259	0.105	0.067	1
CMSS1	0.000125241	0.192638	0.171	0.158	1
CD300A	0.000125333	-0.188602	0.174	0.227	1
POU2F1	0.000125872	0.13846	0.194	0.174	1
BAZ1A	0.000126258	0.179121	0.364	0.318	1
HACD4	0.000126447	-0.13051	0.147	0.2	1
CMC1	0.000127856	0.213486	0.554	0.523	1
RBM39	0.000128218	0.119551	0.847	0.843	1
TENT2	0.00012875	0.141285	0.353	0.338	1
GLRX	0.000129418	-0.151642	0.186	0.245	1
SH2B3	0.000129494	0.138922	0.113	0.085	1
ZFP14	0.000129556	0.113107	0.095	0.075	1
DAXX	0.00012966	0.146515	0.113	0.076	1
BTN3A2	0.000129679	-0.100397	0.27	0.331	1
DCP1B	0.000129766	0.111265	0.069	0.047	1
GATAD2A	0.000131998	0.159344	0.273	0.245	1
CENPC	0.00013316	0.145289	0.407	0.383	1
ATOX1	0.000135527	-0.143651	0.125	0.177	1
CMTM7	0.000136067	0.15957	0.145	0.107	1
FKBP8	0.000136076	0.175124	0.295	0.246	1
TIMM8B	0.000136929	-0.16739	0.167	0.218	1
TCEA1	0.000137023	0.126074	0.428	0.414	1
TGFB1	0.000137427	0.180221	0.638	0.606	1
PMF1	0.000138963	0.149529	0.21	0.174	1
DDOST	0.000139539	-0.158611	0.172	0.23	1
CWF19L2	0.000139918	0.183888	0.37	0.319	1
JAK3	0.000139981	-0.107484	0.118	0.163	1
RNF13	0.000140436	0.17146	0.24	0.196	1
TSHZ1	0.000142015	0.163368	0.139	0.1	1
ATP5MC1	0.000142402	-0.157135	0.202	0.263	1
RNH1	0.00014268	-0.151564	0.176	0.234	1
AC009313.1	0.000142888	-0.103578	0.041	0.074	1
ETV3	0.000143887	0.182255	0.132	0.101	1
CDC42EP3	0.000144634	0.105026	0.25	0.251	1
MINDY3	0.000144794	0.150379	0.17	0.137	1
PIK3AP1	0.000145316	0.150375	0.139	0.109	1
NDUFB10	0.000145503	-0.118497	0.423	0.493	1
PRPF8	0.000148648	0.154766	0.258	0.222	1
SCAND1	0.000149952	-0.10648	0.405	0.475	1
SEC22A	0.000150172	0.121138	0.109	0.095	1
MYLIP	0.000154334	-0.138077	0.177	0.234	1
MTMR3	0.000155995	0.120677	0.177	0.154	1
RNF167	0.000156344	-0.16195	0.148	0.197	1
VAMP2	0.000157631	0.157993	0.474	0.447	1
PGRMC2	0.000161119	0.166159	0.154	0.116	1
CCT6A	0.000161539	-0.120669	0.163	0.219	1
RPN1	0.000162279	0.121333	0.178	0.159	1
RPP21	0.000163359	-0.145893	0.099	0.146	1
AC245297.3	0.000166072	0.178064	0.322	0.262	1
BNIP3L	0.000166449	0.161308	0.189	0.148	1
MCFD2	0.000167405	0.105158	0.081	0.064	1
PSMD11	0.000170349	0.126098	0.164	0.137	1
KDM2B	0.000170717	0.128471	0.18	0.163	1
CXorf38	0.00017185	0.106717	0.135	0.118	1
TSR3	0.00017211	-0.144077	0.121	0.172	1
APPBP2	0.000173585	0.103199	0.154	0.142	1
ELOVL5	0.000176905	0.156784	0.25	0.219	1
ARHGAP12	0.000178171	0.138238	0.154	0.125	1
FILIP1L	0.00017943	0.187702	0.095	0.061	1
GET3	0.00018027	-0.139562	0.099	0.145	1
WDR37	0.00018127	0.145898	0.263	0.231	1
TRIM33	0.000181273	0.171288	0.276	0.229	1
TMEM39A	0.000181313	0.115875	0.147	0.131	1
PHC3	0.000184291	0.143859	0.367	0.346	1
ENDOG	0.00018734	-0.108649	0.031	0.058	1
RPL4	0.000187653	0.12072	0.834	0.826	1
ATL3	0.000188349	-0.114924	0.072	0.113	1
XRN1	0.000189697	0.155744	0.538	0.512	1
ZNF267	0.000190495	0.11282	0.151	0.135	1
MOB2	0.000191114	-0.150181	0.155	0.21	1
POMP	0.000191222	-0.115548	0.579	0.648	1
RSRP1	0.000192278	0.147896	0.543	0.519	1
ZNF433-AS1	0.000192472	0.139536	0.12	0.092	1
AC103591.3	0.000193622	-0.274469	0.075	0.112	1
PPP1R21	0.000193623	0.145963	0.124	0.09	1
RCSD1	0.000193713	0.17335	0.238	0.193	1
AC010894.3	0.000193715	0.108582	0.194	0.182	1
POLR2B	0.000194512	0.155898	0.282	0.246	1
JTB	0.000195927	-0.122712	0.438	0.507	1
NUTF2	0.000196916	-0.146434	0.127	0.178	1
GCHFR	0.000196919	0.123674	0.113	0.088	1
CHD2	0.000197953	0.178429	0.546	0.512	1
RBM27	0.000198569	0.180118	0.382	0.333	1
IL10RA	0.000199317	0.166386	0.306	0.259	1
LMAN1	0.000200202	0.145286	0.238	0.208	1
SEC63	0.000202607	0.129988	0.222	0.198	1
DYNLRB1	0.000202953	-0.110096	0.395	0.462	1
UQCRQ	0.000208867	-0.134127	0.415	0.485	1
ARHGAP35	0.000212656	0.150966	0.13	0.095	1
PSIP1	0.000213147	0.149057	0.341	0.305	1
TRG-AS1	0.000214389	0.173137	0.437	0.396	1
ITPKB	0.000214587	0.144711	0.152	0.126	1
BTBD9	0.000219642	0.144747	0.444	0.432	1
FYCO1	0.000220658	0.124147	0.11	0.088	1
LMBR1	0.000221213	0.105294	0.223	0.216	1
DUSP8	0.000223392	0.124169	0.066	0.04	1
ZRANB2	0.000228829	0.149649	0.458	0.418	1
RRAGA	0.000231343	-0.1057	0.039	0.072	1
BAZ1B	0.000232365	0.102704	0.175	0.158	1
GNG10	0.000234117	-0.139141	0.093	0.135	1
STMP1	0.000237953	-0.163427	0.246	0.308	1
MYH9	0.000240443	0.127492	0.501	0.495	1
RPS17	0.000243224	0.13212	0.78	0.765	1
SUN1	0.000246955	0.121304	0.069	0.041	1
ZNF143	0.000251318	0.153432	0.125	0.09	1
GLG1	0.000252985	0.185868	0.376	0.321	1
TCF12	0.000257871	0.152621	0.422	0.4	1
IDH2	0.000258823	0.126928	0.256	0.237	1
FCRL6	0.000259316	-0.131328	0.309	0.375	1
JAK1	0.000260664	0.152317	0.712	0.676	1
IRF3	0.000261773	-0.158833	0.155	0.208	1
DIAPH2	0.000261825	-0.116455	0.248	0.307	1
CORO7	0.000264017	0.159259	0.28	0.239	1
SNX3	0.000265534	-0.157876	0.293	0.358	1
NCK2	0.000266087	0.158479	0.27	0.235	1
PLEKHG3	0.000268291	-0.101473	0.034	0.064	1
SLC36A4	0.000268876	0.126924	0.08	0.054	1
AL137856.1	0.000269073	0.112175	0.13	0.111	1
RBM26	0.000277539	0.145958	0.27	0.244	1
TNFSF12	0.000278512	-0.139938	0.086	0.128	1
HCLS1	0.000280802	0.15386	0.414	0.377	1
RUBCN	0.000282169	0.123562	0.099	0.063	1
SLU7	0.000283594	0.123244	0.209	0.189	1
LRIG1	0.000283656	0.130735	0.123	0.1	1
ELOVL1	0.000285045	-0.10023	0.066	0.102	1
ANKH	0.000286453	0.124384	0.133	0.115	1
SNRNP200	0.000286952	0.162844	0.237	0.197	1
MALT1	0.000287463	0.146833	0.269	0.249	1
GRAP2	0.000293055	0.114123	0.332	0.325	1
CNOT1	0.000296166	0.177344	0.386	0.348	1
HBB	0.000298102	0.110906	0.077	0.045	1
LCOR	0.000301453	0.108811	0.282	0.272	1
CCNI	0.000302795	0.150061	0.582	0.546	1
AP1S2	0.000303269	-0.114761	0.086	0.127	1
GTF2A2	0.00030343	-0.151035	0.306	0.372	1
LEMD2	0.000306071	0.114771	0.081	0.056	1
B4GALT1	0.000307124	0.176572	0.318	0.272	1
FCGR3A	0.000313243	-0.190726	0.225	0.283	1
ASXL1	0.000315061	0.166443	0.303	0.248	1
ARNTL	0.000323212	0.170451	0.292	0.244	1
MRPL33	0.000324759	-0.141233	0.341	0.408	1
E2F3	0.000325434	0.135	0.112	0.076	1
PLCB1	0.000325717	0.200963	0.311	0.262	1
TMEM126A	0.000327088	-0.114203	0.129	0.176	1
FCMR	0.000328869	0.162105	0.194	0.152	1
ADA	0.000334952	-0.116389	0.053	0.088	1
ANKUB1	0.000337848	0.124179	0.113	0.089	1
PPP1R18	0.000338524	-0.152944	0.216	0.275	1
HGSNAT	0.000342392	0.180526	0.176	0.137	1
TRAPPC1	0.000343039	-0.149271	0.355	0.422	1
CREBBP	0.000344617	0.151986	0.349	0.313	1
SAFB	0.000345349	0.148612	0.202	0.17	1
YTHDC2	0.000347557	0.124973	0.179	0.16	1
DNAJB14	0.000348553	0.141017	0.362	0.342	1
TMED4	0.000349844	0.111277	0.227	0.205	1
MIAT	0.000350943	0.132857	0.135	0.105	1
STRAP	0.0003534	0.140729	0.35	0.325	1
MAPK8	0.000355409	0.177055	0.311	0.281	1
NOP58	0.000360071	0.143798	0.374	0.352	1
CDK12	0.000361702	0.100168	0.203	0.189	1
FBXW4	0.000362805	0.166703	0.205	0.168	1
PPP4R2	0.000364511	0.149296	0.212	0.184	1
EEF1E1	0.00036494	-0.116362	0.105	0.15	1
GOLGA8A	0.000365327	0.121672	0.092	0.067	1
TCP11L2	0.000372338	0.120047	0.089	0.056	1
RBM25	0.000376729	0.153097	0.443	0.409	1
CRTAM	0.000381098	0.180587	0.151	0.118	1
TAP1	0.000383059	-0.161741	0.174	0.228	1
DGKA	0.000383488	0.122557	0.092	0.06	1
STX12	0.000388804	0.144527	0.144	0.113	1
SDHAF3	0.000389709	-0.106319	0.06	0.096	1
ISCA2	0.000392109	-0.135994	0.089	0.132	1
NBAS	0.000392491	0.130997	0.241	0.214	1
CPSF7	0.000396556	0.115895	0.125	0.106	1
MAPK14	0.000398079	0.124678	0.181	0.164	1
ADIPOR2	0.000398364	0.152228	0.23	0.201	1
MGAT1	0.000400405	0.102917	0.139	0.125	1
BEX4	0.00040175	0.135736	0.124	0.091	1
AKAP13	0.000402355	0.128822	0.718	0.693	1
TRAF1	0.000403681	0.132961	0.095	0.063	1
TSEN54	0.000403972	0.104792	0.288	0.273	1
PRRC2B	0.000406735	0.162096	0.314	0.273	1
ASXL2	0.000412694	0.100169	0.165	0.156	1
RELB	0.000413448	0.128564	0.201	0.188	1
NDUFV2-AS1	0.000414349	0.118885	0.098	0.075	1
INPP4B	0.000421612	0.176006	0.286	0.263	1
ANTKMT	0.000422449	-0.147639	0.144	0.194	1
EIF6	0.000424452	-0.152406	0.172	0.226	1
GPCPD1	0.000425101	0.182021	0.372	0.315	1
RANGAP1	0.000426746	0.110582	0.094	0.076	1
CYTOR	0.000428836	0.191343	0.484	0.476	1
IFIH1	0.00042992	0.199602	0.09	0.092	1
CDK6	0.000432559	0.148994	0.151	0.132	1
MTF2	0.000433071	0.120068	0.215	0.193	1
TNRC6C	0.000435253	0.180394	0.326	0.274	1
TRAPPC10	0.00043894	0.154612	0.486	0.453	1
ERAP2	0.000439033	0.155247	0.209	0.176	1
SNHG15	0.00044266	0.140338	0.22	0.192	1
MITD1	0.000446246	-0.134663	0.133	0.181	1
KPNA4	0.000453483	0.140236	0.252	0.22	1
CDC40	0.000455682	0.157129	0.288	0.256	1
DNAJC1	0.000459741	0.114659	0.471	0.468	1
MIA3	0.000460581	0.118683	0.228	0.213	1
JMJD1C	0.000462869	0.16316	0.513	0.491	1
PER1	0.000464009	0.188338	0.183	0.146	1
TRIAP1	0.000466527	-0.122876	0.085	0.126	1
SUMO3	0.000468394	0.12329	0.198	0.174	1
SECISBP2	0.000470047	0.156667	0.3	0.263	1
ZNF609	0.000470087	0.153776	0.162	0.129	1
PJA2	0.00047152	0.170002	0.306	0.259	1
RSBN1L	0.000476	0.163177	0.313	0.274	1
CD44	0.000490938	0.123144	0.579	0.57	1
TAF12	0.0004914	-0.107469	0.115	0.159	1
TUBB4B	0.000501399	-0.152533	0.147	0.197	1
LINC02384	0.000508869	-0.119666	0.174	0.224	1
PSMD12	0.000509915	0.118937	0.238	0.221	1
HNRNPA0	0.00051103	0.151943	0.313	0.276	1
MRPL17	0.00051148	-0.102157	0.048	0.081	1
LUC7L3	0.000514811	0.159044	0.452	0.422	1
ATXN7	0.000515404	0.125368	0.264	0.242	1
IFIT2	0.000519362	0.459108	0.112	0.122	1
PRMT1	0.000523787	-0.127808	0.133	0.181	1
BAZ2A	0.000526563	0.14314	0.211	0.187	1
MAPKAPK2	0.000531661	0.16996	0.234	0.186	1
AC079781.5	0.000534652	0.118557	0.221	0.203	1
KHDRBS1	0.000535431	0.15948	0.353	0.305	1
USP4	0.000550825	0.112282	0.151	0.136	1
PEX14	0.00055631	0.12183	0.172	0.153	1
PDZD8	0.000556427	0.122438	0.231	0.212	1
CRTC3	0.000556951	0.148909	0.152	0.11	1
CEP95	0.000567694	0.130151	0.177	0.156	1
DUSP16	0.000568241	0.119858	0.078	0.057	1
LRCH3	0.000576829	0.162456	0.242	0.191	1
LAIR1	0.000582939	-0.128215	0.066	0.098	1
CCL4	0.000590227	-0.188548	0.648	0.693	1
CCPG1	0.000596742	0.14333	0.184	0.158	1
ANAPC11	0.000602231	-0.133025	0.245	0.304	1
KCTD20	0.000603874	0.131851	0.174	0.148	1
ZBP1	0.000608267	-0.15906	0.251	0.311	1
ARHGDIA	0.000617103	0.123499	0.318	0.295	1
S1PR1	0.000619387	-0.100546	0.124	0.167	1
IQGAP1	0.000628477	0.150931	0.548	0.508	1
ZNRF2	0.000630774	0.17403	0.308	0.262	1
TRIP12	0.000635827	0.107299	0.292	0.283	1
RAF1	0.000640305	0.144975	0.206	0.177	1
SLFN11	0.000651936	0.117793	0.093	0.065	1
DDRGK1	0.000660012	-0.130975	0.11	0.154	1
UBR4	0.000663383	0.101578	0.176	0.158	1
HNRNPC	0.000667436	0.11191	0.702	0.693	1
ARHGDIB	0.000672924	-0.109773	0.835	0.875	1
ATG14	0.000678281	0.129765	0.197	0.171	1
ETF1	0.000682915	0.132431	0.212	0.178	1
SNRPA	0.000689803	0.103319	0.145	0.129	1
COX20	0.000700428	0.130453	0.252	0.228	1
GPR137B	0.000702769	0.132186	0.101	0.077	1
ABHD14A	0.000703083	-0.101515	0.105	0.146	1
DIDO1	0.000716205	0.149071	0.214	0.182	1
MRPL47	0.000727243	-0.105774	0.215	0.267	1
DPM2	0.000732251	-0.101918	0.058	0.092	1
COX16	0.000732407	-0.137244	0.298	0.359	1
KLF6	0.000735205	-0.177952	0.43	0.49	1
ESD	0.000738041	-0.128214	0.091	0.132	1
SLFN5	0.000752496	0.158249	0.367	0.323	1
SNRNP35	0.000753314	-0.119037	0.083	0.123	1
IRF7	0.000753637	-0.108769	0.048	0.081	1
PPIG	0.000759761	0.159413	0.417	0.389	1
STAG1	0.000772316	0.167504	0.492	0.448	1
NDUFC1	0.000778013	-0.122167	0.265	0.324	1
WDR1	0.000779005	0.149198	0.241	0.199	1
NPEPPS	0.000782543	0.117968	0.192	0.173	1
RNF11	0.000786521	0.136561	0.123	0.089	1
MTR	0.000789462	0.151836	0.197	0.162	1
NAAA	0.00079292	-0.112177	0.079	0.118	1
UBE2V2	0.000800216	-0.124608	0.13	0.176	1
PLGRKT	0.000801156	-0.110925	0.102	0.144	1
MPLKIP	0.000803173	-0.1223	0.099	0.141	1
LSM2	0.000805549	-0.145667	0.148	0.196	1
PSMD14	0.000806757	-0.118251	0.183	0.234	1
COX7A2L	0.000810715	-0.117408	0.343	0.405	1
GSTK1	0.000815577	-0.124479	0.389	0.453	1
MXI1	0.000816681	0.118734	0.144	0.126	1
USP7	0.000823292	0.130446	0.212	0.183	1
FAM8A1	0.000823741	0.112901	0.08	0.056	1
USP47	0.000826145	0.13064	0.412	0.396	1
PSMG2	0.000826764	-0.149911	0.209	0.264	1
ANXA2R	0.000830401	-0.117027	0.194	0.247	1
AGPAT3	0.000859244	0.140939	0.168	0.125	1
LINC00861	0.00086955	-0.116702	0.291	0.35	1
CLEC16A	0.000879313	0.129868	0.13	0.102	1
TNRC6A	0.000881219	0.15738	0.438	0.394	1
TTC37	0.000882678	0.14965	0.193	0.157	1
TMX4	0.000885434	0.137808	0.244	0.22	1
DAZAP1	0.000885981	0.141092	0.2	0.166	1
AP2S1	0.000892226	-0.146365	0.264	0.32	1
FDX1	0.000893308	-0.119751	0.189	0.241	1
TTC9C	0.00090009	0.102547	0.054	0.03	1
SFXN1	0.000900448	0.141785	0.222	0.194	1
EXOG	0.00090735	0.121565	0.14	0.115	1
MARK3	0.000910389	0.144427	0.296	0.264	1
PSMA6	0.00091642	-0.126278	0.392	0.455	1
PPP1R2	0.000935078	0.135859	0.349	0.325	1
NSA2	0.00093533	-0.130489	0.566	0.626	1
YES1	0.000940116	0.170658	0.335	0.292	1
CRCP	0.00094145	0.150567	0.212	0.178	1
SCMH1	0.000945272	0.157567	0.123	0.103	1
RNF213	0.000965536	-0.114404	0.651	0.708	1
ATP6V0B	0.000968375	-0.12901	0.264	0.322	1
HEG1	0.000969059	0.111167	0.076	0.057	1
SMG1	0.000971952	0.13019	0.378	0.351	1
FKBP1A	0.000982535	-0.140607	0.134	0.179	1
NPAT	0.000987988	0.135511	0.162	0.124	1
UBE2R2	0.000988895	0.127655	0.19	0.168	1
VSIR	0.000994614	-0.112133	0.154	0.202	1
EMB	0.000996308	0.12719	0.542	0.521	1
RIF1	0.000999835	0.156685	0.203	0.165	1
RPA3	0.00100094	-0.1458	0.183	0.234	1
GPRIN3	0.00100191	0.151161	0.398	0.371	1
TOMM20	0.001019	0.126824	0.583	0.56	1
CRTC2	0.00102826	0.102134	0.069	0.045	1
AL136962.1	0.00102904	0.121912	0.058	0.038	1
AC079793.1	0.00103104	0.170541	0.367	0.331	1
USP15	0.00104268	0.138243	0.634	0.601	1
UBE4A	0.00104465	0.147471	0.241	0.2	1
ZNF44	0.00105271	0.124641	0.102	0.069	1
CCDC84	0.00106141	0.128624	0.13	0.092	1
BIRC6	0.00106484	0.124516	0.586	0.569	1
MRPS12	0.00106497	-0.119879	0.13	0.176	1
NDEL1	0.00106774	0.134608	0.199	0.172	1
SNRPN	0.00107451	-0.141219	0.246	0.302	1
NME1	0.00107771	-0.106484	0.062	0.096	1
ZNF529	0.00107951	0.108636	0.091	0.067	1
CBL	0.00108222	0.136722	0.145	0.124	1
GBF1	0.00108884	0.12917	0.197	0.182	1
CCDC97	0.00109878	-0.130752	0.107	0.149	1
NEMF	0.00109964	0.137237	0.341	0.311	1
GNPTAB	0.00110582	0.139986	0.305	0.29	1
CHMP5	0.00112418	-0.14073	0.127	0.17	1
CIAO2B	0.00112892	-0.132886	0.342	0.403	1
MACF1	0.00115034	0.135786	0.522	0.504	1
YBX3	0.00115038	0.1143	0.151	0.143	1
NDUFS4	0.00115136	-0.110945	0.182	0.231	1
IGF2R	0.00115297	0.131162	0.303	0.281	1
PRDM2	0.00115992	0.122805	0.398	0.378	1
SRGN	0.00116445	0.130951	0.878	0.89	1
SNIP1	0.00116887	0.140565	0.218	0.185	1
EWSR1	0.00117103	0.126699	0.241	0.212	1
CYCS	0.00117774	0.135018	0.447	0.424	1
ABCC1	0.00117795	0.15652	0.194	0.164	1
YEATS4	0.00118147	-0.114129	0.057	0.088	1
MALSU1	0.00118413	-0.102806	0.086	0.124	1
AK6	0.00118977	-0.105984	0.059	0.092	1
PPP2CA	0.00119718	0.153195	0.285	0.242	1
SRM	0.00119837	-0.123455	0.109	0.151	1
ERCC5	0.00120076	0.157761	0.22	0.182	1
WAKMAR2	0.00120092	0.148752	0.135	0.105	1
LINC01278	0.00120339	0.170946	0.193	0.153	1
SSBP3	0.00121925	-0.111847	0.199	0.249	1
MBD2	0.0012227	0.116411	0.212	0.19	1
CTBP2	0.00123502	0.107891	0.06	0.034	1
GNB2	0.00124648	0.102858	0.207	0.188	1
TXNRD1	0.00126087	0.1009	0.184	0.169	1
OSBPL5	0.00126578	-0.162915	0.179	0.229	1
TANK	0.00127347	0.152646	0.41	0.387	1
PDHX	0.00127575	0.106925	0.076	0.057	1
HPCAL1	0.00128491	-0.10134	0.079	0.115	1
ZNF430	0.00129643	0.115338	0.203	0.184	1
KIF5B	0.00129923	0.14375	0.285	0.261	1
FAM32A	0.00130716	-0.115186	0.162	0.21	1
NMT1	0.00131797	-0.111237	0.209	0.261	1
ANKRD17	0.00132628	0.130155	0.32	0.297	1
SKAP1-AS1	0.00133309	0.118211	0.107	0.077	1
PLEKHA3	0.00133866	0.134188	0.174	0.13	1
CARNMT1	0.00135088	0.119755	0.117	0.099	1
KIAA1109	0.00136108	0.172043	0.408	0.376	1
SLTM	0.00136938	0.129958	0.426	0.41	1
TRA2A	0.00140302	0.130364	0.464	0.439	1
COPZ1	0.0014096	-0.131618	0.118	0.16	1
RBM8A	0.00141139	-0.129639	0.47	0.53	1
EIF4G2	0.00141346	0.123222	0.414	0.39	1
SUPT5H	0.00142947	0.107202	0.226	0.209	1
TOPORS	0.00144105	0.131014	0.125	0.09	1
GARS	0.00146227	0.1429	0.146	0.116	1
TALDO1	0.00148578	-0.111986	0.159	0.206	1
LY9	0.00149763	0.126218	0.206	0.18	1
ENC1	0.00150119	0.106303	0.154	0.139	1
RNF166	0.00150884	0.142935	0.303	0.259	1
RHOH	0.0015096	-0.111571	0.329	0.387	1
ORMDL1	0.00151191	0.136529	0.405	0.375	1
ARHGEF12	0.00151675	-0.109567	0.048	0.078	1
ABT1	0.00151889	-0.111685	0.135	0.18	1
NUP214	0.00152402	0.132912	0.186	0.153	1
CYTH3	0.00153792	0.127477	0.08	0.052	1
ZCCHC17	0.00154889	0.128696	0.185	0.159	1
LIPA	0.0015571	-0.134626	0.079	0.114	1
ZNF736	0.00156567	0.112854	0.088	0.058	1
ZNF346	0.00157378	0.101398	0.069	0.043	1
BCKDHB	0.00158085	-0.100522	0.062	0.095	1
CTDSPL2	0.00158357	0.13938	0.3	0.274	1
TENM1	0.00158979	0.102094	0.078	0.054	1
ZNF331	0.00159244	0.231704	0.34	0.298	1
TRPS1	0.00159427	0.14863	0.232	0.207	1
SERINC1	0.001599	0.140901	0.405	0.367	1
TADA3	0.00160544	-0.122295	0.091	0.129	1
PCSK7	0.00161678	0.134188	0.224	0.193	1
FKBP3	0.00163365	-0.103083	0.143	0.187	1
TTC3	0.00163773	0.128493	0.332	0.316	1
PAFAH1B2	0.00164017	0.120516	0.129	0.102	1
TYMP	0.00164165	-0.105997	0.051	0.078	1
GATAD2B	0.00164315	0.152023	0.31	0.29	1
LGR6	0.00164385	0.102312	0.084	0.054	1
AC253572.2	0.00165969	-0.166392	0.084	0.103	1
INPP4A	0.00167809	0.15057	0.338	0.301	1
PKN2	0.00169444	0.113183	0.338	0.329	1
KDM3B	0.00170985	0.137028	0.205	0.172	1
HMGB1	0.00172202	0.121145	0.9	0.894	1
CCDC93	0.00172644	0.144684	0.2	0.163	1
PRKRIP1	0.00172918	0.130171	0.215	0.184	1
HIST2H2AC	0.00173695	0.11016	0.176	0.156	1
MRPS24	0.00174025	-0.106217	0.282	0.336	1
PYCARD	0.00175533	-0.139638	0.222	0.275	1
DDX46	0.00177694	0.13924	0.433	0.397	1
COQ4	0.00179839	-0.102773	0.057	0.089	1
ZNF207	0.00180437	0.114344	0.359	0.342	1
RNF187	0.00180483	-0.102656	0.074	0.109	1
FNDC3A	0.00181473	0.149451	0.294	0.267	1
TAPBP	0.00181596	0.140004	0.434	0.403	1
CCNDBP1	0.00182136	-0.106903	0.202	0.251	1
SPG11	0.00182326	-0.129852	0.18	0.229	1
APPL2	0.00182641	0.139181	0.158	0.126	1
P2RY10	0.0018378	0.116347	0.151	0.125	1
SLC4A7	0.00185039	0.146014	0.374	0.344	1
CD84	0.00187203	0.106078	0.202	0.182	1
CCNB1IP1	0.00187898	0.103941	0.13	0.103	1
NOSIP	0.00188431	-0.137229	0.166	0.212	1
ANKRD36C	0.00190432	0.133567	0.182	0.156	1
SPOP	0.00192118	0.10838	0.15	0.129	1
SRSF1	0.00192246	0.129698	0.224	0.192	1
TMX3	0.00192281	0.122127	0.159	0.13	1
POLR3E	0.00192426	0.137942	0.124	0.095	1
EXOC6B	0.0019395	-0.142495	0.182	0.231	1
SLC44A2	0.00194874	0.137053	0.178	0.144	1
ERCC6L2	0.00195293	0.126652	0.105	0.09	1
PRSS23	0.0019595	-0.104735	0.154	0.199	1
MAML1	0.00198252	0.116384	0.114	0.084	1
PTPN2	0.00198939	-0.129337	0.289	0.346	1
LUC7L2	0.00199784	0.102043	0.373	0.362	1
MAPK9	0.0020045	0.130444	0.121	0.09	1
AC022706.1	0.00201385	-0.131207	0.096	0.135	1
DNM1L	0.00204884	0.154431	0.199	0.163	1
PFKP	0.00205811	-0.111691	0.077	0.112	1
KDM5A	0.00205853	0.150566	0.39	0.346	1
KLHDC4	0.00208543	-0.103957	0.133	0.175	1
SFPQ	0.00209642	0.161033	0.432	0.38	1
KANSL3	0.0021042	0.131386	0.115	0.087	1
TMEM156	0.00214811	0.102325	0.132	0.117	1
NPRL3	0.0021518	0.112056	0.08	0.059	1
ISCA1	0.00215967	0.100427	0.262	0.244	1
ZNF451	0.00216519	0.136536	0.234	0.204	1
HDGF	0.00216654	0.12113	0.123	0.096	1
ILF3	0.00217477	0.117492	0.198	0.174	1
MON2	0.00219949	0.122385	0.373	0.351	1
CYLD	0.00221051	0.103809	0.337	0.322	1
KAT6A	0.00222947	0.160553	0.437	0.406	1
MAML2	0.00223245	0.119452	0.355	0.363	1
TMEM147	0.0022424	-0.101229	0.127	0.168	1
CPSF6	0.00226046	0.134291	0.247	0.216	1
SNRPD2	0.00227451	-0.11978	0.665	0.714	1
SENP5	0.00227732	0.1417	0.249	0.218	1
CEP350	0.00229455	0.149756	0.33	0.285	1
KDM5B	0.00230025	0.112227	0.091	0.061	1
ZC3H6	0.00230085	0.140564	0.147	0.114	1
ANKRD28	0.00232438	0.155503	0.183	0.169	1
COPA	0.00234904	0.130095	0.369	0.346	1
CUX1	0.00235611	0.140154	0.235	0.216	1
CAPN7	0.00236332	0.113427	0.244	0.222	1
AHCTF1	0.00236406	0.108388	0.192	0.176	1
TPRG1	0.00237872	0.133594	0.159	0.137	1
PTPMT1	0.00239229	-0.102996	0.083	0.119	1
PROK2	0.00239855	0.110298	0.071	0.048	1
EEF1G	0.00241275	0.113776	0.892	0.877	1
TMEM165	0.00241538	0.121113	0.232	0.206	1
TCF7L2	0.00241831	0.123573	0.104	0.092	1
ADAM17	0.00242478	0.112814	0.18	0.162	1
PIGU	0.00242628	0.102586	0.056	0.038	1
PRKAR2A	0.00243263	0.118951	0.227	0.207	1
PHF3	0.0024339	0.114268	0.387	0.367	1
ARF6	0.00243429	-0.120181	0.387	0.446	1
ZKSCAN1	0.00243483	0.102578	0.101	0.081	1
ACYP1	0.00244163	-0.112384	0.057	0.087	1
KCNAB2	0.00244277	0.128234	0.255	0.224	1
ADIPOR1	0.0024455	0.113769	0.11	0.082	1
WAC	0.00244801	0.136309	0.484	0.445	1
SIL1	0.00244999	-0.112904	0.073	0.102	1
SCFD1	0.0024575	0.146675	0.329	0.291	1
PGLS	0.00251741	-0.124047	0.227	0.279	1
CCDC186	0.00254389	0.100254	0.242	0.232	1
CCDC47	0.00257047	0.115046	0.218	0.193	1
ACBD5	0.00257138	0.123764	0.151	0.118	1
ST8SIA6	0.00257671	0.125586	0.1	0.069	1
RBM43	0.0025946	0.113788	0.093	0.065	1
SH3BP1	0.00259585	-0.114993	0.088	0.125	1
CSNK1A1	0.00260129	0.113618	0.412	0.39	1
CHMP4A	0.00261296	-0.130484	0.296	0.351	1
GTDC1	0.00264115	0.140808	0.27	0.247	1
SPAG9	0.0026431	0.141322	0.263	0.228	1
CMC2	0.00266395	-0.112296	0.221	0.271	1
MAU2	0.0026776	0.10915	0.104	0.081	1
ASB3	0.00271267	0.106144	0.212	0.201	1
TMED2	0.00275898	0.145103	0.25	0.214	1
TOX4	0.00277274	0.134021	0.241	0.199	1
DOCK11	0.00278606	0.142482	0.357	0.325	1
PLAAT4	0.00278641	-0.10083	0.682	0.734	1
ZNF92	0.00284265	-0.103757	0.107	0.145	1
U2AF1L4	0.00284411	0.104837	0.095	0.069	1
UBE3C	0.00289455	0.138445	0.21	0.177	1
DUSP2	0.0029024	0.137617	0.545	0.491	1
PIN4	0.00291097	-0.10772	0.177	0.224	1
CCDC59	0.00293302	-0.12575	0.351	0.408	1
IPCEF1	0.0029564	0.131926	0.182	0.149	1
EMSY	0.00296309	0.128279	0.143	0.115	1
ZNF626	0.00298555	0.102441	0.083	0.061	1
RAPGEF1	0.00299104	0.142263	0.471	0.446	1
MRPS31	0.00308362	-0.13875	0.142	0.185	1
PPTC7	0.00315497	0.114053	0.106	0.081	1
VEZF1	0.00321733	0.130121	0.136	0.102	1
MARK2	0.00323662	0.117165	0.121	0.092	1
JAK2	0.00326478	-0.117085	0.096	0.133	1
NIPAL3	0.0032657	0.14286	0.13	0.094	1
FAM117A	0.00326603	0.128995	0.162	0.137	1
HUWE1	0.00329452	0.104599	0.279	0.266	1
ACAA2	0.00331389	-0.116453	0.13	0.171	1
SNRPD3	0.00333217	-0.108543	0.26	0.311	1
PSMC6	0.00338021	-0.114827	0.187	0.234	1
ELL2	0.00338844	0.13388	0.177	0.151	1
PUM2	0.00339967	0.107322	0.484	0.468	1
PRPF40A	0.00341268	0.138488	0.379	0.345	1
SLMAP	0.00343542	0.141271	0.256	0.227	1
NUP58	0.00343957	0.116405	0.165	0.139	1
CD247	0.00352859	-0.137998	0.7	0.744	1
TRIM44	0.00357908	0.114506	0.164	0.146	1
ELK4	0.00358024	0.118727	0.17	0.142	1
DDX39A	0.00358064	-0.120705	0.198	0.246	1
SMAD2	0.0035815	0.129007	0.21	0.182	1
RNASEH1	0.00358376	0.113187	0.127	0.101	1
FUBP3	0.0036002	0.121284	0.119	0.089	1
FGFR1OP2	0.00361297	0.108467	0.289	0.273	1
SP2	0.00362272	0.104537	0.079	0.051	1
TRERF1	0.00362444	-0.119255	0.247	0.298	1
SUGT1	0.00362969	-0.139419	0.177	0.222	1
RGS9	0.00365604	-0.112719	0.076	0.109	1
VASP	0.00365901	-0.11174	0.157	0.201	1
CSNK1G3	0.00366592	0.148889	0.236	0.199	1
SHPRH	0.00374469	0.126964	0.164	0.143	1
CA5B	0.00380983	-0.108965	0.188	0.233	1
VMA21	0.00382062	-0.119891	0.095	0.129	1
PTPN1	0.00382781	0.131396	0.281	0.251	1
TOMM6	0.00383232	-0.10968	0.486	0.543	1
EPS15L1	0.00383266	0.118804	0.143	0.114	1
CNST	0.00383925	0.119368	0.181	0.151	1
ARL2	0.00387457	-0.109085	0.091	0.125	1
SMG6	0.00389378	0.113558	0.23	0.212	1
ZNF721	0.00390259	0.118338	0.248	0.224	1
NELL2	0.00391684	0.146753	0.065	0.056	1
YIPF4	0.00393472	0.128553	0.185	0.153	1
EID1	0.00397152	0.101163	0.479	0.468	1
MBNL2	0.00399608	0.110931	0.264	0.241	1
GIMAP5	0.00408852	0.123597	0.156	0.126	1
SLAMF6	0.00409004	0.128978	0.225	0.197	1
MTHFD2	0.00411816	-0.105463	0.059	0.088	1
DYRK1A	0.00411939	0.164006	0.434	0.386	1
SSBP4	0.00412411	-0.127357	0.3	0.353	1
C1GALT1	0.004164	0.104729	0.189	0.169	1
NUTM2A-AS1	0.00417485	0.104318	0.231	0.212	1
FRYL	0.00418855	0.100785	0.342	0.326	1
UBAP2	0.00419376	0.132957	0.143	0.108	1
NME3	0.00424043	-0.113864	0.194	0.241	1
RAD23B	0.00425812	0.130961	0.241	0.22	1
EIF2S2	0.00431428	0.114538	0.373	0.362	1
SMARCE1	0.00436709	0.123281	0.285	0.258	1
KIAA0319L	0.00436769	0.129232	0.124	0.094	1
PLEKHJ1	0.00438028	-0.117696	0.162	0.206	1
KIAA2026	0.00441589	0.13814	0.233	0.197	1
SUPT3H	0.00446491	-0.118994	0.241	0.292	1
DENND11	0.00447465	0.121729	0.135	0.105	1
LMBR1L	0.00452978	0.10238	0.088	0.065	1
WWP1	0.00452997	0.129994	0.218	0.176	1
ADAR	0.00456042	0.11906	0.321	0.302	1
ZNF326	0.00456684	0.116478	0.177	0.151	1
ADAM10	0.00457208	0.126387	0.324	0.303	1
PIN1	0.00457917	-0.126516	0.232	0.281	1
PTCH1	0.0045925	0.107976	0.104	0.08	1
TIAL1	0.00459574	0.133276	0.274	0.244	1
NHP2	0.00461244	-0.120708	0.163	0.207	1
LGALS3	0.00463277	-0.102149	0.06	0.085	1
ZNF160	0.00466221	0.102456	0.121	0.099	1
ATP5MC3	0.00468219	-0.119481	0.513	0.566	1
ARFGEF2	0.00469586	0.111603	0.179	0.157	1
SMIM4	0.0047355	-0.104229	0.069	0.099	1
HPS4	0.00473616	0.102054	0.07	0.047	1
NSD1	0.00474498	0.106799	0.276	0.258	1
ZNFX1	0.00477753	0.130395	0.169	0.139	1
SMC5	0.00479784	0.129105	0.285	0.261	1
CHM	0.00481962	-0.108157	0.069	0.099	1
VAMP4	0.00484125	0.117918	0.114	0.084	1
TENT4B	0.00487482	0.135293	0.265	0.225	1
TM2D1	0.00487704	-0.107961	0.131	0.171	1
EIF2A	0.00499035	0.102367	0.276	0.26	1
DTHD1	0.00501633	0.143858	0.136	0.105	1
POLR2H	0.00502704	-0.103461	0.078	0.111	1
SIPA1	0.00509202	0.114982	0.197	0.169	1
SGTB	0.00511637	0.116432	0.1	0.075	1
HIKESHI	0.00513777	-0.120557	0.144	0.184	1
MARCH7	0.00517011	0.141416	0.318	0.277	1
SNHG1	0.00520681	0.112743	0.156	0.133	1
FAM160B1	0.00522638	0.141138	0.21	0.17	1
OSBPL8	0.00524135	0.147065	0.529	0.483	1
TMEM131L	0.00527009	0.137708	0.227	0.197	1
THAP12	0.00527787	0.11171	0.187	0.159	1
CEBPZ	0.00531557	0.118183	0.303	0.285	1
PSMC5	0.0053711	-0.108543	0.28	0.331	1
RAB3GAP2	0.00541491	0.127619	0.237	0.21	1
PSMA4	0.00543836	-0.117467	0.237	0.285	1
PPIL4	0.00545776	0.111452	0.188	0.164	1
MVP	0.00550619	-0.107936	0.09	0.125	1
CERT1	0.00553377	0.105102	0.202	0.189	1
PRPF6	0.00559679	0.107028	0.188	0.165	1
PPP1R12A	0.00565213	0.14028	0.509	0.478	1
ZBTB38	0.0056537	0.103644	0.332	0.312	1
CDADC1	0.00568423	0.107227	0.137	0.113	1
PHF21A	0.00569193	0.144076	0.302	0.271	1
BRAF	0.00589627	0.135505	0.44	0.407	1
AKAP10	0.00591334	0.103854	0.126	0.111	1
MTCH1	0.00601243	0.122329	0.266	0.23	1
GABPB1-IT1	0.006044	0.1091	0.192	0.169	1
PGK1	0.00604488	-0.13307	0.34	0.39	1
STIM1	0.00605987	0.124852	0.303	0.283	1
ALDH9A1	0.0061403	-0.101958	0.072	0.102	1
GBP5	0.00616848	-0.148336	0.228	0.262	1
SRRT	0.00618951	0.109037	0.154	0.134	1
RBM33	0.00625897	0.143595	0.384	0.346	1
FUS	0.00629455	0.116074	0.585	0.56	1
SGMS1	0.00629471	0.138744	0.197	0.169	1
AIDA	0.00635877	0.108799	0.12	0.096	1
HAT1	0.00636203	-0.102039	0.101	0.137	1
ANGEL2	0.00638584	0.132789	0.148	0.116	1
SHFL	0.00639125	0.118965	0.174	0.146	1
FBXL15	0.00641339	-0.106866	0.095	0.129	1
SNHG12	0.00643915	-0.100363	0.133	0.171	1
PIKFYVE	0.00646112	0.115949	0.136	0.11	1
SRP72	0.00652057	0.129258	0.215	0.183	1
TNIK	0.00655562	0.109759	0.411	0.41	1
HBA2	0.00656046	0.149247	0.057	0.037	1
EXOC2	0.00657406	0.107119	0.227	0.215	1
ERCC1	0.00659499	-0.108961	0.108	0.144	1
IER3IP1	0.00659587	-0.118655	0.211	0.257	1
ATP11B	0.00664407	0.115185	0.439	0.414	1
UCHL5	0.0066634	0.109805	0.142	0.117	1
PTS	0.00672104	-0.103987	0.234	0.28	1
PCED1B	0.00673844	0.121336	0.396	0.38	1
RABGEF1	0.00676516	0.130619	0.207	0.178	1
SPPL3	0.0068089	0.133155	0.248	0.213	1
NFIL3	0.00682442	-0.106304	0.066	0.088	1
RAB1B	0.00683388	0.107963	0.146	0.121	1
SIT1	0.00693138	-0.124253	0.121	0.156	1
GAPVD1	0.00694709	0.132626	0.194	0.166	1
HNRNPL	0.00698684	0.134422	0.281	0.247	1
TNIP1	0.00698822	0.100488	0.197	0.183	1
CDK8	0.00708763	0.129299	0.116	0.09	1
HSP90AA1	0.00713729	-0.117419	0.889	0.902	1
CORO1B	0.0071701	-0.10271	0.085	0.118	1
PACSIN2	0.00718173	0.104919	0.107	0.078	1
PHB	0.00718984	-0.10551	0.212	0.258	1
CLINT1	0.00723486	0.133986	0.286	0.246	1
DOCK9	0.00724068	-0.111547	0.118	0.146	1
NF1	0.00727732	0.118148	0.23	0.207	1
SAMD4B	0.00735098	0.100207	0.077	0.056	1
ATP10A	0.0074887	-0.100481	0.097	0.131	1
ELAVL1	0.00749991	0.11299	0.13	0.099	1
SMNDC1	0.00758398	0.120151	0.224	0.201	1
GRIPAP1	0.00775364	0.104079	0.098	0.077	1
ZNF100	0.00777286	0.102067	0.099	0.081	1
TBC1D2B	0.00777595	0.123103	0.18	0.155	1
AP3B1	0.00784092	0.118939	0.363	0.339	1
UQCRFS1	0.00787498	-0.125837	0.319	0.369	1
NORAD	0.00807312	0.124736	0.197	0.159	1
DENND2D	0.00814225	0.107402	0.181	0.158	1
FBXL20	0.00817728	0.140044	0.247	0.213	1
DCAF16	0.00823946	0.105801	0.138	0.112	1
BCAS3	0.00842123	-0.120697	0.315	0.365	1
GLS	0.00845136	0.144951	0.483	0.444	1
GALK2	0.00846099	-0.104172	0.07	0.099	1
MVB12B	0.00852146	0.106124	0.233	0.222	1
CFAP298	0.00853837	-0.101974	0.095	0.128	1
RCOR3	0.00867959	0.121389	0.159	0.131	1
MT-ND5	0.00868231	-0.107599	0.96	0.969	1
MED4	0.00875139	0.116828	0.358	0.328	1
SF1	0.00879502	0.118704	0.591	0.554	1
RNF114	0.00889685	0.124965	0.198	0.165	1
SF3B3	0.00894069	0.107112	0.122	0.092	1
OSBPL9	0.00929478	0.129595	0.254	0.224	1
GLUL	0.00931267	-0.104343	0.069	0.095	1
PSMD13	0.00934655	0.111309	0.268	0.239	1
USF2	0.00978439	0.104541	0.187	0.16	1
NAPA	0.00978938	0.109521	0.203	0.175	1
MAP3K1	0.00986589	0.105364	0.138	0.116	1
GNL1	0.00989128	0.109022	0.121	0.092	1
PRR14L	0.00991064	0.102591	0.12	0.098	1
MARF1	0.0099943	0.107726	0.155	0.128	1
ENSA	0.0100829	0.102064	0.405	0.389	1
NR4A2	0.0104284	0.144138	0.282	0.241	1
FARS2	0.0104332	-0.11836	0.179	0.217	1
SGCD	0.0104948	-0.200082	0.148	0.184	1
LARP4B	0.0105937	0.101097	0.224	0.21	1
ABI1	0.0107096	0.129472	0.389	0.353	1
CHURC1	0.0108641	-0.119655	0.371	0.421	1
TRIM38	0.0109196	0.121882	0.185	0.15	1
MRPL55	0.0109384	-0.102048	0.136	0.173	1
RPS6KC1	0.0109452	0.121921	0.154	0.133	1
TNKS	0.0109595	0.102031	0.273	0.261	1
CCND2	0.0110443	-0.114953	0.235	0.281	1
DHX15	0.0113303	0.119192	0.18	0.149	1
GNPAT	0.0117984	0.108108	0.141	0.111	1
VPS36	0.012158	0.10588	0.233	0.207	1
CDC26	0.012261	-0.116564	0.203	0.243	1
ZNF131	0.0122703	0.106607	0.218	0.192	1
ZMYM2	0.0123795	0.128472	0.304	0.272	1
RGCC	0.0124097	-0.10366	0.082	0.112	1
DYNC1I2	0.0124621	-0.108634	0.174	0.214	1
NUP160	0.012482	0.10588	0.152	0.126	1
PHF5A	0.0125202	-0.101586	0.133	0.17	1
YME1L1	0.0129766	0.10131	0.42	0.371	1
PSMB10	0.0132191	-0.113438	0.358	0.407	1
PABPN1	0.0132319	0.127367	0.216	0.185	1
CDK17	0.0133823	0.107174	0.484	0.462	1
STIP1	0.0134173	-0.10073	0.106	0.139	1
ZFR	0.0135061	0.105647	0.273	0.265	1
CLDND1	0.0136261	0.123458	0.288	0.256	1
FAM133B	0.0142096	0.127263	0.469	0.451	1
AC093865.1	0.0142541	0.127926	0.116	0.086	1
CNN2	0.0146717	0.129199	0.174	0.14	1
TBCC	0.0147567	-0.101307	0.117	0.15	1
TNFSF10	0.0149884	-0.103455	0.063	0.09	1
MOSMO	0.0153039	0.116289	0.166	0.133	1
ERLEC1	0.0153761	0.10475	0.207	0.182	1
SLC37A3	0.0156076	0.100844	0.082	0.059	1
RIPK1	0.0157341	0.122006	0.23	0.211	1
LARS	0.0157635	-0.107525	0.121	0.155	1
TRGC2	0.0158655	-0.147998	0.551	0.558	1
GTF3A	0.0158701	-0.100535	0.489	0.538	1
KPNA5	0.0160386	0.118397	0.191	0.168	1
ZFC3H1	0.0162787	0.101115	0.253	0.237	1
MAP3K5	0.0162892	0.134028	0.257	0.229	1
ACADM	0.0163107	0.101395	0.105	0.078	1
PARP14	0.0163387	0.105016	0.256	0.24	1
USP9X	0.0163537	0.111214	0.305	0.285	1
RAB28	0.0164421	0.117785	0.147	0.115	1
C9orf78	0.0165498	0.110327	0.475	0.441	1
BUD23	0.0168754	0.108469	0.253	0.224	1
PA2G4	0.0172822	0.114323	0.352	0.329	1
UBN1	0.0176125	0.102502	0.159	0.138	1
OGT	0.0180087	0.113655	0.3	0.274	1
CFDP1	0.0181202	-0.118012	0.248	0.291	1
EFR3A	0.0183651	0.121014	0.294	0.272	1
DCP1A	0.0183744	0.108507	0.209	0.188	1
HBA1	0.0184709	0.145793	0.05	0.034	1
OCIAD2	0.0185568	0.110902	0.362	0.336	1
ELP4	0.018573	-0.12318	0.139	0.174	1
FAF2	0.018886	0.103102	0.141	0.115	1
AP2M1	0.0188918	-0.105337	0.202	0.242	1
FKBP11	0.0190227	0.130297	0.443	0.42	1
CDK2AP2	0.0192216	-0.121396	0.202	0.239	1
PDE8A	0.0194457	-0.108772	0.087	0.115	1
HAUS2	0.0196109	0.108979	0.142	0.112	1
GZMK	0.0198529	0.17864	0.194	0.158	1
PPP3CB	0.0203417	0.105646	0.213	0.18	1
TRAF3IP2-AS1	0.0205341	0.100776	0.076	0.058	1
PDE4D	0.0208183	0.120817	0.33	0.304	1
TARDBP	0.0209511	0.10156	0.173	0.142	1
CDC25B	0.0211587	-0.103523	0.121	0.154	1
FBXW2	0.0216202	0.103785	0.163	0.135	1
MAN1A2	0.0216841	0.118296	0.332	0.293	1
BTG2	0.0219762	-0.120557	0.186	0.224	1
UGGT1	0.0222363	0.100244	0.152	0.128	1
MAP4K4	0.0225935	0.105819	0.26	0.244	1
SGK3	0.0226002	0.112194	0.163	0.136	1
SLC37A1	0.0227082	0.102242	0.069	0.051	1
FBXO34	0.0228351	0.113713	0.207	0.183	1
LAP3	0.0234058	-0.104572	0.123	0.156	1
KDM6A	0.0234593	0.122846	0.434	0.433	1
CDR2	0.0234722	0.112208	0.173	0.142	1
GRK2	0.0239224	0.116756	0.201	0.171	1
FMR1	0.0241937	0.113896	0.185	0.156	1
SMURF2	0.0244828	0.113796	0.222	0.186	1
ACTR2	0.0255858	0.10362	0.613	0.587	1
COG5	0.0260855	0.123224	0.359	0.326	1
DDX60	0.026391	0.104363	0.131	0.113	1
HERC4	0.0264061	0.119946	0.3	0.28	1
LSM4	0.0264703	-0.104138	0.189	0.223	1
PTPRA	0.0264898	0.11214	0.524	0.5	1
[truncated: 45 more rows]

## Sheet: DE_Cluster_5_MDS_vs_AML
Column 1	p_val	avg_log2FC	pct.1	pct.2	p_val_adj
CCL5	3.55553e-68	-1.84883	0.111	0.368	9.56437e-64
GZMK	7.22749e-45	-1.09627	0.038	0.204	1.94419e-40
MTRNR2L8	4.5698e-44	-1.38956	0.383	0.475	1.22928e-39
MT-CO3	1.10226e-36	0.301699	0.999	0.999	2.96509e-32
GZMA	8.7107e-34	-0.747994	0.036	0.169	2.34318e-29
B2M	4.70035e-31	-0.316891	1	1	1.2644e-26
IL7R	5.05902e-31	-0.505275	0.895	0.947	1.36088e-26
RPS11	3.07288e-30	0.26344	0.996	0.989	8.26604e-26
CST7	3.08407e-30	-0.597795	0.043	0.158	8.29615e-26
NKG7	1.15663e-27	-0.649347	0.089	0.232	3.11133e-23
RPS20	2.0343e-27	0.288631	0.989	0.96	5.47227e-23
RPS4Y1	2.27116e-26	0.920465	0.346	0.146	6.10943e-22
S100A4	2.44149e-26	-0.731129	0.611	0.723	6.56761e-22
IL32	1.16672e-24	-0.539917	0.793	0.89	3.13848e-20
DUSP2	4.85744e-24	-0.595248	0.138	0.297	1.30665e-19
S100A11	7.2225e-24	-0.504103	0.11	0.252	1.94285e-19
PTGER2	2.46579e-23	-0.374755	0.067	0.198	6.63298e-19
PPP1R16B	5.46778e-23	-0.526617	0.224	0.386	1.47083e-18
RPLP2	3.00069e-22	0.192832	1	0.999	8.07186e-18
RPL13A	3.55596e-22	0.202585	0.998	0.998	9.56552e-18
IFNG-AS1	5.50465e-22	-0.820536	0.049	0.163	1.48075e-17
TMSB4X	9.23913e-22	-0.311995	0.998	0.998	2.48533e-17
XCL2	1.63998e-21	-0.266082	0.004	0.065	4.41155e-17
MT2A	1.6642e-21	-0.668526	0.317	0.423	4.47669e-17
S100A10	1.95112e-20	-0.438777	0.705	0.787	5.24851e-16
RPS8	3.20748e-20	0.203879	0.999	1	8.62812e-16
RPS2	7.78226e-20	0.175444	0.998	1	2.09343e-15
ANXA1	1.37938e-19	-0.460994	0.254	0.432	3.71054e-15
PCED1B-AS1	2.7727e-19	-0.350437	0.839	0.877	7.45855e-15
MYBL1	7.80899e-19	-0.414366	0.051	0.153	2.10062e-14
KLF2	1.90312e-17	-0.4392	0.771	0.841	5.11939e-13
THEMIS	5.91374e-17	0.430217	0.791	0.662	1.5908e-12
SNHG8	5.98793e-17	0.364571	0.88	0.789	1.61075e-12
PPP1R10	8.23803e-17	-0.435778	0.328	0.434	2.21603e-12
NIBAN1	9.31403e-17	-0.428466	0.028	0.105	2.50547e-12
CRIP1	1.1507e-16	-0.462496	0.482	0.611	3.09538e-12
RPS17	1.41645e-16	0.283575	0.97	0.928	3.81026e-12
LINC01871	3.24857e-16	-0.541632	0.235	0.36	8.73865e-12
CXCR4	3.47985e-16	-0.446453	0.602	0.738	9.3608e-12
AHNAK	1.45281e-15	-0.414566	0.175	0.304	3.90806e-11
HOPX	1.48533e-15	-0.256852	0.011	0.066	3.99555e-11
SLC35F1	2.27629e-15	0.441679	0.274	0.133	6.12323e-11
RPL23	3.25679e-15	0.220102	0.992	0.977	8.76077e-11
RPS16	5.53018e-15	0.153266	0.997	0.998	1.48762e-10
KLRD1	6.87029e-15	-0.318231	0.02	0.086	1.84811e-10
SERF2	1.78768e-14	-0.286366	0.931	0.964	4.80885e-10
EDA	1.89025e-14	-0.739032	0.12	0.215	5.08477e-10
ITGB1	1.96384e-14	-0.42452	0.126	0.222	5.28272e-10
TIGIT	3.61188e-14	-0.222506	0.021	0.093	9.71596e-10
RPL37A	9.95198e-14	0.145835	0.998	1	2.67708e-09
PRKX	1.09963e-13	-0.359462	0.191	0.318	2.958e-09
ITGA4	1.47969e-13	-0.39415	0.433	0.54	3.98038e-09
CD99	2.33757e-13	-0.363693	0.253	0.364	6.28807e-09
S100A6	2.51954e-13	-0.324904	0.863	0.903	6.77755e-09
TEX14	3.06053e-13	-0.634555	0.192	0.295	8.23283e-09
MT-ND3	4.62182e-13	-0.20057	1	0.999	1.24327e-08
PDE4B	5.01321e-13	-0.373709	0.26	0.401	1.34855e-08
SH3BGRL3	5.91119e-13	-0.285163	0.867	0.891	1.59011e-08
H3F3B	6.50083e-13	-0.287592	0.842	0.919	1.74872e-08
TRGC2	1.12452e-12	-0.293322	0.041	0.12	3.02495e-08
KLF6	1.8934e-12	-0.417269	0.321	0.447	5.09325e-08
KLRB1	1.90468e-12	-0.28861	0.014	0.052	5.12358e-08
RPL3	2.56435e-12	0.165592	0.999	1	6.8981e-08
MYO1F	3.45797e-12	-0.225635	0.039	0.103	9.30193e-08
SERINC5	3.49222e-12	0.319526	0.743	0.605	9.39408e-08
SNHG5	3.4985e-12	0.31493	0.884	0.819	9.41097e-08
MAP3K8	3.68762e-12	-0.249107	0.02	0.069	9.9197e-08
MYL12A	1.3114e-11	-0.361828	0.823	0.868	3.52766e-07
HLA-C	2.73269e-11	-0.305709	0.973	0.977	7.35093e-07
UST	5.05928e-11	-0.248746	0.048	0.117	1.36095e-06
DDX5	8.35165e-11	-0.235434	0.946	0.976	2.24659e-06
ADTRP	8.58281e-11	-0.134782	0.026	0.088	2.30878e-06
C12orf75	1.20101e-10	-0.281441	0.153	0.245	3.23073e-06
CDK6	1.2174e-10	-0.354231	0.171	0.285	3.2748e-06
RPL27A	1.24887e-10	0.132859	0.998	0.999	3.35947e-06
PPP2R2B	1.29679e-10	-0.262446	0.036	0.104	3.48838e-06
LYAR	1.42664e-10	-0.414418	0.171	0.271	3.83767e-06
SOD1	1.50755e-10	-0.279426	0.695	0.777	4.0553e-06
RPL19	1.52701e-10	0.159459	0.998	1	4.10766e-06
ZEB2	1.67479e-10	-0.262474	0.026	0.081	4.50517e-06
VAV3	1.73096e-10	-0.343824	0.135	0.236	4.65629e-06
PRDM1	1.77589e-10	-0.186942	0.014	0.058	4.77713e-06
RPS18	2.36e-10	0.160077	1	1	6.34841e-06
RAB11A	2.4898e-10	-0.377199	0.503	0.603	6.69757e-06
RPL4	2.60201e-10	0.191182	0.966	0.947	6.99941e-06
TRAT1	2.69664e-10	-0.287427	0.143	0.239	7.25397e-06
NAA16	2.81497e-10	0.320292	0.468	0.359	7.57226e-06
CKLF	3.00297e-10	-0.32162	0.248	0.325	8.078e-06
FKBP5	3.05872e-10	0.302457	0.756	0.647	8.22796e-06
ATXN1	3.1285e-10	-0.306367	0.286	0.417	8.41565e-06
TAFA1	6.44426e-10	-0.298386	0.124	0.227	1.73351e-05
CD52	8.48575e-10	-0.286193	0.881	0.919	2.28267e-05
RGS1	8.74407e-10	-0.325006	0.043	0.088	2.35216e-05
BTG1	1.11086e-09	-0.231338	0.963	0.984	2.98821e-05
EEF1G	1.19997e-09	0.165738	0.993	0.976	3.22793e-05
NAP1L1	1.3543e-09	0.224543	0.872	0.802	3.64307e-05
MYL12B	1.3717e-09	-0.247636	0.698	0.756	3.68987e-05
SLCO3A1	1.5188e-09	-0.282082	0.129	0.228	4.08557e-05
NDFIP1	2.54684e-09	0.24278	0.885	0.819	6.85101e-05
[truncated: 966 more rows]

## Sheet: DE_Cluster_6_MDS_vs_AML
Column 1	p_val	avg_log2FC	pct.1	pct.2	p_val_adj
[truncated: 2,213 more rows]

[truncated: 4 more sheets: DE_Cluster_7_MDS_vs_AML, DE_Cluster_8_MDS_vs_AML, DE_Cluster_9_MDS_vs_AML, DE_Cluster_10_MDS_vs_AML]
