# Supplementary material for: Single-Cell Analysis of Bone Marrow CD8+ T Cells in Myeloid Neoplasms Reveals Pathways Associated with Disease Progression and Response to Treatment with Azacitidine
Source: Cancer Res Commun. 2024 Dec 4;4(12):3067–83. doi: 10.1158/2767-9764.CRC-24-0310 (PMC11616010; doi:10.1158/2767-9764.CRC-24-0310)
Supplement: Data sheet 3 [file crc-24-0310_data_sheet_3_suppsd3.xlsx]

## Sheet: DE_Cluster_0_CR_vs_FAIL
Column1	p_val	avg_log2FC	pct.1	pct.2	p_val_adj
CREM	0	-1.58912	0.432	0.791	0
METRNL	0	-1.58308	0.254	0.687	0
AC105402.3	3.55751e-282	-1.94068	0.016	0.34	9.5697e-278
FYN	1.99032e-260	-0.947418	0.886	0.966	5.35397e-256
CNOT6L	1.92982e-198	-1.00946	0.817	0.939	5.19121e-194
IL32	8.7732e-198	0.853536	0.946	0.727	2.35999e-193
MT2A	3.11015e-193	1.29115	0.691	0.378	8.3663e-189
B2M	4.155e-182	0.402619	1	1	1.11769e-177
SAMSN1	1.44778e-165	-1.06699	0.423	0.715	3.89453e-161
AOAH	1.41709e-163	-1.03685	0.575	0.803	3.81197e-159
STAT4	1.5183e-163	-0.907668	0.711	0.878	4.08422e-159
PITPNC1	6.98335e-156	-0.903182	0.707	0.865	1.87852e-151
TMSB10	2.89456e-151	0.527905	0.998	0.976	7.78638e-147
PIK3R1	5.97352e-141	-0.809303	0.753	0.899	1.60688e-136
CD8A	1.89304e-137	-0.791814	0.576	0.798	5.09227e-133
ZSWIM6	6.32181e-136	-1.02481	0.187	0.473	1.70057e-131
CCSER2	1.30031e-135	-0.892945	0.493	0.71	3.49784e-131
S100A4	3.79063e-135	0.739732	0.891	0.676	1.01968e-130
NR3C1	9.76424e-132	-1.02086	0.419	0.668	2.62658e-127
SH3BGRL3	1.95043e-131	0.629204	0.929	0.765	5.24666e-127
ZHX2	8.14115e-131	-0.960651	0.26	0.53	2.18997e-126
FAM177A1	3.11571e-130	-0.905808	0.456	0.697	8.38126e-126
SKIL	9.76289e-126	-0.846576	0.19	0.47	2.62622e-121
SLA	3.11173e-124	-0.882296	0.337	0.601	8.37056e-120
JUND	9.57164e-124	-0.767231	0.917	0.965	2.57477e-119
SERF2	1.572e-121	0.528456	0.971	0.881	4.22868e-117
PFN1	1.13635e-119	0.571222	0.937	0.76	3.05677e-115
TXNIP	6.47771e-118	0.875444	0.821	0.637	1.7425e-113
SYTL3	5.32828e-112	-0.72371	0.791	0.905	1.43331e-107
ZNF331	2.39092e-111	-0.845605	0.625	0.782	6.43157e-107
BST2	9.98665e-110	0.813955	0.467	0.258	2.68641e-105
FNBP1	4.64331e-109	-0.739694	0.651	0.82	1.24905e-104
RALGAPA1	6.17755e-105	-0.836686	0.361	0.589	1.66176e-100
GALNT11	3.81339e-103	-0.865153	0.306	0.527	1.0258e-98
P2RY8	1.41261e-102	-0.879188	0.378	0.594	3.79991e-98
ATP5F1E	2.33842e-99	0.471046	0.987	0.956	6.29034e-95
CMIP	2.95222e-99	-0.841807	0.341	0.557	7.94148e-95
PABPC1	2.04553e-98	-0.645362	0.83	0.916	5.50249e-94
PDE4B	2.24503e-98	-0.764985	0.426	0.646	6.03914e-94
EML4	3.64571e-98	-0.697772	0.723	0.868	9.80696e-94
GABARAPL1	1.2521e-97	-0.791305	0.282	0.52	3.36816e-93
PPP2R5C	1.8452e-97	-0.574666	0.827	0.935	4.9636e-93
HCST	2.07055e-95	0.499928	0.961	0.842	5.56979e-91
YPEL5	1.31674e-92	-0.722911	0.533	0.701	3.54203e-88
CD44	3.78149e-90	-0.737253	0.614	0.771	1.01722e-85
NR4A2	9.022e-90	-0.815025	0.364	0.578	2.42692e-85
EZR	1.77319e-89	-0.8058	0.459	0.659	4.76988e-85
RPS10	3.78452e-89	0.471352	0.954	0.928	1.01804e-84
DUSP2	7.76785e-87	-0.636948	0.768	0.888	2.08955e-82
MYL12A	1.21014e-86	0.60968	0.853	0.71	3.25528e-82
TGFB1	2.09695e-85	-0.702708	0.451	0.653	5.64078e-81
GZMA	2.85463e-83	0.665772	0.821	0.649	7.67895e-79
RPS28	1.36511e-82	0.298206	1	0.999	3.67216e-78
ASMTL	2.58483e-82	-0.793805	0.099	0.274	6.95318e-78
TUBA4A	7.83672e-82	-0.711125	0.443	0.638	2.10808e-77
SYAP1	2.52381e-81	-0.768927	0.41	0.621	6.78905e-77
S100A10	7.09261e-81	0.563479	0.798	0.642	1.90791e-76
RFTN1	1.04785e-80	-0.701259	0.349	0.545	2.81872e-76
JOSD1	6.67688e-80	-0.679484	0.233	0.455	1.79608e-75
PPP1R16B	1.8845e-78	-0.572072	0.64	0.812	5.06931e-74
TNFRSF1B	8.58999e-78	-0.665107	0.203	0.42	2.31071e-73
LEPROTL1	5.8935e-77	-0.560859	0.717	0.851	1.58535e-72
SARAF	7.34156e-77	-0.494983	0.892	0.946	1.97488e-72
GGA2	4.73277e-76	-0.664147	0.269	0.494	1.27312e-71
MTFP1	2.19777e-75	-0.711764	0.249	0.456	5.91201e-71
RPS24	3.78027e-75	0.278991	1	0.999	1.01689e-70
PPDPF	9.867e-75	0.495708	0.869	0.745	2.65422e-70
FTH1	1.89466e-73	-1.29305	0.97	0.978	5.09664e-69
CD2	4.02628e-73	0.666267	0.705	0.569	1.08307e-68
RPS20	6.40849e-71	-0.417685	0.881	0.943	1.72389e-66
PDE7A	6.74746e-71	-0.706783	0.382	0.574	1.81507e-66
PLEKHA2	1.38838e-70	-0.638462	0.359	0.56	3.73473e-66
PTPRC	2.711e-70	-0.424262	0.967	0.982	7.29258e-66
SETD2	1.42467e-68	-0.674622	0.337	0.524	3.83237e-64
ZEB2	1.56803e-67	-0.66257	0.521	0.703	4.21801e-63
BCL11B	1.44266e-66	-0.578485	0.664	0.775	3.88076e-62
CCDC93	1.59031e-66	-0.675858	0.207	0.397	4.27794e-62
AGO2	4.34442e-66	-0.592977	0.194	0.389	1.16865e-61
SURF4	1.01297e-65	-0.628959	0.333	0.535	2.7249e-61
S100A6	2.11776e-65	0.467099	0.909	0.816	5.69677e-61
RASGRP1	5.08679e-65	-0.701824	0.293	0.474	1.36835e-60
PDCD4	1.64853e-64	-0.485877	0.763	0.857	4.43454e-60
SRSF2	2.92411e-64	-0.553131	0.497	0.682	7.86585e-60
SLC38A1	1.05286e-63	-0.518324	0.663	0.797	2.83218e-59
RPL39	1.69558e-63	0.265511	1	1	4.56111e-59
RPS4Y1	2.43423e-63	0.913332	0.156	0.032	6.54807e-59
ACTB	5.60313e-63	0.349721	0.981	0.919	1.50724e-58
CD52	1.24351e-62	0.671585	0.642	0.462	3.34504e-58
TC2N	2.65263e-62	-0.651005	0.547	0.678	7.13557e-58
CD96	3.23717e-62	-0.585373	0.582	0.739	8.70798e-58
HGSNAT	1.37414e-61	-0.536146	0.079	0.234	3.69643e-57
IL21R	1.8401e-61	-0.557783	0.121	0.294	4.94986e-57
SMAD7	3.67459e-60	-0.54879	0.123	0.297	9.88464e-56
DYNLL1	8.05447e-60	0.609547	0.363	0.215	2.16665e-55
SRGN	9.88109e-60	-0.490711	0.93	0.96	2.65801e-55
TMA7	1.74893e-59	0.341996	0.962	0.921	4.70462e-55
COMMD6	2.11923e-59	0.424848	0.858	0.742	5.70073e-55
BACH2	2.17204e-58	-0.813031	0.248	0.405	5.84278e-54
HINT1	3.19779e-58	0.388541	0.892	0.847	8.60205e-54
CHD1	5.04082e-58	-0.564099	0.452	0.631	1.35598e-53
S100A11	5.94306e-58	0.676231	0.345	0.197	1.59868e-53
CCL4	9.43308e-57	1.09799	0.659	0.524	2.5375e-52
RPS15	1.13241e-56	0.260657	0.999	0.998	3.04618e-52
RNF19A	2.78601e-56	-0.561606	0.653	0.788	7.49437e-52
CLEC2D	4.46646e-56	-0.585042	0.523	0.682	1.20148e-51
MT-CYB	4.97166e-56	-0.254188	0.998	1	1.33738e-51
RPS21	1.15265e-55	0.248451	0.999	1	3.10063e-51
BLVRB	1.66863e-55	-0.637919	0.079	0.217	4.48862e-51
ESYT2	2.96565e-55	-0.616484	0.228	0.388	7.97759e-51
LYST	4.88733e-55	-0.62554	0.509	0.664	1.31469e-50
RPL26	7.83902e-55	0.268286	1	0.998	2.1087e-50
HSPA8	8.90653e-55	0.536207	0.592	0.462	2.39586e-50
PTMA	1.31622e-54	-0.303743	0.997	0.999	3.54063e-50
CD6	1.53592e-54	-0.561451	0.256	0.44	4.13164e-50
DDX6	2.32751e-54	-0.503648	0.516	0.684	6.261e-50
SELENOK	4.5018e-54	-0.516268	0.633	0.774	1.21098e-49
RPS15A	4.91286e-54	0.243306	1	0.999	1.32156e-49
MIF	5.4556e-54	0.387728	0.853	0.729	1.46756e-49
MT-CO3	7.91752e-54	-0.27395	0.999	0.999	2.12981e-49
TENT4B	1.48239e-53	-0.558284	0.206	0.381	3.98763e-49
GZMK	3.90348e-53	0.496682	0.828	0.692	1.05004e-48
BORCS5	8.95241e-53	-0.639495	0.203	0.356	2.4082e-48
CKLF	2.74115e-52	0.528454	0.516	0.369	7.37369e-48
REL	3.61739e-52	-0.552793	0.438	0.593	9.73077e-48
LITAF	5.22904e-52	-0.531983	0.5	0.655	1.40661e-47
CCL5	6.67655e-52	0.28937	0.986	0.976	1.79599e-47
RPL41	7.7375e-52	0.19453	1	1	2.08139e-47
PMEPA1	1.4756e-51	-0.29453	0.005	0.076	3.96936e-47
PSMB9	1.68363e-51	0.484796	0.613	0.489	4.52895e-47
STK17B	3.2321e-51	-0.438583	0.725	0.825	8.69434e-47
RPL8	3.71505e-51	0.269103	0.995	0.992	9.99348e-47
ATP8A1	6.43972e-51	-0.532903	0.455	0.625	1.73228e-46
HLA-B	6.51224e-51	-0.328903	0.997	1	1.75179e-46
RPL36	8.61959e-51	0.244304	0.998	0.999	2.31867e-46
SH2D2A	3.39459e-50	-0.536941	0.175	0.336	9.13145e-46
MED14	3.45496e-50	-0.509942	0.121	0.274	9.29385e-46
TBCA	1.46203e-49	0.494175	0.506	0.363	3.93287e-45
CAMK1D	1.53736e-49	-0.69312	0.332	0.504	4.13549e-45
JMJD6	1.81211e-49	-0.497402	0.193	0.365	4.87458e-45
TAF1D	2.63255e-49	-0.50812	0.32	0.497	7.08155e-45
CPB2-AS1	3.79215e-49	-0.446938	0.079	0.216	1.02009e-44
HSPB1	5.14546e-49	0.512993	0.259	0.134	1.38413e-44
BAZ1A	8.72831e-49	-0.562881	0.367	0.516	2.34791e-44
UBC	8.82466e-49	-0.396014	0.941	0.973	2.37383e-44
CLIC1	1.23812e-48	0.464509	0.726	0.591	3.33055e-44
NFE2L2	1.48381e-48	-0.54195	0.242	0.404	3.99144e-44
ZFYVE28	6.59497e-48	-0.562376	0.126	0.274	1.77405e-43
NR4A3	6.98169e-48	-0.452647	0.085	0.222	1.87808e-43
SATB1	1.36217e-47	-0.528888	0.109	0.246	3.66425e-43
USP36	1.65029e-47	-0.507315	0.384	0.552	4.43927e-43
FILIP1L	3.75597e-47	-0.646763	0.09	0.22	1.01036e-42
MT1X	4.83356e-47	0.453313	0.261	0.138	1.30023e-42
ANKRD12	1.1917e-46	-0.500531	0.696	0.796	3.20567e-42
RPS19	1.22133e-46	0.265158	0.999	0.999	3.28539e-42
RBM3	1.74818e-46	-0.439893	0.485	0.664	4.7026e-42
FOSL2	2.85187e-46	-0.449187	0.111	0.256	7.67154e-42
RANBP2	2.01358e-45	-0.4955	0.462	0.584	5.41653e-41
NFATC2	2.26275e-45	-0.526408	0.29	0.45	6.08678e-41
MT-ND1	2.42587e-45	-0.296245	0.997	0.997	6.52558e-41
SPOCK2	2.8698e-45	-0.530632	0.41	0.56	7.71977e-41
AKNA	3.44496e-45	-0.48933	0.499	0.644	9.26695e-41
LTB	5.07824e-45	0.744336	0.519	0.365	1.36605e-40
BTG1	7.93251e-45	-0.367361	0.982	0.987	2.13384e-40
BET1L	2.09562e-44	-0.394465	0.052	0.165	5.63721e-40
MIDN	3.58526e-44	-0.4422	0.107	0.246	9.64435e-40
CIRBP	4.19323e-44	-0.397705	0.646	0.783	1.12798e-39
ZFAS1	4.72245e-44	-0.465682	0.79	0.862	1.27034e-39
CFL1	5.33175e-44	0.34811	0.876	0.75	1.43424e-39
RPL36A	7.82827e-44	0.318489	0.99	0.982	2.1058e-39
TSPO	1.21372e-43	0.445284	0.454	0.309	3.2649e-39
SC5D	1.94203e-43	-0.466462	0.074	0.197	5.22407e-39
CDK17	2.13461e-43	-0.489532	0.431	0.59	5.74209e-39
MTRNR2L8	2.60891e-43	0.699285	0.475	0.405	7.01796e-39
DHX36	4.00932e-43	-0.481033	0.331	0.499	1.07851e-38
CBLB	6.60389e-43	-0.569312	0.755	0.829	1.77645e-38
SOD1	7.98177e-43	0.431096	0.676	0.561	2.1471e-38
ARPC5L	9.46672e-43	0.468416	0.501	0.351	2.54655e-38
STAT5B	1.23263e-42	-0.537442	0.213	0.358	3.31578e-38
RPS23	1.54059e-42	0.213437	1	0.999	4.14418e-38
WIPF1	1.13997e-41	-0.421881	0.61	0.738	3.06652e-37
PZP	2.28063e-41	-0.440943	0.195	0.355	6.13488e-37
CCL3L1	2.74349e-41	0.601344	0.238	0.12	7.37998e-37
ATXN7	7.23539e-41	-0.460629	0.235	0.393	1.94632e-36
MICAL2	8.51234e-41	-0.538626	0.097	0.212	2.28982e-36
HLA-A	1.78787e-40	-0.269426	0.993	0.994	4.80938e-36
MAPK8	2.35845e-40	-0.510989	0.248	0.407	6.34422e-36
UBE2B	3.87382e-40	-0.505982	0.456	0.596	1.04206e-35
ABR	5.94866e-40	-0.462433	0.082	0.197	1.60019e-35
HLA-DRB1	1.04238e-39	0.538621	0.486	0.361	2.804e-35
SIPA1L1	1.08523e-39	-0.682711	0.272	0.411	2.91928e-35
CMSS1	1.28112e-39	-0.740944	0.233	0.36	3.44622e-35
TRAF3IP3	1.29482e-39	0.441198	0.302	0.187	3.48307e-35
DDX24	1.6317e-39	-0.393239	0.736	0.825	4.38927e-35
BICDL1	3.49823e-39	-0.568149	0.202	0.334	9.41023e-35
IDI1	5.4487e-39	-0.477377	0.341	0.494	1.4657e-34
PRKCH	5.60383e-39	-0.412671	0.777	0.853	1.50743e-34
EMD	7.20395e-39	-0.413913	0.124	0.258	1.93786e-34
CSTB	1.17187e-38	0.429519	0.394	0.293	3.15232e-34
MECP2	1.31262e-38	-0.472452	0.405	0.545	3.53095e-34
SNED1	1.3275e-38	-0.435537	0.031	0.114	3.57098e-34
TXN	1.45658e-38	0.41403	0.483	0.344	3.91819e-34
ABLIM1	2.55487e-38	-0.664958	0.2	0.341	6.87261e-34
GNAS	2.6403e-38	-0.377377	0.798	0.873	7.10241e-34
CXCR4	3.86898e-38	-0.34053	0.875	0.921	1.04076e-33
NKG7	4.37553e-38	0.340698	0.92	0.845	1.17702e-33
CD27	5.40145e-38	0.453499	0.298	0.187	1.45299e-33
UQCR10	6.94415e-38	0.387089	0.635	0.534	1.86798e-33
BLOC1S1	1.65585e-37	0.405022	0.389	0.279	4.45424e-33
ANXA6	1.91778e-37	0.402446	0.282	0.176	5.15882e-33
PSME1	2.58215e-37	0.39839	0.676	0.549	6.94599e-33
RNF168	3.22018e-37	-0.449715	0.163	0.302	8.66228e-33
ZFP36L2	3.51055e-37	-0.364947	0.872	0.89	9.44338e-33
FAM53B	4.48e-37	-0.452451	0.161	0.299	1.20512e-32
SOCS1	5.0478e-37	0.388418	0.222	0.145	1.35786e-32
NFKB1	5.97373e-37	-0.540919	0.333	0.471	1.60693e-32
NCOA2	8.54634e-37	-0.463833	0.464	0.594	2.29896e-32
TRPC4AP	8.75598e-37	-0.443721	0.193	0.338	2.35536e-32
HLA-DPA1	1.42553e-36	0.43844	0.44	0.302	3.83469e-32
CYBA	1.49148e-36	0.322582	0.918	0.853	4.01207e-32
SIT1	1.69213e-36	0.400608	0.204	0.101	4.55183e-32
BANF1	2.23476e-36	0.4048	0.241	0.145	6.01149e-32
EIF4A1	4.04782e-36	-0.409307	0.531	0.668	1.08886e-31
GPCPD1	5.33371e-36	-0.4613	0.362	0.509	1.43477e-31
CYTH3	8.29682e-36	-0.487095	0.118	0.237	2.23184e-31
CCT3	1.03737e-35	0.397951	0.255	0.164	2.79051e-31
PTPN22	1.10338e-35	-0.449893	0.409	0.566	2.9681e-31
RPL13A	1.14589e-35	-0.238162	0.975	0.988	3.08243e-31
EPHA4	1.21573e-35	-0.474299	0.089	0.199	3.27031e-31
TRAPPC10	1.44901e-35	-0.418484	0.393	0.548	3.89783e-31
AUTS2	1.83457e-35	-0.560644	0.318	0.455	4.93499e-31
KRTCAP2	2.0043e-35	0.370727	0.624	0.504	5.39157e-31
GCC2	2.03501e-35	-0.452146	0.475	0.612	5.47417e-31
RGCC	2.18053e-35	-0.565074	0.131	0.255	5.86561e-31
SLC35E1	5.09595e-35	-0.316223	0.077	0.186	1.37081e-30
NDUFB2	5.18356e-35	0.396493	0.548	0.414	1.39438e-30
RPL18A	7.13402e-35	0.234762	0.997	0.999	1.91905e-30
RPS27	7.86273e-35	0.170706	1	1	2.11507e-30
RPS8	8.58509e-35	0.209966	0.999	0.999	2.30939e-30
GPR132	9.95302e-35	-0.438957	0.124	0.246	2.67736e-30
RPLP1	1.08386e-34	0.241622	0.999	0.999	2.91557e-30
RPS3	1.49524e-34	0.184063	0.999	0.999	4.02218e-30
MARCH3	1.61048e-34	-0.487074	0.041	0.125	4.3322e-30
LY6E	2.88302e-34	0.40947	0.404	0.278	7.75531e-30
ERP29	5.48248e-34	0.375248	0.611	0.492	1.47479e-29
LDHA	1.46825e-33	-0.462133	0.391	0.516	3.94958e-29
GLIS3	1.71359e-33	-0.283608	0.007	0.062	4.60955e-29
PGRMC2	2.31784e-33	-0.450458	0.198	0.326	6.23499e-29
TIPARP	2.47504e-33	-0.470958	0.164	0.288	6.65786e-29
PTPN7	5.98271e-33	-0.419565	0.246	0.391	1.60935e-28
VPS37B	7.19361e-33	-0.449321	0.276	0.411	1.93508e-28
SPTBN4	8.67149e-33	-0.318366	0.021	0.09	2.33263e-28
RPL35	8.72501e-33	0.192893	0.999	0.991	2.34703e-28
C12orf75	9.10782e-33	0.432049	0.39	0.26	2.45e-28
ATP5ME	9.48678e-33	0.359994	0.64	0.533	2.55194e-28
TBC1D10C	1.4234e-32	0.378757	0.314	0.203	3.82894e-28
HNRNPUL1	1.47063e-32	-0.402885	0.272	0.415	3.95599e-28
SIK3	1.49335e-32	-0.548744	0.66	0.737	4.01711e-28
AHSA1	2.75261e-32	0.3492	0.166	0.083	7.40451e-28
FBXO34	6.97643e-32	-0.44679	0.203	0.329	1.87666e-27
RCOR1	8.02731e-32	-0.384827	0.147	0.274	2.15935e-27
TSTD1	8.90348e-32	0.383411	0.471	0.351	2.39504e-27
C12orf57	9.68928e-32	0.383538	0.664	0.576	2.60642e-27
RASA2	1.73321e-31	-0.443908	0.585	0.689	4.66233e-27
FOXP1	3.03607e-31	-0.427071	0.697	0.76	8.16702e-27
CD99	3.35308e-31	0.365685	0.643	0.524	9.0198e-27
TRAT1	3.47226e-31	-0.483613	0.279	0.41	9.34037e-27
LRIG1	3.53925e-31	-0.495427	0.161	0.274	9.52059e-27
PSME2	4.78746e-31	0.379341	0.448	0.34	1.28783e-26
B4GALT1	5.66746e-31	-0.400304	0.235	0.375	1.52455e-26
OTULIN	5.77247e-31	-0.397194	0.211	0.347	1.55279e-26
COPS9	6.05737e-31	0.349456	0.574	0.453	1.62943e-26
NME2	6.20804e-31	0.357046	0.574	0.476	1.66996e-26
RPL12	9.6512e-31	0.216855	0.995	0.996	2.59617e-26
RPL30	1.21906e-30	0.159297	1	1	3.27928e-26
EIF1	1.78033e-30	-0.20038	0.997	0.999	4.78908e-26
RPL29	1.79133e-30	0.230809	0.994	0.991	4.81869e-26
ANAPC16	1.9604e-30	0.360867	0.632	0.518	5.27347e-26
RPL32	2.01292e-30	0.189684	1	1	5.41476e-26
SELENOW	3.48423e-30	0.360632	0.47	0.362	9.37258e-26
LIME1	3.57306e-30	0.346893	0.565	0.42	9.61152e-26
PRRC2C	3.90595e-30	-0.359302	0.672	0.787	1.0507e-25
POLR2L	4.18295e-30	0.384985	0.56	0.46	1.12521e-25
IQGAP2	6.12026e-30	-0.408042	0.541	0.651	1.64635e-25
CORO1A	7.10639e-30	0.377708	0.657	0.544	1.91162e-25
NUP98	7.28483e-30	-0.397069	0.337	0.477	1.95962e-25
NDUFS5	8.54015e-30	-0.382675	0.63	0.718	2.2973e-25
DAD1	1.23329e-29	0.346972	0.473	0.381	3.31756e-25
LINC01619	1.44919e-29	-0.477626	0.66	0.724	3.89833e-25
ATP5MD	1.46632e-29	0.343553	0.613	0.526	3.9444e-25
HIVEP2	1.57705e-29	-0.438024	0.226	0.357	4.24226e-25
CHCHD10	2.59033e-29	0.355918	0.33	0.232	6.968e-25
MACO1	2.72236e-29	-0.380269	0.229	0.364	7.32316e-25
TSPYL2	3.20984e-29	-0.518004	0.369	0.501	8.63447e-25
CSNK1D	6.77305e-29	-0.375747	0.248	0.385	1.82195e-24
RPL7A	7.8376e-29	0.196892	0.999	0.999	2.10831e-24
RPSA	9.71558e-29	0.237477	0.982	0.96	2.61349e-24
AP001011.1	9.84211e-29	-0.479437	0.286	0.396	2.64753e-24
BRD4	1.15813e-28	-0.355169	0.215	0.348	3.11538e-24
CCND3	1.29849e-28	0.377301	0.513	0.407	3.49293e-24
ITPKB	1.70635e-28	-0.416212	0.167	0.286	4.59007e-24
MCTP2	2.23896e-28	-0.425019	0.25	0.38	6.02281e-24
RPS5	2.51749e-28	0.240209	0.984	0.972	6.77204e-24
VIPR2	5.4897e-28	-0.454613	0.081	0.174	1.47673e-23
KRT10	7.98269e-28	0.320487	0.636	0.535	2.14734e-23
ITGA4	8.23317e-28	-0.463736	0.475	0.576	2.21472e-23
DDX3Y	8.3004e-28	0.295973	0.072	0.015	2.23281e-23
RUNX3	8.67957e-28	-0.371319	0.661	0.767	2.3348e-23
PRKAR2A	9.01027e-28	-0.358652	0.213	0.343	2.42376e-23
CROCC	9.74604e-28	0.456764	0.334	0.239	2.62168e-23
PSME4	1.42705e-27	-0.376044	0.371	0.503	3.83876e-23
MRPL34	2.16674e-27	0.339865	0.215	0.12	5.82853e-23
RBM38	2.83365e-27	-0.363473	0.285	0.421	7.62253e-23
RPS7	3.04615e-27	0.188668	0.998	0.998	8.19415e-23
SH2D1A	3.24836e-27	-0.441721	0.339	0.468	8.7381e-23
PRDM1	4.17637e-27	0.390612	0.377	0.254	1.12344e-22
RACK1	5.01452e-27	0.249206	0.969	0.948	1.3489e-22
CERK	5.64e-27	-0.289978	0.068	0.159	1.51716e-22
SLC35F1	8.07156e-27	0.311148	0.09	0.026	2.17125e-22
NDUFB3	8.27712e-27	0.33046	0.237	0.151	2.22655e-22
PAFAH1B1	1.0271e-26	-0.368842	0.34	0.471	2.76291e-22
TRGV10	1.04418e-26	-0.319864	0.035	0.107	2.80885e-22
DRAP1	1.17353e-26	0.338743	0.452	0.339	3.15681e-22
PPP1R13B	1.30054e-26	-0.323123	0.071	0.163	3.49844e-22
TBC1D2B	1.70887e-26	-0.361662	0.128	0.236	4.59687e-22
AP002387.2	2.98316e-26	-0.344655	0.147	0.261	8.02469e-22
STAT1	3.32354e-26	0.427517	0.244	0.162	8.94031e-22
TUT4	3.44577e-26	-0.390458	0.391	0.515	9.26911e-22
SAMHD1	3.47221e-26	0.340629	0.227	0.14	9.34024e-22
ANTKMT	4.26237e-26	0.319076	0.273	0.205	1.14658e-21
RPL22	4.27116e-26	0.213205	0.985	0.972	1.14894e-21
AL118516.1	4.33205e-26	-0.339379	0.121	0.228	1.16532e-21
SFT2D1	4.98411e-26	0.336532	0.26	0.169	1.34073e-21
ABRACL	5.59596e-26	0.350092	0.324	0.225	1.50531e-21
ABL1	6.14133e-26	-0.357045	0.136	0.246	1.65202e-21
NDUFA4	6.24435e-26	0.269965	0.816	0.74	1.67973e-21
BX890604.2	6.26593e-26	-0.211918	0.03	0.096	1.68554e-21
LINC00892	7.42414e-26	0.368225	0.107	0.051	1.99709e-21
MOSMO	7.50383e-26	-0.30764	0.093	0.191	2.01853e-21
RPL6	8.39907e-26	0.205145	0.994	0.989	2.25935e-21
SMAP2	1.01213e-25	-0.376453	0.545	0.656	2.72262e-21
RIC8A	1.05986e-25	-0.280007	0.075	0.166	2.85102e-21
DUSP5	1.26242e-25	-0.345507	0.133	0.242	3.39591e-21
SMDT1	1.31134e-25	0.338692	0.417	0.306	3.52752e-21
SFMBT2	1.33754e-25	-0.43252	0.386	0.489	3.59799e-21
UTY	1.79112e-25	0.256792	0.065	0.013	4.81811e-21
ARPC1B	1.9955e-25	0.346472	0.591	0.49	5.36789e-21
IDS	2.47161e-25	-0.388847	0.375	0.495	6.64862e-21
HMGN1	2.55906e-25	0.324834	0.617	0.504	6.88387e-21
LSM7	3.07913e-25	0.317409	0.523	0.419	8.28286e-21
ELOB	4.0479e-25	0.275305	0.718	0.633	1.08889e-20
PDE3B	4.46526e-25	-0.527993	0.306	0.353	1.20115e-20
MRPS31	4.54655e-25	0.357237	0.188	0.097	1.22302e-20
RPL10A	5.42923e-25	0.226149	0.986	0.981	1.46046e-20
ATP5MG	7.01014e-25	0.248793	0.874	0.837	1.88573e-20
NSA2	8.27197e-25	0.345315	0.603	0.515	2.22516e-20
SERPINB9	8.85476e-25	-0.42449	0.261	0.366	2.38193e-20
BIRC3	9.42906e-25	-0.42034	0.178	0.276	2.53642e-20
COX6C	1.01813e-24	0.273865	0.769	0.69	2.73877e-20
CCNI	1.06546e-24	-0.328229	0.609	0.714	2.86609e-20
PTGES3	1.1831e-24	0.308366	0.658	0.567	3.18254e-20
TGFBR2	1.19849e-24	-0.387064	0.37	0.497	3.22393e-20
IRF2	1.27469e-24	0.304517	0.247	0.175	3.42891e-20
IFNG-AS1	1.83513e-24	0.508793	0.233	0.148	4.93649e-20
RPL13	2.41318e-24	0.141372	0.999	1	6.49145e-20
PRKCQ	2.44764e-24	-0.391227	0.415	0.53	6.58416e-20
PCED1B-AS1	2.45988e-24	0.294906	0.71	0.604	6.61708e-20
GZMH	2.67838e-24	0.462146	0.386	0.27	7.20484e-20
COX5B	2.82766e-24	0.286976	0.677	0.586	7.6064e-20
UBL5	2.93579e-24	0.27272	0.74	0.694	7.89727e-20
GSPT1	3.03289e-24	-0.358363	0.406	0.536	8.15846e-20
ARL4C	5.77608e-24	-0.379291	0.55	0.626	1.55377e-19
NDUFB5	7.64056e-24	0.28043	0.185	0.112	2.05531e-19
PSMD13	8.75834e-24	-0.367124	0.227	0.34	2.35599e-19
MRPL51	9.21375e-24	0.328799	0.255	0.168	2.4785e-19
KIAA0513	9.51312e-24	-0.157957	0.016	0.067	2.55903e-19
LINC00513	1.36118e-23	-0.403527	0.465	0.559	3.66158e-19
MT1F	1.49899e-23	0.305856	0.169	0.098	4.03229e-19
HLA-DPB1	1.66269e-23	0.314335	0.546	0.459	4.47264e-19
RNF149	2.44015e-23	-0.360004	0.297	0.417	6.56401e-19
METTL26	2.96045e-23	0.322603	0.255	0.17	7.96361e-19
NDUFB10	3.06086e-23	0.293345	0.434	0.332	8.23372e-19
KDM7A	3.18124e-23	-0.341173	0.113	0.21	8.55755e-19
CCL4L2	3.46633e-23	0.937141	0.226	0.133	9.32442e-19
AKT3	3.46711e-23	-0.428178	0.334	0.441	9.32652e-19
ATP5MF	3.80799e-23	0.302739	0.485	0.386	1.02435e-18
USP9Y	3.86114e-23	0.21649	0.054	0.01	1.03865e-18
ATP5PF	4.50564e-23	0.312326	0.491	0.398	1.21202e-18
JAK1	4.56179e-23	-0.28109	0.671	0.754	1.22712e-18
ELL2	5.39348e-23	-0.372051	0.287	0.404	1.45085e-18
HOPX	6.43635e-23	0.402206	0.268	0.18	1.73138e-18
NAA38	7.17819e-23	0.301597	0.263	0.191	1.93093e-18
GSTK1	7.74727e-23	0.325383	0.424	0.325	2.08402e-18
C1orf21	7.90009e-23	-0.370756	0.096	0.184	2.12512e-18
GOLGB1	8.06803e-23	-0.362858	0.23	0.348	2.1703e-18
SRP54	9.68204e-23	-0.334224	0.218	0.332	2.60447e-18
ATP5IF1	1.29873e-22	0.288144	0.682	0.589	3.49359e-18
TBL1X	1.4581e-22	-0.391192	0.186	0.284	3.92229e-18
SLC25A3	1.48623e-22	-0.352035	0.429	0.542	3.99797e-18
CCDC97	1.53508e-22	-0.325888	0.106	0.198	4.12937e-18
HLA-DRA	1.67831e-22	0.371093	0.204	0.112	4.51464e-18
PYCARD	1.80383e-22	0.264689	0.2	0.137	4.8523e-18
DYNLRB1	2.02241e-22	0.317618	0.446	0.345	5.44028e-18
SLC7A5	2.5077e-22	-0.326879	0.168	0.275	6.7457e-18
COX6B1	2.53202e-22	0.280065	0.636	0.568	6.81114e-18
GTF3A	3.16569e-22	0.310962	0.477	0.372	8.5157e-18
ABCB1	3.81188e-22	-0.338679	0.105	0.198	1.0254e-17
ARF4	4.03626e-22	-0.326037	0.263	0.383	1.08575e-17
PDCD5	4.05973e-22	0.313108	0.289	0.189	1.09207e-17
ARID5A	4.17916e-22	-0.325661	0.189	0.299	1.12419e-17
POLR3E	4.43189e-22	-0.302904	0.118	0.214	1.19218e-17
RELB	4.72786e-22	-0.444379	0.213	0.298	1.2718e-17
FAM169A	5.17631e-22	-0.264804	0.087	0.174	1.39243e-17
DENND2D	5.72236e-22	0.289099	0.181	0.113	1.53931e-17
COX7C	5.81106e-22	0.222108	0.918	0.888	1.56318e-17
VAMP8	5.81922e-22	0.309935	0.452	0.355	1.56537e-17
SLC2A3	7.29974e-22	-0.421021	0.376	0.485	1.96363e-17
CCDC107	8.1916e-22	0.261541	0.296	0.24	2.20354e-17
HLA-C	9.17982e-22	0.18687	0.997	0.992	2.46937e-17
SRSF11	1.45754e-21	-0.294574	0.539	0.659	3.92077e-17
RORA	1.69199e-21	-0.432423	0.462	0.564	4.55144e-17
SCAF11	1.85538e-21	-0.32589	0.561	0.658	4.99098e-17
CD69	2.36881e-21	0.299601	0.836	0.761	6.37209e-17
SUB1	2.95904e-21	0.219069	0.812	0.805	7.95981e-17
RPS12	3.78108e-21	0.152485	1	1	1.01711e-16
AC016831.7	4.29867e-21	-0.3705	0.183	0.282	1.15634e-16
RNF125	4.7586e-21	-0.274905	0.675	0.688	1.28006e-16
TEX264	5.07691e-21	0.250346	0.183	0.122	1.36569e-16
SQSTM1	5.08735e-21	-0.396003	0.355	0.463	1.3685e-16
FAM89B	5.73322e-21	0.279976	0.189	0.12	1.54224e-16
PLAAT4	6.10697e-21	0.292026	0.678	0.597	1.64277e-16
RGS10	6.83473e-21	0.31565	0.385	0.289	1.83854e-16
XIST	8.08622e-21	-0.343383	0.2	0.308	2.17519e-16
SNHG16	8.48936e-21	-0.333644	0.22	0.326	2.28364e-16
BCL9L	9.03785e-21	-0.248241	0.068	0.144	2.43118e-16
TGFBR3	9.24158e-21	-0.399131	0.303	0.408	2.48598e-16
CAPZA1	1.02012e-20	-0.311425	0.52	0.629	2.74413e-16
RPS27A	1.04458e-20	0.126055	1	0.999	2.80991e-16
DCTN6	1.17609e-20	-0.280335	0.127	0.222	3.16369e-16
RNF213	1.45508e-20	0.318966	0.57	0.471	3.91415e-16
MRPL18	1.61939e-20	0.278859	0.155	0.084	4.35616e-16
DIP2A	1.80761e-20	-0.32646	0.191	0.295	4.86246e-16
RNASEK	1.91049e-20	0.264732	0.656	0.583	5.13921e-16
SNHG9	1.96872e-20	0.31487	0.41	0.325	5.29587e-16
ATP5F1D	1.98849e-20	0.279182	0.516	0.434	5.34904e-16
LAT	1.99401e-20	0.259528	0.272	0.215	5.36388e-16
IFRD1	2.01866e-20	-0.436071	0.231	0.316	5.43018e-16
PLCXD2	2.09496e-20	-0.324981	0.097	0.181	5.63544e-16
EEF1B2	2.30344e-20	0.213381	0.971	0.96	6.19624e-16
BOLA3	2.90209e-20	0.272548	0.18	0.11	7.80663e-16
NDUFA3	2.90445e-20	0.271225	0.469	0.402	7.81298e-16
COPA	2.91645e-20	-0.324693	0.292	0.408	7.84525e-16
KLRC3	3.34628e-20	-0.322823	0.071	0.148	9.00149e-16
SNHG8	3.61279e-20	-0.363744	0.58	0.668	9.7184e-16
HSPA1A	3.70227e-20	0.202609	0.077	0.024	9.9591e-16
PHACTR2	3.97466e-20	-0.461366	0.322	0.385	1.06918e-15
ATP1B3	4.01077e-20	-0.400714	0.446	0.526	1.0789e-15
NOCT	4.41463e-20	-0.258492	0.078	0.157	1.18754e-15
SSH2	4.49664e-20	-0.354508	0.445	0.532	1.2096e-15
C4orf48	4.51565e-20	0.288271	0.241	0.169	1.21471e-15
SRRM2	4.94754e-20	-0.299346	0.595	0.687	1.33089e-15
GRK5	5.11654e-20	-0.425612	0.237	0.335	1.37635e-15
SNX3	5.52843e-20	0.268165	0.285	0.218	1.48715e-15
SSNA1	5.62798e-20	0.289699	0.266	0.184	1.51393e-15
ZNF571	5.90654e-20	-0.241174	0.03	0.085	1.58886e-15
N4BP1	6.27648e-20	-0.326873	0.279	0.392	1.68837e-15
SYTL2	6.34136e-20	-0.37533	0.153	0.241	1.70582e-15
RABGEF1	6.73161e-20	-0.317271	0.214	0.321	1.8108e-15
AC245014.3	6.76745e-20	0.352814	0.203	0.125	1.82044e-15
SMCHD1	7.19942e-20	-0.375657	0.713	0.763	1.93664e-15
AC253572.2	8.03617e-20	0.368523	0.224	0.15	2.16173e-15
AC092338.3	8.99854e-20	-0.254834	0.066	0.139	2.42061e-15
AC067945.4	9.24501e-20	-0.222437	0.056	0.125	2.48691e-15
PARK7	1.0466e-19	0.265584	0.606	0.529	2.81535e-15
ATXN7L1	1.06296e-19	-0.26735	0.097	0.181	2.85935e-15
POLD4	1.23582e-19	0.278646	0.261	0.188	3.32435e-15
KMT2E	1.25598e-19	-0.30044	0.654	0.741	3.37858e-15
PCBD1	1.51273e-19	0.232403	0.098	0.044	4.06924e-15
USP47	1.52052e-19	-0.357249	0.367	0.467	4.0902e-15
SACM1L	1.6486e-19	-0.310535	0.165	0.263	4.43474e-15
OXNAD1	1.84913e-19	0.316142	0.457	0.365	4.97417e-15
ZDBF2	1.93119e-19	-0.280453	0.052	0.118	5.19491e-15
EIF1AX	2.28227e-19	-0.317034	0.423	0.535	6.1393e-15
BRAF	2.51375e-19	-0.327079	0.385	0.493	6.76199e-15
CTSW	2.66979e-19	0.282752	0.618	0.543	7.18175e-15
RPS9	2.83375e-19	0.177783	0.996	0.994	7.62279e-15
KANSL1-AS1	3.04861e-19	0.21922	0.11	0.063	8.20076e-15
UQCR11	3.05746e-19	0.254418	0.734	0.661	8.22457e-15
KAT6A	3.17575e-19	-0.343422	0.383	0.489	8.54277e-15
CLIP4	3.31427e-19	-0.291162	0.149	0.245	8.91537e-15
MT-ND2	3.36138e-19	-0.24345	0.995	0.995	9.04213e-15
ERVK3-1	3.78817e-19	-0.313514	0.202	0.305	1.01902e-14
LGR6	3.84393e-19	-0.270197	0.063	0.135	1.03402e-14
XCL2	4.57912e-19	0.338026	0.359	0.249	1.23178e-14
ARL6IP5	4.8559e-19	0.277955	0.511	0.446	1.30624e-14
UQCRH	5.06257e-19	0.258317	0.631	0.571	1.36183e-14
CEMIP2	5.31076e-19	-0.331213	0.797	0.848	1.4286e-14
ZNF267	5.47792e-19	-0.315759	0.142	0.231	1.47356e-14
GNB1	6.50672e-19	-0.312866	0.324	0.436	1.75031e-14
ARIH1	7.99591e-19	-0.313674	0.5	0.591	2.1509e-14
GTPBP1	8.16587e-19	-0.236633	0.102	0.186	2.19662e-14
FAU	8.52061e-19	0.133494	0.998	0.997	2.29204e-14
CDKN1B	1.12394e-18	-0.284675	0.194	0.296	3.0234e-14
NEK7	1.24726e-18	-0.33441	0.31	0.421	3.35513e-14
AGTRAP	1.40194e-18	0.233311	0.191	0.143	3.77121e-14
FKBP11	1.57157e-18	0.351865	0.451	0.382	4.22751e-14
NAA50	1.62393e-18	-0.296994	0.269	0.379	4.36838e-14
MT-ATP6	1.72264e-18	-0.134709	0.999	0.999	4.6339e-14
RPL35A	1.9297e-18	0.143175	0.998	0.998	5.1909e-14
CPNE2	1.95311e-18	0.21386	0.072	0.027	5.25388e-14
PPP1R18	1.98038e-18	0.241754	0.191	0.139	5.32722e-14
NEK1	2.19115e-18	-0.329178	0.129	0.215	5.89418e-14
NFKBIA	2.21346e-18	0.347286	0.433	0.332	5.9542e-14
RPL34	2.22902e-18	0.145652	1	1	5.99606e-14
RAC2	2.29751e-18	0.29632	0.514	0.429	6.18031e-14
CCDC85B	2.37565e-18	0.27476	0.441	0.362	6.3905e-14
SIRPG	2.44243e-18	0.247057	0.147	0.094	6.57013e-14
DNAJC15	2.44945e-18	0.293233	0.297	0.214	6.58902e-14
GNG2	2.67391e-18	-0.324203	0.531	0.628	7.19282e-14
SKI	2.73364e-18	-0.290754	0.124	0.209	7.35349e-14
GLRX	2.89872e-18	0.245763	0.136	0.07	7.79755e-14
PSMB3	2.98331e-18	0.247946	0.374	0.304	8.0251e-14
PAM	2.99166e-18	-0.340795	0.343	0.449	8.04756e-14
STAU1	3.02388e-18	-0.259125	0.268	0.378	8.13422e-14
MXRA7	3.48758e-18	-0.260945	0.095	0.175	9.38158e-14
KIF9-AS1	3.79115e-18	-0.240939	0.048	0.111	1.01982e-13
PFKFB3	3.79622e-18	-0.229062	0.093	0.171	1.02118e-13
IL2RB	3.87711e-18	-0.171584	0.203	0.292	1.04294e-13
SSR4	4.6204e-18	0.238453	0.743	0.663	1.24289e-13
DDX3X	4.73607e-18	-0.302585	0.452	0.557	1.274e-13
TM9SF3	6.05423e-18	-0.293547	0.351	0.464	1.62859e-13
NDUFC2	6.65222e-18	0.242036	0.466	0.405	1.78945e-13
LRCH3	7.1049e-18	-0.307693	0.164	0.252	1.91122e-13
MBP	7.44407e-18	-0.322043	0.537	0.627	2.00246e-13
CALM2	7.74289e-18	-0.251495	0.703	0.784	2.08284e-13
CHD2	7.85157e-18	-0.305015	0.578	0.671	2.11207e-13
KDM6B	8.09116e-18	-0.232338	0.071	0.143	2.17652e-13
ANXA1	9.36668e-18	0.22418	0.553	0.439	2.51964e-13
SERINC1	9.6908e-18	-0.310675	0.365	0.462	2.60682e-13
CHMP1B	9.90601e-18	-0.26248	0.134	0.222	2.66472e-13
LINC01871	1.02865e-17	-0.41895	0.519	0.603	2.76706e-13
RGS19	1.16847e-17	0.248341	0.171	0.105	3.14319e-13
TMEM259	1.18135e-17	-0.224122	0.105	0.185	3.17783e-13
CDC42SE2	1.20441e-17	-0.231798	0.854	0.906	3.23986e-13
GSTP1	1.21335e-17	0.270182	0.493	0.429	3.26391e-13
COX17	1.2331e-17	0.29394	0.412	0.329	3.31704e-13
HSPA5	1.23991e-17	-0.36376	0.495	0.593	3.33536e-13
BANP	1.26614e-17	-0.314546	0.12	0.199	3.40592e-13
HMGB2	1.26651e-17	-0.380795	0.338	0.44	3.4069e-13
PSMA5	1.36888e-17	0.248154	0.322	0.263	3.68228e-13
CTPS1	1.69839e-17	-0.242246	0.102	0.181	4.56867e-13
EIF5	1.73314e-17	-0.272055	0.45	0.562	4.66215e-13
LAMTOR2	2.26209e-17	0.222393	0.168	0.113	6.08501e-13
CALM1	2.34258e-17	-0.198493	0.97	0.972	6.30153e-13
PSMB10	2.42558e-17	0.216543	0.324	0.287	6.5248e-13
TPM4	2.43295e-17	-0.300329	0.143	0.229	6.54463e-13
GIMAP4	2.47079e-17	0.300631	0.41	0.321	6.64642e-13
MS4A1	2.52713e-17	0.230258	0.108	0.062	6.79798e-13
LSM6	2.68907e-17	0.266618	0.271	0.199	7.23359e-13
FAM107B	2.72872e-17	-0.329801	0.497	0.548	7.34025e-13
FTL	2.8378e-17	0.220797	0.979	0.967	7.63369e-13
APRT	2.85085e-17	0.262068	0.576	0.484	7.66879e-13
ATXN1	2.92398e-17	-0.306738	0.651	0.725	7.86551e-13
LAMTOR4	2.93e-17	0.255794	0.459	0.384	7.8817e-13
FKBP4	2.96982e-17	0.173353	0.066	0.027	7.98882e-13
SRP14	3.12958e-17	0.186713	0.914	0.885	8.41856e-13
ICAM3	3.25484e-17	0.262391	0.429	0.351	8.75551e-13
PNRC1	3.26299e-17	-0.310534	0.783	0.844	8.77744e-13
ATP5MC2	3.30066e-17	0.237261	0.717	0.64	8.87878e-13
LGALS1	3.63514e-17	0.403898	0.332	0.236	9.77853e-13
PHF12	3.82406e-17	-0.258535	0.121	0.205	1.02867e-12
GLCCI1	3.93817e-17	-0.392163	0.272	0.365	1.05937e-12
LIMD2	4.18151e-17	-0.315198	0.415	0.516	1.12483e-12
CDK2AP2	4.58648e-17	0.219717	0.188	0.149	1.23376e-12
TMEM39A	4.90981e-17	-0.302861	0.136	0.216	1.32074e-12
DDX5	5.42702e-17	0.165225	0.967	0.933	1.45987e-12
GOLGA4	5.53177e-17	-0.288146	0.367	0.475	1.48805e-12
CACYBP	6.02895e-17	0.284597	0.314	0.226	1.62179e-12
ALG13	6.03382e-17	-0.320188	0.261	0.36	1.6231e-12
ERO1B	7.09967e-17	-0.291003	0.16	0.25	1.90981e-12
SIPA1	7.11224e-17	-0.175711	0.152	0.233	1.91319e-12
SELENOH	7.13869e-17	0.269249	0.435	0.356	1.92031e-12
PGAP1	7.74432e-17	-0.281661	0.037	0.09	2.08322e-12
SNHG6	8.29207e-17	-0.285745	0.739	0.805	2.23057e-12
RAP1B	8.29861e-17	-0.262984	0.636	0.719	2.23233e-12
TNFRSF9	8.91867e-17	-0.386479	0.078	0.139	2.39912e-12
KLRG1	8.92445e-17	0.29395	0.45	0.399	2.40068e-12
TOX4	8.92716e-17	-0.269357	0.17	0.262	2.40141e-12
RPL11	9.1114e-17	0.129988	0.999	1	2.45097e-12
TBCD	9.14249e-17	-0.248709	0.102	0.18	2.45933e-12
ITGA5	9.1806e-17	-0.16899	0.038	0.092	2.46958e-12
NANS	9.21441e-17	-0.196091	0.062	0.126	2.47868e-12
CRTAM	9.29839e-17	-0.400598	0.325	0.409	2.50127e-12
RAN	1.01739e-16	0.252527	0.509	0.435	2.73679e-12
HSP90AB1	1.1014e-16	0.233123	0.799	0.738	2.96276e-12
NDUFA1	1.15544e-16	0.219728	0.68	0.621	3.10814e-12
ZFP30	1.16427e-16	-0.151533	0.018	0.061	3.13188e-12
ST3GAL5	1.17073e-16	-0.24047	0.105	0.183	3.14925e-12
FMNL1	1.34165e-16	-0.258635	0.171	0.263	3.60904e-12
STAT5A	1.34513e-16	-0.260242	0.092	0.166	3.6184e-12
RPS27L	1.42036e-16	0.308725	0.497	0.412	3.82078e-12
ID2	1.45845e-16	0.329069	0.547	0.502	3.92324e-12
KLF3	1.73321e-16	-0.303663	0.226	0.321	4.66234e-12
COX8A	2.01291e-16	0.24101	0.595	0.524	5.41473e-12
TMEM59	2.13915e-16	0.231048	0.548	0.492	5.75432e-12
CTSC	2.21775e-16	0.28248	0.413	0.341	5.96575e-12
ANK3	2.2914e-16	-0.356061	0.209	0.303	6.16387e-12
TSC22D2	2.30869e-16	-0.246808	0.12	0.2	6.21038e-12
EPB41L4A-AS1	2.4529e-16	-0.321009	0.263	0.348	6.59831e-12
TRIM24	2.47561e-16	-0.208583	0.076	0.145	6.65938e-12
GTDC1	2.62032e-16	-0.296803	0.324	0.426	7.04866e-12
HNRNPA1	2.92837e-16	-0.230462	0.732	0.804	7.87733e-12
PSMB8	3.14193e-16	0.259512	0.491	0.404	8.45178e-12
SNX9	3.30872e-16	-0.333849	0.125	0.204	8.90044e-12
RPL23A	3.43845e-16	0.12677	0.999	0.997	9.24944e-12
PIN4	4.10188e-16	0.216476	0.184	0.137	1.1034e-11
PPP2R2B	4.20011e-16	0.322404	0.339	0.259	1.12983e-11
ST6GAL1	4.39709e-16	0.290799	0.233	0.17	1.18282e-11
RBPJ	4.47594e-16	-0.287565	0.187	0.274	1.20403e-11
PCSK1N	4.59545e-16	0.192856	0.063	0.02	1.23618e-11
HIKESHI	5.58889e-16	0.199777	0.147	0.104	1.50341e-11
YIPF5	5.62019e-16	-0.220985	0.093	0.166	1.51183e-11
DBI	5.75186e-16	0.233917	0.53	0.438	1.54725e-11
MRPS34	5.75906e-16	0.254763	0.223	0.155	1.54919e-11
LINC02649	5.90459e-16	-0.181087	0.018	0.059	1.58834e-11
KANSL1	6.27806e-16	-0.294116	0.464	0.548	1.6888e-11
CD74	6.38849e-16	0.317746	0.568	0.491	1.7185e-11
MTERF4	6.85214e-16	-0.24816	0.188	0.281	1.84323e-11
PLK3	7.19633e-16	-0.165926	0.053	0.11	1.93581e-11
KLF2	7.31877e-16	0.35221	0.532	0.471	1.96875e-11
SENP6	7.56954e-16	-0.285327	0.311	0.414	2.03621e-11
MTIF3	8.01436e-16	0.252632	0.164	0.104	2.15586e-11
SLA2	8.48394e-16	-0.330831	0.221	0.308	2.28218e-11
PATL2	8.52593e-16	0.23133	0.156	0.097	2.29348e-11
GATAD2B	8.55402e-16	-0.248654	0.217	0.313	2.30103e-11
RYBP	8.70581e-16	-0.257035	0.153	0.24	2.34186e-11
WDR47	9.4383e-16	-0.145418	0.046	0.098	2.5389e-11
AC007952.4	9.95803e-16	0.300938	0.257	0.191	2.67871e-11
SUPT6H	1.01968e-15	-0.252646	0.174	0.264	2.74293e-11
SSBP4	1.04316e-15	0.231335	0.209	0.152	2.80611e-11
RPL19	1.15442e-15	0.130279	0.999	0.998	3.10538e-11
HECTD1	1.19423e-15	-0.33797	0.273	0.359	3.21247e-11
PLEKHJ1	1.20811e-15	0.227586	0.191	0.136	3.24981e-11
DUT	1.23368e-15	0.26489	0.269	0.196	3.3186e-11
ZNF184	1.28651e-15	-0.15209	0.029	0.075	3.46072e-11
TALDO1	1.30058e-15	0.216244	0.178	0.124	3.49857e-11
TRA2B	1.31188e-15	0.242706	0.629	0.602	3.52896e-11
HACD3	1.3883e-15	-0.235112	0.122	0.202	3.73452e-11
CD28	1.44904e-15	-0.323813	0.185	0.269	3.89791e-11
H2AFJ	1.4775e-15	-0.323424	0.197	0.278	3.97447e-11
SGMS1	1.54664e-15	-0.257391	0.163	0.25	4.16047e-11
RPS25	1.61112e-15	0.132526	0.999	0.998	4.33393e-11
ZNHIT1	1.82452e-15	0.261618	0.253	0.184	4.90795e-11
DUSP16	1.89271e-15	-0.228441	0.084	0.153	5.0914e-11
CNPY3	1.94121e-15	0.186327	0.212	0.173	5.22184e-11
CCT5	1.99863e-15	0.20181	0.183	0.136	5.37632e-11
CHKA	2.03616e-15	-0.18868	0.029	0.076	5.47727e-11
CASP3	2.17389e-15	-0.234605	0.127	0.207	5.84775e-11
MCM6	2.33357e-15	-0.213664	0.064	0.127	6.27731e-11
KRAS	2.33915e-15	-0.311234	0.254	0.341	6.2923e-11
CARD16	2.35461e-15	0.269609	0.308	0.241	6.33391e-11
MCL1	2.37602e-15	-0.305151	0.288	0.378	6.3915e-11
ANAPC11	2.44324e-15	0.20222	0.288	0.246	6.57231e-11
HLA-DQA1	2.46258e-15	0.269611	0.15	0.091	6.62434e-11
HBB	2.67719e-15	-1.25268	0.059	0.12	7.20163e-11
ENOSF1	2.77714e-15	-0.197085	0.1	0.171	7.4705e-11
GAPDH	3.03325e-15	0.20777	0.803	0.746	8.15943e-11
TRIM69	3.40156e-15	0.185405	0.083	0.039	9.15018e-11
OGT	3.58931e-15	-0.256445	0.239	0.336	9.65526e-11
KCTD20	3.62126e-15	-0.271346	0.139	0.215	9.74119e-11
ARPC5	3.74645e-15	0.236527	0.372	0.318	1.00779e-10
LINC02320	3.75923e-15	-0.261669	0.059	0.108	1.01123e-10
FGFBP2	3.86814e-15	0.234431	0.066	0.026	1.04053e-10
CD63	4.26989e-15	0.272461	0.526	0.433	1.1486e-10
DSTN	4.29616e-15	0.269308	0.314	0.234	1.15567e-10
NDUFB7	4.40715e-15	0.235515	0.359	0.291	1.18552e-10
CCR7	4.56229e-15	-0.164797	0.021	0.062	1.22726e-10
CD5	4.6584e-15	-0.290784	0.162	0.241	1.25311e-10
USP34	4.75744e-15	-0.261466	0.438	0.537	1.27975e-10
FKBP5	4.78072e-15	0.28874	0.372	0.279	1.28601e-10
SUN2	4.83207e-15	-0.214708	0.208	0.299	1.29983e-10
MAP2K6	5.00324e-15	0.175754	0.089	0.054	1.34587e-10
IPPK	5.0813e-15	-0.181796	0.05	0.106	1.36687e-10
GPR68	5.21567e-15	0.15806	0.073	0.042	1.40301e-10
CASP4	5.44462e-15	0.253418	0.329	0.266	1.4646e-10
ATP5PD	5.53661e-15	0.252137	0.359	0.294	1.48935e-10
CEP57	5.59899e-15	-0.211825	0.168	0.252	1.50613e-10
NDUFS7	6.02136e-15	0.210806	0.216	0.167	1.61975e-10
HMOX2	6.10226e-15	0.229807	0.205	0.156	1.64151e-10
NEDD8	6.37408e-15	0.236081	0.443	0.374	1.71463e-10
RBM25	7.0824e-15	-0.27715	0.421	0.516	1.90516e-10
PBX4	7.16786e-15	-0.335831	0.213	0.286	1.92816e-10
NKTR	7.55313e-15	-0.261105	0.375	0.478	2.03179e-10
ZFAND3	7.64265e-15	-0.295022	0.396	0.494	2.05587e-10
SNHG12	7.88404e-15	-0.23318	0.147	0.229	2.12081e-10
ITPR1	7.93807e-15	-0.272718	0.154	0.237	2.13534e-10
JARID2	8.07921e-15	-0.270312	0.244	0.339	2.17331e-10
ANXA5	8.61715e-15	0.23758	0.206	0.154	2.31801e-10
ICAM2	8.7265e-15	0.20919	0.144	0.093	2.34743e-10
SRRT	9.30041e-15	-0.298173	0.162	0.242	2.50181e-10
THEMIS	1.01877e-14	0.340306	0.452	0.384	2.74049e-10
RPL37	1.15281e-14	0.135955	0.999	0.998	3.10107e-10
ETF1	1.18898e-14	-0.248482	0.2	0.291	3.19836e-10
LDHB	1.2457e-14	0.24651	0.455	0.397	3.35094e-10
ENC1	1.27669e-14	-0.321558	0.16	0.233	3.4343e-10
TBC1D5	1.29335e-14	0.28073	0.421	0.332	3.47912e-10
AL137856.1	1.30737e-14	-0.176815	0.094	0.16	3.51681e-10
INSIG1	1.40848e-14	-0.21597	0.059	0.116	3.7888e-10
NUCKS1	1.41162e-14	-0.265458	0.422	0.524	3.79725e-10
ZNF706	1.47535e-14	0.242818	0.328	0.258	3.96868e-10
CD48	1.54449e-14	0.222536	0.749	0.701	4.15468e-10
COX5A	1.6211e-14	0.240565	0.333	0.26	4.36075e-10
NUP58	1.66061e-14	-0.262768	0.167	0.251	4.46704e-10
FAM120AOS	1.67576e-14	-0.228284	0.112	0.186	4.5078e-10
VAV3	1.75229e-14	-0.38034	0.407	0.487	4.71367e-10
MAP3K2	1.79605e-14	-0.28407	0.332	0.423	4.83138e-10
NBEAL2	2.06734e-14	-0.203154	0.06	0.119	5.56116e-10
ATP6V0E1	2.24282e-14	0.167939	0.585	0.579	6.03319e-10
CCL3	2.258e-14	0.551593	0.229	0.183	6.07403e-10
MT1E	2.35445e-14	0.215778	0.107	0.054	6.33347e-10
ZDHHC7	2.3635e-14	-0.133032	0.065	0.117	6.35783e-10
CALHM6	2.46134e-14	0.16279	0.054	0.019	6.62102e-10
PPA1	2.63086e-14	0.252654	0.245	0.177	7.07702e-10
ETV3	2.64106e-14	-0.200483	0.115	0.187	7.10445e-10
CZIB	2.6501e-14	0.199018	0.118	0.072	7.12876e-10
ASAP1	2.7219e-14	-0.31732	0.244	0.333	7.32191e-10
FAM133B	2.72656e-14	-0.273385	0.409	0.509	7.33446e-10
BCAP31	2.76752e-14	0.217115	0.252	0.198	7.44464e-10
EPC1	2.86222e-14	0.210858	0.643	0.597	7.69938e-10
F2R	3.1273e-14	-0.267109	0.194	0.282	8.41243e-10
RPL18	3.37461e-14	0.146868	0.997	0.996	9.07771e-10
PUM2	3.47885e-14	-0.267813	0.402	0.493	9.35812e-10
LPXN	3.51874e-14	-0.206253	0.185	0.27	9.46542e-10
BTN3A2	3.67379e-14	0.220449	0.225	0.179	9.88249e-10
COX6A1	3.75815e-14	0.241898	0.59	0.512	1.01094e-09
IKZF1	3.8575e-14	-0.257373	0.535	0.626	1.03767e-09
VPS13C	3.92448e-14	-0.246089	0.443	0.544	1.05569e-09
GRAMD1B	3.97242e-14	-0.225385	0.054	0.109	1.06858e-09
REX1BD	4.05043e-14	0.225105	0.409	0.342	1.08956e-09
HNRNPA3	4.49885e-14	-0.230263	0.629	0.714	1.21019e-09
PTGDR	4.66673e-14	0.205563	0.181	0.142	1.25535e-09
TMEM160	4.97518e-14	0.210583	0.301	0.249	1.33832e-09
TRMT112	5.00611e-14	0.166351	0.509	0.503	1.34664e-09
GIMAP7	5.17697e-14	0.263741	0.429	0.366	1.3926e-09
A2M	5.22481e-14	-0.190285	0.257	0.347	1.40547e-09
GADD45A	5.31605e-14	-0.274076	0.102	0.172	1.43002e-09
NDUFA11	5.57981e-14	0.210735	0.418	0.362	1.50097e-09
AC008771.1	5.70284e-14	-0.13223	0.023	0.063	1.53406e-09
XAF1	5.83127e-14	0.239456	0.139	0.08	1.56861e-09
OTULINL	5.8584e-14	-0.184152	0.123	0.191	1.57591e-09
RABEP1	6.23653e-14	-0.244278	0.228	0.319	1.67763e-09
HMGN3	6.57025e-14	0.241965	0.297	0.23	1.7674e-09
AF305872.2	6.60543e-14	-0.123427	0.031	0.074	1.77686e-09
RPL15	6.66157e-14	0.136959	0.996	0.995	1.79196e-09
PRKCI	6.71865e-14	-0.20506	0.062	0.12	1.80732e-09
C2orf74	6.76092e-14	0.180874	0.078	0.035	1.81869e-09
KDM2B	6.83522e-14	-0.243079	0.132	0.209	1.83868e-09
TMEM258	7.08321e-14	0.210037	0.501	0.451	1.90538e-09
WDR33	7.77538e-14	-0.20055	0.289	0.384	2.09158e-09
AP2M1	8.55488e-14	0.160938	0.189	0.158	2.30126e-09
SRPRA	8.82431e-14	-0.258656	0.159	0.235	2.37374e-09
SEPTIN2	8.94822e-14	-0.224778	0.223	0.313	2.40707e-09
OAZ1	9.35958e-14	0.192287	0.781	0.768	2.51773e-09
PHF20L1	9.38882e-14	-0.256034	0.194	0.28	2.52559e-09
AP2S1	9.57817e-14	0.213277	0.236	0.18	2.57653e-09
AC108863.2	1.05707e-13	-0.144212	0.034	0.08	2.84351e-09
GIMAP1	1.07778e-13	0.227888	0.199	0.139	2.89922e-09
BRK1	1.12942e-13	0.240811	0.336	0.261	3.03814e-09
DNAJA1	1.1468e-13	0.229042	0.605	0.511	3.0849e-09
PPIG	1.19936e-13	-0.257958	0.398	0.494	3.22628e-09
MEAF6	1.32966e-13	0.222466	0.259	0.195	3.57678e-09
SOS2	1.37027e-13	-0.276832	0.251	0.338	3.68604e-09
ELOVL5	1.37083e-13	-0.25976	0.255	0.347	3.68753e-09
SLFN12L	1.42284e-13	-0.261468	0.369	0.468	3.82744e-09
DDIT3	1.4522e-13	-0.288087	0.114	0.176	3.90642e-09
NOP10	1.46997e-13	0.240239	0.329	0.264	3.95422e-09
BAX	1.47445e-13	0.276219	0.322	0.243	3.96627e-09
GSTO1	1.50527e-13	0.188923	0.245	0.207	4.04916e-09
ZNF276	1.72407e-13	-0.158821	0.089	0.148	4.63775e-09
PGLS	1.77395e-13	0.227389	0.218	0.158	4.77193e-09
RAP1A	1.78522e-13	-0.254958	0.414	0.509	4.80225e-09
SLAMF6	1.9987e-13	0.217177	0.171	0.12	5.37651e-09
HLA-DMA	2.26524e-13	0.215543	0.162	0.113	6.09351e-09
FAM53B-AS1	2.27147e-13	-0.133376	0.021	0.059	6.11025e-09
RARA	2.28952e-13	-0.14819	0.026	0.068	6.15882e-09
BEX5	2.30627e-13	-0.212426	0.047	0.098	6.20387e-09
SLC25A26	2.3989e-13	-0.289859	0.258	0.346	6.45303e-09
UBE2L6	2.43964e-13	0.20511	0.173	0.127	6.56263e-09
ATP5MC1	2.53458e-13	0.201087	0.24	0.19	6.81801e-09
PLEKHB2	2.5788e-13	-0.185512	0.098	0.163	6.93696e-09
STAG2	2.66212e-13	-0.253194	0.483	0.572	7.16111e-09
P2RY10	2.68003e-13	-0.251378	0.18	0.262	7.20927e-09
TMBIM4	2.72355e-13	0.214256	0.407	0.36	7.32634e-09
WSB1	2.77859e-13	-0.273017	0.308	0.397	7.4744e-09
IL2RG	3.01281e-13	0.228695	0.531	0.466	8.10445e-09
INPP4B	3.1974e-13	0.28484	0.518	0.448	8.60101e-09
NFATC3	3.26087e-13	0.243394	0.248	0.184	8.77174e-09
USP3	3.30816e-13	-0.271106	0.344	0.433	8.89896e-09
ZNF506	3.3168e-13	-0.233601	0.139	0.215	8.92219e-09
CYBC1	3.34235e-13	0.167362	0.101	0.069	8.99093e-09
TBCB	3.50215e-13	0.194588	0.25	0.201	9.42079e-09
BFAR	3.62259e-13	-0.220751	0.097	0.163	9.74478e-09
NAMPT	3.87553e-13	-0.259157	0.208	0.293	1.04252e-08
VKORC1	4.16375e-13	0.110098	0.115	0.103	1.12005e-08
SLC35D1	4.28423e-13	-0.204289	0.1	0.166	1.15246e-08
CRK	4.3176e-13	-0.140814	0.048	0.097	1.16143e-08
NDUFB1	4.34163e-13	0.235124	0.414	0.341	1.1679e-08
PPP1CB	4.4409e-13	-0.253295	0.44	0.532	1.1946e-08
TNFSF9	4.44501e-13	-0.167336	0.043	0.091	1.19571e-08
STK4	4.86938e-13	-0.227663	0.674	0.741	1.30986e-08
PRDX1	5.07131e-13	0.183064	0.305	0.274	1.36418e-08
EDF1	5.42265e-13	0.198826	0.685	0.642	1.45869e-08
PFDN5	5.76834e-13	0.152267	0.96	0.951	1.55168e-08
BCR	5.83113e-13	-0.227619	0.091	0.153	1.56857e-08
MRPL52	5.85669e-13	0.226023	0.251	0.194	1.57545e-08
SPECC1	5.8945e-13	0.191824	0.095	0.047	1.58562e-08
DAPK2	6.10231e-13	-0.197053	0.023	0.061	1.64152e-08
TNFAIP8	6.43706e-13	0.229735	0.452	0.405	1.73157e-08
TRAPPC1	6.66216e-13	0.238424	0.366	0.294	1.79212e-08
RANGAP1	6.85118e-13	-0.229246	0.079	0.136	1.84297e-08
TLE5	6.91248e-13	0.218406	0.622	0.555	1.85946e-08
PDLIM2	7.21979e-13	0.180548	0.186	0.153	1.94212e-08
UBE2O	7.28733e-13	-0.188806	0.061	0.116	1.96029e-08
CST7	7.9449e-13	-0.201039	0.859	0.896	2.13718e-08
CORO1B	8.5827e-13	0.190381	0.138	0.104	2.30875e-08
MRPS12	9.13838e-13	0.206533	0.16	0.097	2.45823e-08
RBCK1	9.42346e-13	0.218989	0.256	0.2	2.53491e-08
GPSM3	9.48653e-13	0.213156	0.472	0.414	2.55188e-08
HIST1H1C	9.82659e-13	-0.436386	0.246	0.319	2.64335e-08
NCL	9.86133e-13	-0.22559	0.548	0.637	2.6527e-08
RB1CC1	1.00095e-12	-0.228794	0.286	0.378	2.69256e-08
MAF	1.0062e-12	0.25776	0.363	0.309	2.70669e-08
SMAD4	1.16367e-12	-0.203394	0.138	0.212	3.13027e-08
THRAP3	1.17913e-12	-0.239638	0.358	0.451	3.17186e-08
PRKX	1.21391e-12	-0.284143	0.299	0.379	3.26543e-08
TPT1	1.23771e-12	0.128042	0.999	1	3.32945e-08
IL4R	1.2516e-12	-0.199675	0.09	0.153	3.36682e-08
CSK	1.26153e-12	0.195902	0.204	0.161	3.39353e-08
GNG5	1.30125e-12	0.231433	0.44	0.367	3.50038e-08
VPS54	1.37001e-12	-0.211534	0.084	0.145	3.68531e-08
CRIP1	1.41163e-12	0.119275	0.643	0.548	3.79728e-08
CCDC91	1.49585e-12	-0.278662	0.376	0.467	4.02384e-08
PAF1	1.58841e-12	-0.177261	0.048	0.098	4.27283e-08
TMEM41B	1.61355e-12	-0.240094	0.121	0.187	4.34044e-08
CCDC167	1.6316e-12	0.192513	0.192	0.148	4.389e-08
GNL3	1.64228e-12	-0.211361	0.111	0.179	4.41772e-08
RASSF3	1.6456e-12	-0.275067	0.17	0.243	4.42667e-08
SUGT1	1.67636e-12	0.228939	0.214	0.152	4.5094e-08
APMAP	1.68511e-12	-0.231148	0.289	0.38	4.53294e-08
IPCEF1	1.76065e-12	0.241489	0.246	0.186	4.73615e-08
TRAF1	1.81797e-12	-0.266303	0.117	0.174	4.89034e-08
ARID4B	1.86207e-12	-0.212364	0.653	0.735	5.00896e-08
ZBTB7A	1.8892e-12	-0.224209	0.159	0.235	5.08194e-08
NDUFB4	1.89221e-12	0.216426	0.462	0.387	5.09004e-08
MATK	1.89284e-12	0.196069	0.302	0.252	5.09173e-08
ATP2B4	1.99173e-12	0.124636	0.189	0.181	5.35775e-08
NUP160	2.02306e-12	-0.227342	0.13	0.202	5.44203e-08
INPP5D	2.11018e-12	-0.270758	0.431	0.486	5.67639e-08
PLXND1	2.14578e-12	-0.193222	0.059	0.113	5.77216e-08
PTGER2	2.21854e-12	0.193012	0.091	0.047	5.96787e-08
NTMT1	2.22084e-12	-0.186905	0.081	0.141	5.97407e-08
CD3E	2.25254e-12	0.21018	0.779	0.717	6.05934e-08
CCNG1	2.29828e-12	-0.230644	0.1	0.163	6.18237e-08
HACD4	2.30905e-12	0.218787	0.181	0.126	6.21135e-08
WDR37	2.31034e-12	-0.2575	0.185	0.264	6.21482e-08
POM121	2.37349e-12	-0.200211	0.118	0.187	6.38469e-08
OST4	2.48042e-12	0.176814	0.847	0.821	6.67234e-08
LMNA	2.49241e-12	-0.233213	0.037	0.079	6.7046e-08
ANKRD13C	2.60082e-12	-0.217771	0.115	0.182	6.9962e-08
SSBP1	2.60371e-12	0.22026	0.461	0.398	7.00398e-08
POP5	2.61802e-12	0.15407	0.16	0.131	7.04249e-08
TRIM38	2.67804e-12	-0.187563	0.123	0.191	7.20393e-08
PIN1	2.73574e-12	0.195466	0.243	0.196	7.35913e-08
TMSB4X	2.75792e-12	0.135399	1	0.999	7.41881e-08
ARHGEF7	2.89361e-12	-0.240045	0.131	0.201	7.78382e-08
SRI	2.93321e-12	0.181903	0.326	0.284	7.89035e-08
GTF2H5	3.06237e-12	0.192409	0.136	0.092	8.23778e-08
NEPRO	3.21775e-12	-0.208761	0.089	0.15	8.65574e-08
TP53BP2	3.25219e-12	0.246873	0.253	0.207	8.74839e-08
IP6K1	3.31588e-12	-0.244786	0.164	0.236	8.91971e-08
UBE2D3	3.39805e-12	-0.240025	0.609	0.689	9.14075e-08
GLG1	3.5273e-12	-0.159312	0.234	0.313	9.48843e-08
ECHS1	3.57587e-12	0.196632	0.166	0.108	9.61908e-08
VAMP5	3.70166e-12	0.228074	0.292	0.232	9.95747e-08
GFPT1	3.9857e-12	-0.239392	0.167	0.242	1.07215e-07
ARPC3	4.26606e-12	0.177434	0.788	0.716	1.14757e-07
TMEM35B	4.27132e-12	0.155042	0.168	0.141	1.14899e-07
YTHDC1	4.34522e-12	-0.264261	0.405	0.492	1.16886e-07
NDUFAB1	4.48311e-12	0.219941	0.322	0.252	1.20596e-07
SCP2	4.71353e-12	0.163918	0.223	0.192	1.26794e-07
C9orf16	4.73578e-12	0.217287	0.467	0.408	1.27392e-07
ATOX1	4.73903e-12	0.206733	0.15	0.105	1.2748e-07
CNPY2	4.80298e-12	0.183974	0.241	0.202	1.292e-07
DHCR7	5.03048e-12	-0.114367	0.028	0.063	1.3532e-07
CDC26	5.30085e-12	0.174963	0.208	0.172	1.42593e-07
OFD1	5.42026e-12	-0.245484	0.309	0.398	1.45805e-07
ATP6V1F	5.86399e-12	0.219772	0.345	0.275	1.57741e-07
EVI2A	6.10868e-12	-0.212134	0.228	0.311	1.64324e-07
TNRC6B	6.44618e-12	-0.215115	0.619	0.682	1.73402e-07
CD3G	7.04804e-12	0.224381	0.696	0.635	1.89592e-07
RELA	7.12336e-12	-0.193282	0.088	0.148	1.91618e-07
ZNF33A	7.22809e-12	-0.232773	0.177	0.254	1.94436e-07
SRSF9	7.3871e-12	0.198973	0.455	0.397	1.98713e-07
PSMD5	7.54703e-12	-0.19669	0.124	0.191	2.03015e-07
LINC00861	7.6152e-12	0.227059	0.265	0.219	2.04849e-07
MNAT1	7.664e-12	-0.233373	0.18	0.257	2.06162e-07
IRF3	7.83319e-12	0.197267	0.185	0.135	2.10713e-07
FOXK2	7.86517e-12	-0.209605	0.126	0.195	2.11573e-07
SAMD4B	7.97494e-12	-0.188451	0.07	0.125	2.14526e-07
PGP	8.43586e-12	0.18497	0.174	0.127	2.26925e-07
ZNF540	8.87478e-12	-0.172565	0.039	0.083	2.38731e-07
NAA10	8.89592e-12	0.196287	0.163	0.116	2.393e-07
RHOQ	9.11562e-12	-0.187581	0.065	0.119	2.4521e-07
SFPQ	9.15827e-12	-0.230264	0.459	0.541	2.46357e-07
POLR3GL	9.21046e-12	0.216009	0.279	0.223	2.47761e-07
SIGIRR	1.0011e-11	0.203583	0.278	0.234	2.69295e-07
RPA1	1.05009e-11	-0.163955	0.074	0.128	2.82474e-07
FASLG	1.06426e-11	-0.104025	0.053	0.092	2.86285e-07
GUK1	1.08533e-11	-0.239821	0.731	0.773	2.91954e-07
PDCD1	1.10702e-11	-0.204984	0.055	0.104	2.97788e-07
AC026202.2	1.1366e-11	-0.129611	0.055	0.101	3.05744e-07
PIP4K2A	1.14587e-11	-0.213476	0.615	0.695	3.08239e-07
RNF38	1.17639e-11	-0.253493	0.385	0.458	3.16448e-07
IWS1	1.17959e-11	-0.200813	0.127	0.195	3.17309e-07
SNN	1.24775e-11	-0.159117	0.038	0.081	3.35645e-07
FAM174C	1.26651e-11	0.212235	0.248	0.184	3.40692e-07
JMY	1.29128e-11	-0.22357	0.197	0.275	3.47355e-07
SELPLG	1.30735e-11	-0.177116	0.078	0.134	3.51678e-07
SNRK	1.31183e-11	-0.214541	0.292	0.379	3.52883e-07
SNRPD2	1.33469e-11	0.19364	0.652	0.598	3.59031e-07
PRKCE	1.35342e-11	-0.237689	0.155	0.228	3.64071e-07
ARHGAP26	1.35981e-11	-0.266203	0.508	0.563	3.65788e-07
PPIA	1.36684e-11	0.181975	0.806	0.775	3.6768e-07
RBKS	1.4213e-11	-0.19061	0.031	0.07	3.82331e-07
STUB1	1.44746e-11	0.19124	0.302	0.248	3.89367e-07
HCLS1	1.4625e-11	-0.0903607	0.318	0.39	3.93412e-07
BEX4	1.46664e-11	-0.217818	0.141	0.212	3.94527e-07
ABHD14A	1.49566e-11	0.157634	0.143	0.111	4.02333e-07
BRD2	1.52198e-11	-0.124179	0.248	0.32	4.09414e-07
RNASEH2C	1.54397e-11	0.145159	0.177	0.156	4.15328e-07
FAM102A	1.58368e-11	-0.138332	0.132	0.192	4.26009e-07
LINC00426	1.69177e-11	0.150348	0.066	0.031	4.55087e-07
PHLDB3	1.70554e-11	-0.113075	0.024	0.058	4.58791e-07
SKAP2	1.76991e-11	0.214288	0.155	0.112	4.76107e-07
PIKFYVE	1.8379e-11	-0.197279	0.077	0.133	4.94396e-07
NUTF2	1.8798e-11	0.172501	0.128	0.088	5.05666e-07
CNOT2	2.01206e-11	-0.260024	0.405	0.481	5.41243e-07
RGS2	2.01914e-11	-0.261434	0.148	0.217	5.43149e-07
SCML4	2.03442e-11	0.189324	0.31	0.28	5.47259e-07
BATF	2.22941e-11	0.196139	0.132	0.086	5.99712e-07
NDUFC1	2.24685e-11	0.206277	0.347	0.295	6.04403e-07
CELF2	2.29618e-11	0.195594	0.683	0.636	6.17672e-07
RIF1	2.31863e-11	-0.237369	0.171	0.245	6.23711e-07
SLC36A4	2.32316e-11	-0.158211	0.031	0.071	6.24929e-07
TPD52	2.40726e-11	0.203277	0.138	0.088	6.47553e-07
AC009303.2	2.47991e-11	-0.126158	0.038	0.079	6.67095e-07
RSRC2	2.48015e-11	-0.181008	0.476	0.567	6.6716e-07
GSDMD	2.51727e-11	0.170102	0.167	0.128	6.77145e-07
CHMP5	2.53215e-11	0.200092	0.153	0.103	6.81147e-07
GAS5	2.53804e-11	-0.211671	0.527	0.616	6.82734e-07
ISCA1	2.58624e-11	-0.18742	0.288	0.372	6.95698e-07
RALGDS	2.67814e-11	-0.191883	0.1	0.161	7.20419e-07
PRELID1	2.77092e-11	0.200665	0.414	0.357	7.45378e-07
FYTTD1	2.81126e-11	-0.181384	0.139	0.207	7.56229e-07
NEU1	2.82177e-11	-0.139438	0.064	0.113	7.59055e-07
HPRT1	2.88706e-11	0.170963	0.123	0.078	7.7662e-07
ZFAND5	2.90581e-11	-0.210872	0.194	0.272	7.81662e-07
SRSF7	3.02739e-11	-0.186986	0.863	0.889	8.14368e-07
USP37	3.02988e-11	-0.194709	0.081	0.138	8.15038e-07
TGIF2	3.27838e-11	-0.183253	0.064	0.116	8.81884e-07
SLFN11	3.43844e-11	-0.205649	0.09	0.147	9.24941e-07
PELI2	3.50079e-11	-0.186117	0.046	0.091	9.41712e-07
ZDHHC6	3.5252e-11	-0.199738	0.128	0.195	9.48279e-07
MCTS1	3.53527e-11	0.172278	0.125	0.087	9.50987e-07
SNRPF	3.55425e-11	0.204372	0.441	0.362	9.56094e-07
STMP1	3.56738e-11	0.199083	0.263	0.209	9.59625e-07
NDUFA13	3.68424e-11	0.179062	0.699	0.652	9.91059e-07
RNF167	3.7199e-11	0.130957	0.139	0.121	1.00065e-06
LCK	3.72791e-11	0.156073	0.456	0.44	1.00281e-06
KMT2D	3.87141e-11	-0.134687	0.067	0.116	1.04141e-06
LINC00612	3.87677e-11	-0.0543351	0.088	0.123	1.04285e-06
DKK3	4.09064e-11	-0.156786	0.051	0.096	1.10038e-06
RPS11	4.2097e-11	-0.131739	0.967	0.968	1.13241e-06
BOD1L1	4.2462e-11	-0.214587	0.308	0.395	1.14223e-06
PER2	4.34736e-11	-0.19675	0.062	0.11	1.16944e-06
ANKRD11	4.38059e-11	-0.175822	0.49	0.581	1.17838e-06
ZNF428	4.44628e-11	0.207214	0.242	0.174	1.19605e-06
LMBR1	4.45935e-11	-0.239197	0.201	0.278	1.19957e-06
SURF1	4.47875e-11	0.203779	0.212	0.151	1.20478e-06
PDP1	4.74068e-11	-0.145352	0.039	0.081	1.27524e-06
C1orf162	4.83531e-11	0.222615	0.112	0.064	1.3007e-06
RPS14	4.83693e-11	0.106873	1	0.999	1.30114e-06
XBP1	4.85187e-11	-0.264261	0.313	0.379	1.30515e-06
LINC01578	4.87229e-11	-0.0681666	0.659	0.737	1.31065e-06
PHC3	5.01832e-11	-0.225554	0.274	0.358	1.34993e-06
NPAT	5.13034e-11	-0.203817	0.127	0.193	1.38006e-06
HCG18	5.23239e-11	-0.160181	0.093	0.149	1.40751e-06
PAK2	5.24603e-11	-0.207545	0.417	0.505	1.41118e-06
PNKD	5.32851e-11	0.186604	0.162	0.118	1.43337e-06
XPO1	5.40775e-11	0.185284	0.192	0.15	1.45468e-06
COMMD4	5.6186e-11	0.102018	0.086	0.067	1.5114e-06
DBNL	5.76214e-11	0.0870394	0.133	0.126	1.55002e-06
GPR137B	6.06715e-11	-0.193128	0.085	0.141	1.63206e-06
JTB	6.14798e-11	0.187337	0.479	0.421	1.65381e-06
EPAS1	6.29392e-11	-0.163564	0.028	0.065	1.69307e-06
ITCH	6.47076e-11	-0.206757	0.318	0.404	1.74064e-06
SIRT3	6.61218e-11	-0.11743	0.046	0.088	1.77868e-06
TSC22D1	6.64554e-11	0.112443	0.083	0.069	1.78765e-06
AL021707.1	6.64869e-11	-0.0955408	0.022	0.053	1.7885e-06
ARAP1	7.1213e-11	-0.158	0.049	0.095	1.91563e-06
ELMSAN1	7.48064e-11	-0.141626	0.072	0.121	2.01229e-06
ZNF10	7.63987e-11	-0.225664	0.134	0.201	2.05512e-06
ARRDC2	7.92269e-11	-0.135239	0.049	0.093	2.1312e-06
BTBD9	7.98805e-11	-0.271437	0.404	0.472	2.14879e-06
USP16	7.98861e-11	-0.222538	0.32	0.405	2.14894e-06
PPP6R3	8.19642e-11	-0.188147	0.364	0.451	2.20484e-06
CISD3	8.47932e-11	0.16054	0.133	0.098	2.28094e-06
PER1	8.62045e-11	-0.250709	0.19	0.261	2.3189e-06
ADSS	8.65133e-11	-0.160895	0.215	0.288	2.32721e-06
PDCD6	8.75273e-11	0.151694	0.244	0.212	2.35448e-06
NACA	9.04906e-11	0.12242	0.982	0.983	2.4342e-06
TIMP1	9.11121e-11	0.171631	0.083	0.048	2.45091e-06
MRPS26	9.27717e-11	0.182769	0.129	0.082	2.49556e-06
NDUFAF7	9.32027e-11	-0.15709	0.062	0.111	2.50715e-06
CD200R1	9.45579e-11	-0.130142	0.025	0.06	2.54361e-06
ISG15	9.45624e-11	0.18287	0.315	0.285	2.54373e-06
SNRPD1	1.01471e-10	0.199631	0.437	0.378	2.72956e-06
MPZL3	1.03007e-10	-0.256624	0.199	0.26	2.7709e-06
UBXN4	1.08636e-10	-0.238252	0.385	0.466	2.9223e-06
CRIM1	1.12067e-10	-0.123158	0.068	0.113	3.01459e-06
GRAP2	1.12645e-10	-0.220926	0.204	0.28	3.03015e-06
MITD1	1.13674e-10	0.209175	0.145	0.096	3.05783e-06
KYAT3	1.24477e-10	-0.182208	0.063	0.112	3.34844e-06
CYB5A	1.24999e-10	0.161502	0.101	0.062	3.36249e-06
IPO9	1.29989e-10	-0.168747	0.068	0.119	3.49669e-06
LINC01934	1.33159e-10	-0.498612	0.374	0.378	3.58198e-06
IRF9	1.35162e-10	0.183028	0.176	0.138	3.63587e-06
SERINC3	1.35846e-10	-0.217647	0.176	0.247	3.65427e-06
SH3BGRL	1.45126e-10	0.20213	0.399	0.35	3.90389e-06
IFNGR1	1.51869e-10	-0.299433	0.374	0.447	4.08526e-06
SYNRG	1.52414e-10	0.145993	0.316	0.303	4.09993e-06
PPP1CA	1.53522e-10	0.140883	0.267	0.248	4.12974e-06
PCGF5	1.53618e-10	-0.250487	0.315	0.391	4.13233e-06
CCDC90B	1.57427e-10	0.170574	0.132	0.096	4.23479e-06
GLTP	1.65096e-10	-0.16857	0.096	0.153	4.44108e-06
CCNY	1.65369e-10	-0.240872	0.28	0.359	4.44844e-06
HERC1	1.67423e-10	-0.214561	0.454	0.539	4.50369e-06
PCMTD1	1.70855e-10	-0.19477	0.205	0.28	4.59601e-06
COPB1	1.72069e-10	-0.220004	0.23	0.307	4.62865e-06
CLPP	1.73595e-10	0.192137	0.199	0.146	4.66971e-06
AGO4	1.74236e-10	-0.15793	0.076	0.128	4.68695e-06
KIAA0232	1.8142e-10	-0.23407	0.141	0.201	4.8802e-06
RRP7A	1.82323e-10	-0.205726	0.133	0.198	4.90448e-06
HNRNPU	1.82376e-10	-0.197613	0.459	0.546	4.9059e-06
TG	1.83523e-10	-0.21274	0.167	0.236	4.93678e-06
TMPO	1.90034e-10	0.175129	0.202	0.16	5.1119e-06
SH3TC1	1.91491e-10	-0.211515	0.061	0.106	5.15111e-06
HSPA13	1.9277e-10	-0.14022	0.058	0.105	5.18551e-06
MRPL11	1.97083e-10	0.177019	0.174	0.13	5.30155e-06
YWHAZ	2.01064e-10	-0.178579	0.79	0.816	5.40861e-06
TENT5C	2.01629e-10	-0.214869	0.362	0.447	5.42381e-06
LSM2	2.01719e-10	0.185405	0.173	0.127	5.42625e-06
UFC1	2.0256e-10	0.206314	0.406	0.348	5.44886e-06
SSH1	2.03693e-10	-0.175202	0.079	0.133	5.47934e-06
AC103591.3	2.06849e-10	0.317826	0.172	0.121	5.56425e-06
ASH1L	2.12921e-10	-0.245139	0.408	0.482	5.72757e-06
PSMD4	2.16699e-10	0.183787	0.207	0.162	5.8292e-06
OXSR1	2.16898e-10	-0.167093	0.111	0.171	5.83455e-06
AC016831.5	2.17568e-10	-0.150743	0.047	0.091	5.85259e-06
ARL17A	2.25713e-10	-0.0979592	0.052	0.091	6.07167e-06
NSMCE1	2.33837e-10	0.141987	0.107	0.077	6.29021e-06
TP53I13	2.34354e-10	0.108439	0.079	0.063	6.30412e-06
TSR3	2.39638e-10	0.139757	0.145	0.116	6.44627e-06
GPBP1	2.40668e-10	-0.240599	0.426	0.503	6.47396e-06
WDR83OS	2.42438e-10	0.202889	0.423	0.367	6.52159e-06
SEPTIN7	2.50204e-10	-0.194162	0.789	0.841	6.73048e-06
AREG	2.51342e-10	-0.298662	0.136	0.201	6.7611e-06
SENP2	2.72577e-10	-0.155725	0.133	0.194	7.33232e-06
ERCC5	2.757e-10	-0.176918	0.139	0.204	7.41633e-06
PFDN4	2.92264e-10	0.203742	0.194	0.138	7.86189e-06
NFATC1	3.07328e-10	-0.161062	0.068	0.118	8.26713e-06
AL136962.1	3.12733e-10	-0.232679	0.053	0.092	8.41251e-06
ZCCHC2	3.15724e-10	-0.248278	0.155	0.214	8.49298e-06
TCF7	3.26816e-10	-0.213378	0.182	0.253	8.79135e-06
LSM10	3.26992e-10	0.171058	0.199	0.158	8.7961e-06
PIK3IP1	3.34228e-10	-0.210298	0.354	0.438	8.99075e-06
POLH	3.40689e-10	-0.0874506	0.029	0.06	9.16452e-06
SLC16A7	3.416e-10	0.175413	0.207	0.173	9.18903e-06
RANBP9	3.46252e-10	-0.179782	0.169	0.237	9.31417e-06
CCNH	3.67076e-10	-0.231617	0.616	0.681	9.87434e-06
PRKACB	3.86006e-10	0.203147	0.362	0.321	1.03836e-05
COX7A2L	3.8919e-10	0.191708	0.361	0.312	1.04692e-05
PLEKHO1	3.90504e-10	-0.216078	0.132	0.196	1.05046e-05
GNG10	3.91876e-10	0.149613	0.149	0.119	1.05415e-05
VPS28	3.92564e-10	0.165315	0.327	0.29	1.056e-05
TOP2B	3.97356e-10	-0.218428	0.162	0.23	1.06889e-05
UBE2S	3.9891e-10	-0.182942	0.26	0.339	1.07307e-05
ADIPOR2	4.05035e-10	-0.204758	0.118	0.179	1.08954e-05
SAT1	4.18365e-10	-0.458924	0.578	0.643	1.1254e-05
GZMM	4.24145e-10	0.173779	0.776	0.717	1.14095e-05
DPP8	4.42038e-10	-0.218693	0.162	0.229	1.18908e-05
ZDHHC20	4.44669e-10	-0.242277	0.277	0.352	1.19616e-05
FMC1	4.65836e-10	0.146802	0.087	0.055	1.2531e-05
PDE8A	4.70777e-10	-0.1346	0.061	0.107	1.26639e-05
WAKMAR2	4.82455e-10	-0.176819	0.08	0.132	1.2978e-05
SLC66A3	4.87712e-10	0.103366	0.091	0.078	1.31195e-05
NOP58	4.89141e-10	-0.174874	0.402	0.486	1.31579e-05
VIM	5.02766e-10	0.133184	0.772	0.706	1.35244e-05
DOK2	5.26279e-10	0.18412	0.229	0.189	1.41569e-05
KLF6	5.38093e-10	0.266916	0.54	0.48	1.44747e-05
MAT2A	5.52207e-10	-0.116732	0.083	0.128	1.48544e-05
SDF2L1	5.52409e-10	0.205639	0.311	0.251	1.48598e-05
IL7R	5.62881e-10	-0.0209929	0.463	0.406	1.51415e-05
RPL27	5.72064e-10	0.126762	0.977	0.976	1.53885e-05
STK38L	5.8541e-10	-0.158125	0.064	0.112	1.57475e-05
BRD1	5.98573e-10	-0.155883	0.26	0.336	1.61016e-05
SDCCAG8	6.00049e-10	0.179804	0.107	0.063	1.61413e-05
PRDX5	6.01779e-10	0.182148	0.314	0.269	1.61878e-05
LUZP1	6.04322e-10	-0.228107	0.13	0.19	1.62563e-05
HMCES	6.04562e-10	-0.194733	0.116	0.175	1.62627e-05
INSIG2	6.06863e-10	-0.141037	0.054	0.098	1.63246e-05
ME2	6.082e-10	0.157836	0.137	0.105	1.63606e-05
PCBP1	6.17195e-10	0.193198	0.378	0.319	1.66026e-05
TOM1	6.1729e-10	-0.171648	0.104	0.161	1.66051e-05
HSPD1	6.20793e-10	-0.257565	0.322	0.384	1.66993e-05
RASGEF1B	6.32574e-10	-0.118546	0.063	0.105	1.70162e-05
ACTN4	6.38835e-10	-0.144256	0.236	0.305	1.71847e-05
LINC-PINT	6.71154e-10	-0.198113	0.389	0.473	1.8054e-05
TMEM107	6.73529e-10	0.217816	0.166	0.119	1.81179e-05
JAK3	6.86423e-10	0.0979755	0.123	0.11	1.84648e-05
GOLGA8B	7.0809e-10	-0.136089	0.073	0.121	1.90476e-05
TBC1D22A	7.16985e-10	-0.215266	0.222	0.297	1.92869e-05
SDCBP	7.45924e-10	-0.236128	0.283	0.36	2.00654e-05
DDX50	7.65676e-10	-0.197796	0.222	0.297	2.05967e-05
SLBP	7.747e-10	-0.1871	0.191	0.262	2.08394e-05
PIK3AP1	7.75818e-10	-0.184802	0.114	0.172	2.08695e-05
ACAP2	7.76654e-10	0.216791	0.379	0.315	2.0892e-05
STN1	7.90101e-10	0.106512	0.096	0.079	2.12537e-05
RPS6KB1	7.9428e-10	-0.179493	0.17	0.237	2.13661e-05
FKBP1A	8.07991e-10	0.157554	0.194	0.158	2.1735e-05
ADPGK	8.19017e-10	-0.117069	0.083	0.13	2.20315e-05
ADA2	8.2732e-10	0.0876785	0.108	0.1	2.22549e-05
SEC61G	8.40219e-10	0.159763	0.56	0.52	2.26019e-05
SLK	8.46687e-10	-0.192601	0.113	0.172	2.27759e-05
TLE3	8.75169e-10	-0.13614	0.056	0.1	2.35421e-05
USP20	8.81832e-10	-0.167827	0.085	0.138	2.37213e-05
CLASP1	8.85146e-10	-0.24383	0.298	0.371	2.38104e-05
MED15	8.90955e-10	-0.170264	0.156	0.221	2.39667e-05
MXD4	8.97934e-10	-0.163865	0.215	0.286	2.41544e-05
ZNF655	9.01531e-10	-0.189431	0.166	0.234	2.42512e-05
UBR4	9.04717e-10	-0.159616	0.174	0.24	2.43369e-05
PSTPIP1	9.26913e-10	0.12751	0.168	0.147	2.4934e-05
PTPN6	9.44037e-10	0.141923	0.129	0.104	2.53946e-05
ACAP1	9.52384e-10	0.147007	0.346	0.318	2.56191e-05
NORAD	9.6433e-10	-0.19465	0.162	0.229	2.59405e-05
AKR1A1	9.68718e-10	0.118444	0.094	0.071	2.60585e-05
DDX27	9.72499e-10	-0.216636	0.223	0.296	2.61602e-05
FBXW5	1.00193e-09	0.167614	0.132	0.092	2.6952e-05
PRPF38B	1.01216e-09	-0.222801	0.311	0.389	2.72272e-05
SAFB2	1.01739e-09	-0.190262	0.167	0.234	2.73678e-05
TGIF1	1.04547e-09	-0.181374	0.083	0.135	2.8123e-05
POLR1D	1.08236e-09	0.187707	0.396	0.342	2.91154e-05
OMA1	1.13584e-09	0.129258	0.064	0.037	3.0554e-05
CHD3	1.17315e-09	0.172456	0.191	0.15	3.15579e-05
UAP1	1.23973e-09	-0.159215	0.093	0.146	3.33489e-05
GALNT10	1.24348e-09	-0.189229	0.105	0.162	3.34496e-05
IFITM1	1.28647e-09	-0.167721	0.278	0.353	3.46059e-05
CTDP1	1.30927e-09	-0.136422	0.09	0.14	3.52194e-05
JUNB	1.31862e-09	0.152626	0.817	0.749	3.54709e-05
AL137779.2	1.34964e-09	-0.102373	0.074	0.116	3.63054e-05
ZNF292	1.35687e-09	-0.204789	0.416	0.496	3.64997e-05
POLR2J3	1.38417e-09	0.147456	0.142	0.111	3.72342e-05
TMEM141	1.40447e-09	0.147578	0.12	0.087	3.77801e-05
RAB11FIP4	1.41538e-09	-0.0697309	0.041	0.071	3.80737e-05
MTFR1	1.43416e-09	-0.164748	0.121	0.18	3.85788e-05
SEM1	1.45965e-09	0.177249	0.46	0.407	3.92645e-05
CISD1	1.48848e-09	0.154698	0.085	0.047	4.004e-05
STX17-AS1	1.49716e-09	-0.0877497	0.043	0.076	4.02737e-05
ACTA2	1.49999e-09	0.113344	0.052	0.027	4.03496e-05
KLF12	1.56241e-09	-0.228856	0.532	0.601	4.20288e-05
PWWP2B	1.56684e-09	-0.123216	0.023	0.055	4.21479e-05
TNFSF10	1.58306e-09	0.167005	0.109	0.064	4.25843e-05
PDIA6	1.60763e-09	0.150673	0.318	0.289	4.32451e-05
IARS	1.61183e-09	-0.187374	0.12	0.179	4.33582e-05
KLHL24	1.62497e-09	-0.190391	0.167	0.234	4.37118e-05
MT-ND4L	1.66084e-09	0.18442	0.83	0.789	4.46766e-05
CYLD	1.72403e-09	-0.195022	0.304	0.383	4.63763e-05
PPP4R3A	1.72849e-09	-0.212701	0.297	0.373	4.64964e-05
SIMC1	1.73033e-09	-0.105825	0.061	0.101	4.65459e-05
UBA52	1.84193e-09	0.123211	0.991	0.985	4.95478e-05
SEC14L2	1.85038e-09	-0.140533	0.031	0.066	4.97752e-05
PRMT9	1.85346e-09	-0.146141	0.076	0.123	4.98582e-05
SH2D3C	1.87268e-09	0.119203	0.054	0.027	5.03752e-05
C1QBP	1.87432e-09	0.196406	0.306	0.24	5.04192e-05
PELI1	1.88717e-09	0.253929	0.181	0.132	5.07648e-05
ST13	1.90815e-09	0.199319	0.391	0.346	5.13293e-05
SEPTIN6	1.9122e-09	-0.235977	0.376	0.437	5.14381e-05
TXK	2.02652e-09	0.177635	0.073	0.042	5.45135e-05
SLC39A3	2.07812e-09	0.107235	0.059	0.037	5.59015e-05
AC093010.2	2.08204e-09	-0.0886031	0.164	0.216	5.60069e-05
MFSD10	2.11374e-09	0.184512	0.249	0.201	5.68597e-05
TMF1	2.12702e-09	-0.202133	0.252	0.327	5.72169e-05
ZNF638	2.14036e-09	-0.201795	0.243	0.317	5.75756e-05
TRBV28	2.15053e-09	-0.190158	0.044	0.083	5.78492e-05
LINC02273	2.19025e-09	0.118563	0.052	0.026	5.89179e-05
EEF1G	2.21112e-09	0.141974	0.875	0.863	5.94792e-05
TNFRSF14	2.24675e-09	0.18516	0.222	0.17	6.04375e-05
PIK3CG	2.26204e-09	-0.162069	0.1	0.154	6.08489e-05
MYCBP	2.28893e-09	0.157306	0.082	0.047	6.15723e-05
MTMR3	2.35637e-09	-0.135375	0.144	0.201	6.33864e-05
HABP4	2.40837e-09	-0.15915	0.071	0.12	6.47851e-05
SETD5	2.41161e-09	-0.194943	0.175	0.242	6.48723e-05
ISG20L2	2.42105e-09	-0.151744	0.074	0.123	6.51263e-05
VOPP1	2.43626e-09	0.194089	0.221	0.171	6.55355e-05
TTC19	2.59105e-09	-0.157447	0.232	0.302	6.96993e-05
FRAT1	2.6238e-09	-0.0921041	0.026	0.056	7.05801e-05
BSG	2.73393e-09	0.158631	0.234	0.195	7.35428e-05
USP11	2.74448e-09	-0.240816	0.244	0.311	7.38264e-05
HNRNPA0	2.79176e-09	-0.194058	0.338	0.417	7.50984e-05
RPL10	2.89278e-09	0.102922	1	1	7.78158e-05
AL157402.2	2.89577e-09	-0.132431	0.062	0.106	7.78961e-05
BAD	2.91416e-09	0.133725	0.084	0.051	7.83909e-05
C16orf87	2.94712e-09	0.15899	0.107	0.062	7.92775e-05
FABP5	2.97877e-09	0.202971	0.158	0.107	8.0129e-05
PIM1	3.08969e-09	0.159348	0.085	0.047	8.31126e-05
SRSF4	3.17315e-09	-0.210782	0.333	0.41	8.53576e-05
BX284668.5	3.20306e-09	0.116855	0.053	0.028	8.61623e-05
GTPBP8	3.2169e-09	-0.138988	0.067	0.112	8.65347e-05
DGKQ	3.23872e-09	-0.0956959	0.042	0.077	8.71215e-05
NIPBL	3.27716e-09	-0.187997	0.46	0.542	8.81557e-05
COPZ1	3.35601e-09	0.143546	0.119	0.086	9.02768e-05
SNX25	3.37243e-09	-0.179903	0.08	0.13	9.07183e-05
ALKBH7	3.38293e-09	0.177137	0.251	0.205	9.10008e-05
PHF1	3.39907e-09	-0.200619	0.14	0.2	9.14349e-05
HDGF	3.45188e-09	-0.133545	0.07	0.116	9.28556e-05
PDE4D	3.46835e-09	-0.238423	0.229	0.3	9.32986e-05
GLUD1	3.47181e-09	-0.180441	0.119	0.177	9.33918e-05
FAM214A	3.60182e-09	-0.179689	0.16	0.224	9.68891e-05
FOXJ2	3.60488e-09	-0.111763	0.023	0.054	9.69714e-05
ILRUN	3.61613e-09	-0.145203	0.102	0.155	9.72738e-05
NCR1	3.77346e-09	-0.112105	0.02	0.05	0.000101506
ZNF451	3.77721e-09	-0.182697	0.19	0.258	0.000101607
RBIS	3.83501e-09	0.196403	0.375	0.313	0.000103162
CD58	3.84063e-09	-0.207978	0.134	0.194	0.000103313
ACTG1	3.94235e-09	0.162729	0.866	0.845	0.000106049
SMURF2	3.95139e-09	-0.222093	0.184	0.248	0.000106292
CSRNP1	3.95256e-09	-0.151087	0.08	0.129	0.000106324
TMEM230	3.99791e-09	0.113785	0.247	0.231	0.000107544
PAXX	4.11766e-09	0.166095	0.415	0.378	0.000110765
HDDC3	4.12876e-09	0.120476	0.068	0.044	0.000111064
RPS13	4.22952e-09	0.111168	0.997	0.993	0.000113774
INO80E	4.2329e-09	0.136862	0.099	0.068	0.000113865
PHPT1	4.24979e-09	0.192755	0.199	0.157	0.000114319
NDUFB11	4.29932e-09	0.162409	0.52	0.466	0.000115652
MAP4K1	4.31996e-09	0.126227	0.12	0.093	0.000116207
RSPRY1	4.50899e-09	-0.147061	0.06	0.104	0.000121292
LAMTOR1	4.6357e-09	0.152185	0.261	0.224	0.0001247
HIBCH	4.65164e-09	0.181569	0.132	0.094	0.000125129
DNAJB1	4.66321e-09	-0.245078	0.404	0.478	0.00012544
MED4	4.67452e-09	-0.203468	0.28	0.353	0.000125745
MT-CO1	4.68923e-09	-0.0373932	0.999	0.998	0.00012614
SNHG29	4.78209e-09	-0.196856	0.676	0.73	0.000128638
PAPOLG	4.81025e-09	-0.134435	0.076	0.122	0.000129396
WDR75	4.81429e-09	-0.110972	0.074	0.118	0.000129504
BIRC2	4.81865e-09	-0.227262	0.213	0.28	0.000129622
UBASH3A	4.94318e-09	-0.113323	0.077	0.119	0.000132971
NFYB	5.0189e-09	0.143719	0.074	0.038	0.000135008
KLHL18	5.06042e-09	-0.177802	0.12	0.178	0.000136125
ACYP1	5.22575e-09	0.138412	0.076	0.045	0.000140573
JPT1	5.24353e-09	0.176356	0.3	0.253	0.000141051
AC087190.1	5.31329e-09	-0.0958322	0.042	0.077	0.000142928
GMCL1	5.32938e-09	-0.157021	0.097	0.149	0.00014336
CFAP298	5.43442e-09	0.137386	0.107	0.077	0.000146186
AIP	5.50008e-09	0.178625	0.258	0.209	0.000147952
CNOT4	5.50968e-09	-0.170659	0.263	0.337	0.00014821
VAPB	5.65269e-09	-0.161219	0.069	0.116	0.000152057
PPIL4	5.69809e-09	-0.196923	0.186	0.253	0.000153279
POLR2J	5.71558e-09	0.190347	0.329	0.264	0.000153749
HIST1H2AC	5.74982e-09	0.180704	0.124	0.082	0.00015467
CTSD	5.97633e-09	0.0972268	0.177	0.168	0.000160763
PHYKPL	6.04523e-09	-0.0272773	0.126	0.157	0.000162617
TBL1XR1	6.08421e-09	-0.225556	0.31	0.384	0.000163665
FBXW11	6.15647e-09	-0.229852	0.242	0.298	0.000165609
GLMN	6.21595e-09	-0.191221	0.14	0.201	0.000167209
NELL2	6.42795e-09	-0.227334	0.328	0.315	0.000172912
MORF4L2	6.45027e-09	-0.218606	0.337	0.411	0.000173512
WDR45B	6.52229e-09	-0.146151	0.147	0.204	0.00017545
NDEL1	6.68044e-09	-0.201614	0.215	0.284	0.000179704
SRP72	6.75099e-09	-0.160147	0.184	0.248	0.000181602
AKAP9	6.77524e-09	-0.195656	0.385	0.464	0.000182254
ITSN2	6.97781e-09	-0.212436	0.375	0.451	0.000187703
RO60	7.09008e-09	-0.218941	0.207	0.27	0.000190723
TOX	7.09545e-09	0.112927	0.374	0.387	0.000190868
SPATS2L	7.23157e-09	0.132734	0.063	0.038	0.000194529
POLR2A	7.52662e-09	-0.197194	0.238	0.309	0.000202466
BRMS1L	7.56017e-09	-0.131505	0.064	0.107	0.000203369
EEF2	7.61525e-09	-0.18955	0.447	0.524	0.00020485
WDR63	7.7048e-09	-0.224172	0.038	0.067	0.000207259
CEBPZ	7.78227e-09	-0.198729	0.339	0.417	0.000209343
NDUFV2-AS1	7.92069e-09	-0.168052	0.083	0.133	0.000213067
CADM1	8.23771e-09	-0.158947	0.043	0.081	0.000221595
FAM50A	8.43533e-09	0.12422	0.125	0.103	0.00022691
AC243829.1	9.06218e-09	0.154822	0.103	0.069	0.000243773
FAM118A	9.20973e-09	-0.171444	0.117	0.173	0.000247742
KLRC2	9.2601e-09	-0.208179	0.049	0.089	0.000249097
EBPL	9.46548e-09	0.151332	0.127	0.088	0.000254621
AC079793.1	9.63689e-09	0.0296861	0.351	0.386	0.000259232
FAM207A	9.8736e-09	0.119216	0.074	0.051	0.0002656
ARHGEF6	9.88581e-09	0.0771639	0.122	0.117	0.000265928
TRIM39	9.90034e-09	-0.106414	0.037	0.071	0.000266319
MZT2A	1.04629e-08	0.180853	0.369	0.312	0.000281453
UBE2K	1.07443e-08	-0.204321	0.32	0.395	0.000289021
CFLAR	1.07999e-08	0.158938	0.429	0.393	0.000290518
RCSD1	1.09774e-08	0.17161	0.186	0.147	0.000295293
STIP1	1.12142e-08	0.165635	0.115	0.076	0.000301661
PCM1	1.13409e-08	-0.15495	0.359	0.435	0.000305071
SERTAD1	1.1356e-08	-0.231562	0.168	0.231	0.000305477
KDM3B	1.16674e-08	-0.15699	0.13	0.186	0.000313853
PGGHG	1.18362e-08	-0.0409921	0.08	0.108	0.000318395
GNLY	1.19953e-08	-0.620539	0.103	0.155	0.000322674
MAD1L1	1.22386e-08	0.1467	0.26	0.233	0.000329218
HDDC2	1.25364e-08	0.154271	0.163	0.127	0.00033723
HUWE1	1.26815e-08	-0.138037	0.273	0.34	0.000341132
TRIR	1.27883e-08	0.16249	0.636	0.585	0.000344005
PLCG2	1.28619e-08	-0.217217	0.518	0.585	0.000345986
JAKMIP2	1.3005e-08	0.168795	0.121	0.093	0.000349834
CNOT1	1.31583e-08	0.00483665	0.416	0.461	0.000353958
ZFYVE16	1.32198e-08	-0.139456	0.07	0.114	0.000355613
FER	1.32758e-08	-0.200088	0.11	0.164	0.00035712
WDR1	1.33926e-08	-0.118144	0.149	0.2	0.00036026
TCTEX1D2	1.35001e-08	0.117371	0.073	0.048	0.000363153
ATP6V0C	1.40632e-08	-0.21688	0.439	0.511	0.0003783
LYSMD3	1.41194e-08	-0.183359	0.115	0.17	0.000379813
MRPL48	1.45117e-08	0.107638	0.068	0.045	0.000390365
HIGD2A	1.45459e-08	0.158439	0.387	0.354	0.000391285
DHRS7	1.45852e-08	0.175139	0.356	0.317	0.000392343
ABHD15-AS1	1.46874e-08	-0.182404	0.071	0.116	0.000395092
RESF1	1.47182e-08	0.181	0.505	0.473	0.00039592
SF1	1.47781e-08	-0.158022	0.561	0.637	0.00039753
MAP1LC3A	1.47998e-08	-0.166945	0.052	0.088	0.000398115
PLEKHM1	1.57426e-08	-0.0999407	0.078	0.118	0.000423477
COMT	1.58355e-08	0.0876282	0.136	0.125	0.000425975
MED26	1.6195e-08	-0.0964408	0.048	0.084	0.000435645
TMEM167B	1.6932e-08	-0.180907	0.092	0.137	0.000455471
RAB12	1.69515e-08	-0.143461	0.069	0.113	0.000455994
MRFAP1	1.7022e-08	-0.180469	0.26	0.332	0.000457892
RNF7	1.74468e-08	-0.152876	0.403	0.48	0.000469318
PRKX-AS1	1.75583e-08	-0.120591	0.052	0.091	0.000472317
ZNF644	1.79248e-08	-0.159023	0.425	0.504	0.000482177
PFDN6	1.79627e-08	0.120453	0.1	0.077	0.000483198
MPG	1.85404e-08	0.133324	0.133	0.108	0.000498738
ARCN1	1.86068e-08	-0.186159	0.124	0.179	0.000500522
CAMK4	1.91922e-08	-0.243374	0.359	0.386	0.00051627
KBTBD2	1.92266e-08	-0.182227	0.178	0.241	0.000517195
TIMM10B	1.94262e-08	-0.132992	0.088	0.135	0.000522565
PFKP	2.04604e-08	0.109948	0.134	0.114	0.000550384
IFI27L2	2.07058e-08	0.185386	0.327	0.266	0.000556987
CD37	2.08966e-08	0.158226	0.608	0.565	0.000562117
RPS26	2.09016e-08	0.315535	0.914	0.945	0.000562252
ANKH	2.1635e-08	-0.177593	0.131	0.187	0.00058198
ITPRIP	2.17462e-08	-0.151894	0.105	0.157	0.000584971
TWF2	2.20413e-08	0.16338	0.153	0.112	0.000592912
HDAC1	2.22092e-08	0.114658	0.196	0.18	0.000597427
MRPL41	2.24224e-08	0.175353	0.379	0.334	0.000603163
TOMM5	2.26093e-08	0.148811	0.458	0.423	0.000608189
GRK6	2.33968e-08	-0.0201681	0.15	0.179	0.000629375
RETREG3	2.35423e-08	-0.183725	0.11	0.164	0.000633288
SERBP1	2.36424e-08	-0.181216	0.508	0.584	0.00063598
AC095055.1	2.38477e-08	-0.116317	0.038	0.058	0.000641504
ITGB7	2.39954e-08	0.114824	0.094	0.074	0.000645475
DUSP8	2.4141e-08	-0.132428	0.034	0.065	0.000649392
OAT	2.41593e-08	-0.00795969	0.121	0.142	0.000649886
KMT2C	2.42435e-08	-0.205839	0.444	0.509	0.000652151
GADD45GIP1	2.43038e-08	0.17366	0.398	0.331	0.000653772
LEMD3	2.45141e-08	-0.102154	0.084	0.124	0.000659429
ADNP	2.46399e-08	-0.19109	0.169	0.231	0.000662812
MADD	2.47604e-08	-0.184943	0.112	0.165	0.000666054
TMEM156	2.49593e-08	0.172881	0.142	0.094	0.000671406
CALM3	2.50794e-08	0.155733	0.338	0.301	0.000674635
LSM14A	2.5349e-08	-0.173097	0.371	0.448	0.000681888
SETX	2.56279e-08	-0.141062	0.259	0.326	0.000689391
CCDC88C	2.58653e-08	0.163644	0.304	0.264	0.000695776
WBP11	2.65792e-08	-0.211743	0.299	0.366	0.00071498
OCIAD2	2.68765e-08	0.166884	0.4	0.349	0.000722978
STXBP3	2.71947e-08	-0.127027	0.149	0.202	0.000731537
SEC62	2.72112e-08	-0.181029	0.56	0.633	0.00073198
UHMK1	2.73596e-08	-0.150644	0.166	0.225	0.000735972
MPHOSPH10	2.74357e-08	-0.160328	0.139	0.196	0.000738021
SUMO1	2.75664e-08	0.129185	0.426	0.398	0.000741536
TNFSF12	2.79008e-08	0.141858	0.11	0.076	0.00075053
ERI3	2.84637e-08	0.0649993	0.071	0.064	0.000765675
METTL5	3.04082e-08	0.137762	0.201	0.173	0.00081798
HNRNPF	3.04251e-08	0.108771	0.326	0.317	0.000818434
TAPT1	3.11613e-08	-0.156891	0.082	0.129	0.000838239
PTBP3	3.1421e-08	-0.167435	0.282	0.352	0.000845224
DECR1	3.14742e-08	0.151665	0.25	0.214	0.000846655
STRN3	3.15427e-08	-0.187949	0.132	0.188	0.000848498
AKIRIN1	3.15727e-08	-0.185683	0.204	0.269	0.000849306
SOS1	3.29646e-08	0.156918	0.3	0.274	0.000886747
SETD1B	3.31541e-08	-0.0787454	0.038	0.068	0.000891845
PWWP3A	3.35405e-08	0.0939635	0.055	0.04	0.000902239
HNRNPD	3.36197e-08	-0.186148	0.438	0.511	0.00090437
ARFGEF1	3.45179e-08	-0.202508	0.342	0.413	0.000928531
ARIH2	3.49854e-08	-0.145691	0.318	0.39	0.000941108
SMYD2	3.51851e-08	-0.0672222	0.044	0.074	0.00094648
NIPAL3	3.5333e-08	-0.141495	0.069	0.112	0.000950458
DUSP4	3.53437e-08	-0.188815	0.064	0.106	0.000950746
ARL6IP1	3.55348e-08	-0.192496	0.361	0.434	0.000955887
WAC	3.56983e-08	-0.157575	0.394	0.47	0.000960284
STMN1	3.76032e-08	0.189999	0.118	0.086	0.00101152
RPS18	3.8144e-08	0.0783112	1	1	0.00102607
OGA	3.82415e-08	-0.19819	0.314	0.386	0.0010287
DNAJB6	3.87835e-08	-0.190225	0.555	0.617	0.00104328
CCDC174	3.91601e-08	-0.167949	0.139	0.196	0.00105341
MYSM1	3.94457e-08	-0.152126	0.126	0.18	0.00106109
CUTA	3.98336e-08	0.145418	0.387	0.351	0.00107153
EIF3K	3.9875e-08	0.144009	0.755	0.722	0.00107264
RWDD3	3.98807e-08	0.166491	0.171	0.122	0.00107279
RNF166	4.02701e-08	-0.1526	0.203	0.266	0.00108327
TUFM	4.23872e-08	0.162466	0.238	0.194	0.00114022
RPA2	4.2916e-08	0.143927	0.157	0.129	0.00115444
STXBP5	4.3079e-08	0.192561	0.189	0.14	0.00115882
MICOS10	4.31768e-08	0.164045	0.382	0.339	0.00116146
NDUFA12	4.32108e-08	0.151608	0.352	0.313	0.00116237
TRMT10C	4.53783e-08	-0.189146	0.182	0.243	0.00122068
NLRP1	4.57835e-08	-0.192698	0.216	0.282	0.00123158
NRBF2	4.60767e-08	-0.0919096	0.09	0.13	0.00123946
MKLN1	4.62081e-08	-0.188969	0.311	0.383	0.001243
CD7	4.63319e-08	-0.218436	0.428	0.496	0.00124633
TEX30	4.63419e-08	-0.0831722	0.048	0.08	0.0012466
SRM	4.66557e-08	0.127257	0.136	0.111	0.00125504
EIF4EBP1	4.73925e-08	-0.111638	0.041	0.075	0.00127486
NRF1	4.83056e-08	-0.173738	0.162	0.222	0.00129942
TTC39C	4.84131e-08	-0.210717	0.297	0.366	0.00130231
YBX3	4.88039e-08	-0.22635	0.219	0.245	0.00131283
COMMD7	4.88639e-08	0.0937839	0.198	0.186	0.00131444
NT5C	4.90632e-08	0.125373	0.161	0.141	0.0013198
ARMCX3	5.01887e-08	-0.168694	0.08	0.121	0.00135008
TXN2	5.04791e-08	0.143167	0.137	0.102	0.00135789
IFI6	5.07734e-08	0.155691	0.155	0.114	0.00136581
FRYL	5.08163e-08	-0.161426	0.257	0.324	0.00136696
CNBP	5.08759e-08	-0.174888	0.47	0.545	0.00136856
ARHGAP4	5.12461e-08	-0.0799078	0.107	0.146	0.00137852
PARP15	5.25692e-08	-0.0858719	0.147	0.19	0.00141411
DNAJC5	5.33498e-08	-0.169615	0.081	0.127	0.00143511
UQCRQ	5.39089e-08	0.167157	0.435	0.381	0.00145015
ADGRE5	5.39809e-08	-0.259716	0.468	0.526	0.00145209
PTMS	5.40726e-08	0.15492	0.085	0.055	0.00145455
EZH2	5.56067e-08	0.160079	0.097	0.059	0.00149582
A2M-AS1	5.809e-08	-0.0322259	0.12	0.148	0.00156262
GTF2F2	5.8679e-08	-0.119954	0.16	0.212	0.00157847
SLF2	5.87656e-08	0.0903438	0.071	0.059	0.0015808
SSBP3	6.02719e-08	0.0485181	0.054	0.055	0.00162131
ZZEF1	6.02909e-08	-0.155974	0.166	0.225	0.00162183
TSTD2	6.05348e-08	-0.167875	0.096	0.145	0.00162838
RASAL3	6.12772e-08	0.0592101	0.201	0.206	0.00164836
MICOS13	6.12791e-08	0.164165	0.279	0.237	0.00164841
HK1	6.26414e-08	0.141878	0.106	0.074	0.00168505
HNRNPH1	6.48969e-08	-0.162736	0.469	0.544	0.00174573
PDLIM1	6.49014e-08	0.0216336	0.056	0.062	0.00174585
HSPB11	6.68692e-08	0.155899	0.22	0.184	0.00179878
CYTH1	6.77517e-08	-0.190045	0.547	0.612	0.00182252
DUSP23	6.92356e-08	0.101701	0.095	0.075	0.00186244
ETFB	6.92832e-08	0.151757	0.215	0.178	0.00186372
BAZ2B	7.04904e-08	-0.106251	0.13	0.175	0.00189619
MTURN	7.13886e-08	-0.0968481	0.046	0.079	0.00192035
PSENEN	7.15819e-08	0.124416	0.143	0.117	0.00192555
MT-ND4	7.20837e-08	-0.0952277	0.997	0.997	0.00193905
ZBTB38	7.283e-08	0.185217	0.288	0.238	0.00195913
AC010642.2	7.45623e-08	0.156003	0.122	0.091	0.00200573
ACOT13	7.66832e-08	0.11624	0.068	0.04	0.00206278
SLC25A39	7.71673e-08	0.119272	0.087	0.06	0.0020758
MKNK2	7.8919e-08	0.123045	0.135	0.108	0.00212292
COX7A2	7.99262e-08	0.139842	0.724	0.684	0.00215001
MOB4	8.01891e-08	-0.186941	0.287	0.357	0.00215709
LINC00243	8.03704e-08	0.100121	0.052	0.034	0.00216196
PPP2R1A	8.07478e-08	-0.0231822	0.108	0.133	0.00217212
THYN1	8.1537e-08	0.156132	0.134	0.095	0.00219335
HIRA	8.15957e-08	-0.138788	0.04	0.074	0.00219492
COMTD1	8.27099e-08	0.129795	0.077	0.044	0.0022249
TECR	8.33688e-08	-0.195147	0.226	0.291	0.00224262
HOMER1	8.41681e-08	-0.0963436	0.023	0.05	0.00226412
ZFPM1	8.4172e-08	-0.182154	0.115	0.167	0.00226423
NDUFS8	8.44211e-08	0.164313	0.224	0.18	0.00227093
LINC00623	8.45163e-08	0.118748	0.347	0.329	0.00227349
MZT2B	8.53414e-08	0.152654	0.66	0.609	0.00229568
PARP8	8.64384e-08	-0.222703	0.827	0.85	0.00232519
TNFSF14	8.72984e-08	-0.0510721	0.052	0.076	0.00234833
NME3	8.99799e-08	0.162226	0.234	0.193	0.00242046
PEPD	9.04149e-08	0.0969459	0.109	0.092	0.00243216
FNBP4	9.26684e-08	-0.191353	0.332	0.402	0.00249278
RPL5	9.27041e-08	0.113856	0.992	0.989	0.00249374
STX5	9.29819e-08	-0.170817	0.161	0.219	0.00250121
MT-ND3	9.31796e-08	0.146951	1	1	0.00250653
PHF20	9.40056e-08	-0.208603	0.491	0.548	0.00252875
CWC15	9.44329e-08	0.173096	0.322	0.274	0.00254024
TMEM14B	9.63488e-08	0.170442	0.317	0.272	0.00259178
NCOA1	9.77165e-08	-0.206019	0.422	0.494	0.00262857
PSAP	9.78197e-08	0.0337753	0.165	0.177	0.00263135
ARHGAP30	9.83916e-08	0.0627369	0.176	0.178	0.00264673
PSMC5	9.90634e-08	0.143881	0.295	0.265	0.00266481
CARS2	9.98041e-08	0.11171	0.099	0.076	0.00268473
POLR2F	9.99432e-08	0.109556	0.228	0.213	0.00268847
ANXA2	1.00051e-07	0.177652	0.283	0.225	0.00269137
HCP5	1.0192e-07	-0.120615	0.093	0.138	0.00274165
PARL	1.02105e-07	-0.142077	0.134	0.187	0.00274663
TPST2	1.03432e-07	0.109367	0.162	0.143	0.00278231
C16orf72	1.03939e-07	-0.109539	0.081	0.122	0.00279595
RER1	1.04391e-07	0.144652	0.254	0.218	0.00280812
UBE3A	1.05595e-07	-0.175851	0.254	0.322	0.00284051
CABIN1	1.05877e-07	0.115918	0.126	0.106	0.00284809
MARK2	1.06409e-07	-0.123414	0.079	0.122	0.00286242
BCL7C	1.07314e-07	0.155602	0.229	0.187	0.00288674
HSPA9	1.08004e-07	-0.163088	0.326	0.397	0.0029053
USP9X	1.08455e-07	-0.202029	0.303	0.367	0.00291745
NAP1L5	1.13353e-07	-0.0651735	0.033	0.059	0.00304919
FNIP1	1.13433e-07	-0.199178	0.191	0.25	0.00305136
STK39	1.14443e-07	0.14149	0.274	0.253	0.00307852
ITM2C	1.14664e-07	-0.0900251	0.042	0.073	0.00308447
PREX1	1.15858e-07	-0.148156	0.239	0.303	0.00311657
GPATCH2L	1.15915e-07	-0.135058	0.082	0.125	0.00311811
HMGN2	1.18456e-07	0.146724	0.5	0.467	0.00318647
ATF6B	1.18969e-07	-0.0408986	0.068	0.093	0.00320028
AKR7A2	1.19072e-07	0.12445	0.105	0.079	0.00320305
HDAC4	1.22465e-07	-0.172909	0.111	0.162	0.00329431
CCDC7	1.23579e-07	0.146952	0.111	0.082	0.00332429
BNIP3	1.24761e-07	0.1222	0.087	0.06	0.00335607
TNRC6A	1.26617e-07	-0.195929	0.356	0.425	0.003406
SREBF2	1.28445e-07	-0.187582	0.148	0.199	0.00345516
MFSD6	1.30064e-07	-0.169693	0.156	0.213	0.00349872
TMEM147	1.30332e-07	0.14671	0.14	0.098	0.00350594
PSEN1	1.31867e-07	-0.135418	0.101	0.149	0.00354722
STAU2	1.31952e-07	0.147156	0.153	0.127	0.00354951
MRPS36	1.32086e-07	0.155635	0.227	0.192	0.0035531
RNF187	1.32594e-07	0.109244	0.099	0.078	0.00356679
PLEK	1.33373e-07	0.163044	0.285	0.248	0.00358773
MCRIP2	1.33769e-07	0.123134	0.08	0.047	0.0035984
TRERF1	1.34668e-07	0.149402	0.225	0.197	0.00362258
GNA13	1.34728e-07	-0.20521	0.255	0.319	0.00362418
KLHDC4	1.35365e-07	-0.15972	0.105	0.155	0.00364132
AL121944.1	1.35547e-07	-0.0732231	0.056	0.088	0.00364622
IPMK	1.36629e-07	-0.133057	0.049	0.086	0.00367532
CSNK1G2	1.4074e-07	-0.127672	0.099	0.146	0.00378589
LSM4	1.44237e-07	0.110332	0.192	0.173	0.00387998
TOX2	1.46189e-07	-0.113732	0.049	0.083	0.00393249
GANAB	1.46532e-07	-0.0162695	0.072	0.091	0.00394172
PAM16	1.48788e-07	0.124951	0.108	0.083	0.00400238
MDFIC	1.49367e-07	0.18207	0.26	0.218	0.00401798
GBP5	1.50176e-07	0.172881	0.197	0.159	0.00403973
TOGARAM2	1.51013e-07	-0.114424	0.051	0.086	0.00406226
CHD7	1.51097e-07	-0.147548	0.043	0.077	0.00406452
CRELD2	1.51746e-07	0.0902978	0.137	0.124	0.00408196
PYURF	1.57184e-07	0.143174	0.273	0.234	0.00422826
MEF2D	1.58398e-07	-0.149162	0.117	0.168	0.00426092
CTSA	1.58837e-07	0.0893161	0.066	0.056	0.00427272
TPP2	1.60991e-07	-0.168697	0.243	0.308	0.00433065
LPCAT1	1.63323e-07	-0.125801	0.101	0.145	0.00439339
TOMM6	1.65561e-07	0.137126	0.508	0.488	0.0044536
DIAPH1	1.69062e-07	-0.109126	0.291	0.352	0.00454778
POMP	1.70938e-07	0.014521	0.553	0.592	0.00459823
TTC39B	1.7113e-07	0.0906439	0.124	0.114	0.00460339
ASAH1	1.73087e-07	0.115051	0.126	0.103	0.00465603
SLC39A8	1.74794e-07	-0.113433	0.056	0.094	0.00470197
ATF4	1.75236e-07	-0.175604	0.174	0.233	0.00471384
SLC9A9	1.75467e-07	0.170891	0.241	0.204	0.00472006
ANGEL2	1.78793e-07	-0.116371	0.092	0.135	0.00480953
CLOCK	1.80808e-07	0.101381	0.066	0.05	0.00486374
CTR9	1.81161e-07	-0.156547	0.172	0.23	0.00487324
CLASP2	1.82079e-07	-0.191641	0.241	0.305	0.00489792
PDCD6IP	1.83519e-07	-0.143921	0.156	0.212	0.00493667
STAMBPL1	1.90013e-07	0.120948	0.119	0.094	0.00511135
RGS14	1.90347e-07	0.104455	0.082	0.064	0.00512033
SNRPE	1.909e-07	0.154367	0.302	0.262	0.00513521
FCRL6	1.92453e-07	0.0882664	0.189	0.184	0.00517699
CD160	1.9266e-07	0.131757	0.19	0.186	0.00518255
WAPL	1.94355e-07	-0.165463	0.207	0.269	0.00522814
FDPS	1.94846e-07	0.105796	0.141	0.121	0.00524137
TBCK	1.95527e-07	0.16199	0.123	0.094	0.00525968
USP12	1.98001e-07	-0.186585	0.167	0.225	0.00532623
ARHGDIA	2.00237e-07	-0.171495	0.29	0.358	0.00538637
ERC1	2.02698e-07	-0.113438	0.168	0.218	0.00545257
MAPRE2	2.02968e-07	-0.149982	0.271	0.336	0.00545985
STK40	2.07243e-07	-0.0971641	0.035	0.066	0.00557483
DCK	2.12884e-07	0.0709573	0.087	0.077	0.00572658
ATP6V0B	2.16201e-07	0.130635	0.268	0.24	0.0058158
MRPS33	2.17205e-07	0.155107	0.126	0.096	0.00584283
SPN	2.21235e-07	-0.0529627	0.125	0.157	0.00595121
NT5C3A	2.24606e-07	-0.200394	0.175	0.23	0.0060419
GALC	2.30236e-07	-0.114717	0.054	0.091	0.00619335
CNN2	2.32416e-07	-0.175825	0.203	0.264	0.00625199
BCL3	2.36145e-07	-0.113483	0.036	0.068	0.00635231
DCAF15	2.37667e-07	-0.15125	0.081	0.125	0.00639324
GMFG	2.41152e-07	0.15532	0.709	0.668	0.006487
POLR3K	2.41285e-07	0.117915	0.069	0.043	0.00649057
AC074032.1	2.45061e-07	-0.124357	0.123	0.17	0.00659213
SNTB2	2.45201e-07	0.142112	0.11	0.077	0.00659592
YPEL1	2.49952e-07	0.0783527	0.076	0.068	0.0067237
SRSF6	2.52421e-07	-0.0632308	0.137	0.174	0.00679012
COMMD8	2.52894e-07	0.117218	0.128	0.103	0.00680285
MRPL54	2.57018e-07	0.142618	0.356	0.325	0.00691378
PLAA	2.57038e-07	-0.071577	0.132	0.172	0.00691434
JAZF1	2.61192e-07	-0.193204	0.205	0.266	0.00702606
RHBDF2	2.66342e-07	-0.122089	0.044	0.079	0.00716459
KLRD1	2.6699e-07	-0.195293	0.34	0.41	0.00718204
WIPF2	2.67026e-07	-0.151709	0.104	0.152	0.00718301
DHRS1	2.68451e-07	-0.122423	0.066	0.105	0.00722134
TSPOAP1-AS1	2.68794e-07	-0.164862	0.092	0.138	0.00723055
ZC3H12A	2.808e-07	-0.0808701	0.062	0.095	0.00755352
MAP3K8	2.82171e-07	0.181561	0.459	0.423	0.0075904
WAS	2.83781e-07	0.137389	0.202	0.169	0.00763371
DHPS	2.84104e-07	0.110833	0.125	0.107	0.00764239
PPP2R2A	2.84898e-07	-0.201114	0.255	0.314	0.00766374
RXRA	2.85058e-07	-0.10112	0.025	0.052	0.00766806
AC009554.1	2.86407e-07	-0.0472177	0.034	0.056	0.00770435
GABPB2	2.87758e-07	0.0476052	0.056	0.056	0.0077407
SLC16A3	2.8792e-07	-0.134082	0.094	0.14	0.00774503
NLRC3	2.87957e-07	0.0227021	0.148	0.16	0.00774604
GZMB	2.91557e-07	0.198044	0.082	0.047	0.00784289
ABCC1	2.92408e-07	-0.157372	0.178	0.236	0.00786577
BTG2	2.96065e-07	-0.120897	0.264	0.325	0.00796415
NUP42	2.96993e-07	0.0995613	0.118	0.103	0.00798911
SMAD3	2.99433e-07	-0.190284	0.141	0.195	0.00805474
FERMT3	3.07278e-07	0.120162	0.146	0.122	0.00826579
MPP7	3.08555e-07	-0.20607	0.218	0.279	0.00830012
FAM13B	3.14656e-07	-0.155246	0.225	0.288	0.00846425
RICTOR	3.14669e-07	-0.0147854	0.412	0.46	0.00846459
CENPX	3.1719e-07	0.113705	0.151	0.13	0.00853241
STOML2	3.39255e-07	0.122423	0.118	0.089	0.00912596
BACH1	3.40313e-07	-0.176922	0.114	0.163	0.00915442
ZER1	3.43554e-07	-0.116273	0.057	0.094	0.0092416
NDUFB9	3.44312e-07	0.158856	0.338	0.304	0.009262
DEF6	3.47386e-07	-0.0805363	0.121	0.16	0.00934468
GIGYF2	3.52466e-07	-0.157654	0.136	0.188	0.00948132
POLR2B	3.54233e-07	-0.138558	0.194	0.251	0.00952887
RAB11A	3.58682e-07	0.184928	0.436	0.404	0.00964854
LRMP	3.60917e-07	-0.232244	0.195	0.237	0.00970867
B3GNT2	3.63128e-07	-0.169408	0.129	0.18	0.00976815
DMTF1	3.68036e-07	-0.0952243	0.144	0.188	0.00990017
UBR5	3.71402e-07	-0.204088	0.271	0.332	0.00999072
NEAT1	3.75437e-07	-0.221478	0.495	0.559	0.0100992
AC022706.1	3.792e-07	0.127619	0.096	0.072	0.0102005
C14orf119	3.80041e-07	0.109582	0.1	0.077	0.0102231
TMEM219	3.80043e-07	0.149336	0.257	0.217	0.0102232
ACSL1	3.81372e-07	-0.076318	0.043	0.072	0.0102589
PSMG1	3.82515e-07	0.102591	0.057	0.028	0.0102897
SGCD	3.83124e-07	-0.238209	0.04	0.065	0.010306
ETS1	3.84087e-07	-0.177939	0.797	0.834	0.0103319
SRA1	3.84215e-07	-0.168806	0.149	0.203	0.0103354
RNF213-AS1	3.84555e-07	0.0493418	0.075	0.074	0.0103445
ST3GAL1	3.93454e-07	-0.202098	0.221	0.279	0.0105839
HIST1H4C	3.96576e-07	0.175652	0.469	0.436	0.0106679
COPB2	4.03405e-07	-0.141324	0.091	0.135	0.0108516
DNTTIP2	4.05112e-07	-0.186839	0.231	0.291	0.0108975
APOBEC3G	4.08933e-07	0.113604	0.315	0.305	0.0110003
POGZ	4.19965e-07	-0.165749	0.144	0.197	0.0112971
ANKIB1	4.2242e-07	-0.165292	0.153	0.207	0.0113631
SELENOF	4.23357e-07	-0.129177	0.303	0.368	0.0113883
WHAMM	4.23802e-07	0.141679	0.22	0.197	0.0114003
MPLKIP	4.33806e-07	0.149907	0.119	0.08	0.0116694
COA6	4.38118e-07	0.147702	0.103	0.07	0.0117854
SLU7	4.39069e-07	-0.167302	0.16	0.216	0.011811
FAM120B	4.4109e-07	-0.100207	0.132	0.178	0.0118653
LLGL2	4.46303e-07	-0.0345458	0.079	0.104	0.0120056
CCDC6	4.48789e-07	0.153032	0.129	0.097	0.0120724
PSMB1	4.50427e-07	0.111986	0.55	0.525	0.0121165
WHRN	4.60467e-07	-0.134091	0.046	0.081	0.0123866
NSUN4	4.62371e-07	-0.0944457	0.032	0.06	0.0124378
SEPTIN1	4.72537e-07	0.119984	0.255	0.234	0.0127112
SLC20A2	4.82494e-07	-0.153273	0.112	0.16	0.0129791
SERTAD3	4.89378e-07	-0.141056	0.06	0.097	0.0131643
PLGRKT	4.89895e-07	0.132925	0.112	0.08	0.0131782
D2HGDH	4.9593e-07	-0.137863	0.051	0.086	0.0133405
OSBP	4.99821e-07	-0.0886645	0.098	0.137	0.0134452
SECISBP2	5.03391e-07	-0.171055	0.301	0.368	0.0135412
TXLNG	5.03938e-07	-0.181261	0.202	0.262	0.0135559
RBM12	5.16628e-07	-0.111563	0.039	0.071	0.0138973
SIRT2	5.18946e-07	-0.129216	0.177	0.23	0.0139597
PLAAT3	5.24536e-07	0.142432	0.277	0.247	0.01411
ASXL1	5.34564e-07	-0.0868597	0.289	0.345	0.0143798
XRCC6	5.3988e-07	-0.171966	0.337	0.405	0.0145228
STARD7	5.43072e-07	-0.191894	0.184	0.241	0.0146086
KLF13	5.51649e-07	-0.106248	0.25	0.306	0.0148394
SELENOO	5.52511e-07	-0.103094	0.061	0.096	0.0148626
SPG11	5.5803e-07	0.0996356	0.14	0.131	0.015011
CDC37L1	5.59496e-07	-0.133093	0.099	0.144	0.0150504
ARHGEF3	5.65638e-07	0.169519	0.256	0.203	0.0152157
NIBAN1	5.65953e-07	-0.224316	0.301	0.328	0.0152241
SPAG1	5.87389e-07	-0.112182	0.116	0.16	0.0158008
RC3H2	5.90726e-07	-0.170057	0.182	0.24	0.0158905
AHNAK	5.94187e-07	0.159421	0.36	0.313	0.0159836
SIAH2-AS1	5.97256e-07	0.0339665	0.062	0.066	0.0160662
MLLT6	5.9924e-07	-0.0232848	0.167	0.196	0.0161195
COA8	6.04344e-07	0.133266	0.105	0.069	0.0162569
TIGAR	6.06696e-07	-0.105604	0.08	0.118	0.0163201
FBXO6	6.07523e-07	0.0838175	0.051	0.035	0.0163424
TCF7L2	6.08012e-07	-0.144893	0.061	0.099	0.0163555
RAP1GDS1	6.09503e-07	0.16591	0.318	0.283	0.0163956
ARID5B	6.19268e-07	-0.259789	0.397	0.433	0.0166583
NAF1	6.29619e-07	-0.10682	0.086	0.126	0.0169368
SLC14A1	6.2988e-07	0.102467	0.053	0.036	0.0169438
HNRNPC	6.34572e-07	-0.148741	0.706	0.759	0.01707
SKA2	6.36487e-07	0.136494	0.109	0.078	0.0171215
C9orf78	6.47057e-07	-0.169208	0.468	0.537	0.0174058
GARS-DT	6.48446e-07	0.0452445	0.064	0.066	0.0174432
SUSD6	6.49123e-07	-0.0944012	0.117	0.158	0.0174614
RAB7A	6.61982e-07	-0.138013	0.293	0.357	0.0178073
KLHDC2	6.68078e-07	-0.15076	0.13	0.181	0.0179713
DPY30	6.7155e-07	0.150669	0.206	0.165	0.0180647
DDX17	6.75183e-07	-0.114543	0.417	0.484	0.0181624
CDK19	6.87848e-07	0.0881049	0.099	0.091	0.0185031
C5orf15	6.97431e-07	-0.118095	0.043	0.076	0.0187609
DDX54	7.02419e-07	0.0235396	0.054	0.058	0.0188951
POM121C	7.2864e-07	-0.121741	0.087	0.129	0.0196004
DYRK1A	7.31803e-07	-0.178712	0.39	0.458	0.0196855
MAFF	7.33812e-07	-0.125576	0.065	0.104	0.0197396
CSNK1A1	7.37369e-07	-0.153927	0.371	0.44	0.0198352
PRMT1	7.38144e-07	0.0864536	0.137	0.124	0.0198561
AP000331.1	7.4012e-07	0.00940591	0.043	0.05	0.0199092
SAMD9L	7.45244e-07	0.133872	0.125	0.098	0.0200471
RPS17	7.51035e-07	-0.140797	0.779	0.799	0.0202028
ADAMTS17	7.53488e-07	-0.153142	0.089	0.132	0.0202688
ITGB1BP1	7.53626e-07	0.12763	0.186	0.156	0.0202725
FIS1	7.53828e-07	0.140375	0.299	0.267	0.020278
PARVG	7.57806e-07	0.0176951	0.182	0.197	0.020385
CWF19L1	7.66984e-07	-0.131417	0.118	0.165	0.0206319
ANKRD13D	7.90392e-07	-0.100592	0.105	0.145	0.0212616
CCDC47	7.90559e-07	-0.161016	0.162	0.216	0.021266
DDRGK1	7.95462e-07	0.109365	0.121	0.099	0.0213979
DDX18	8.04956e-07	0.15572	0.407	0.367	0.0216533
EYA3	8.06332e-07	-0.0660439	0.063	0.092	0.0216903
MGST3	8.06872e-07	0.0772397	0.338	0.332	0.0217048
ETFDH	8.09317e-07	-0.146217	0.088	0.132	0.0217706
EMP3	8.10686e-07	0.100385	0.58	0.512	0.0218075
CPT1A	8.24485e-07	-0.0476703	0.122	0.152	0.0221786
AP000873.2	8.24936e-07	-0.112725	0.031	0.06	0.0221908
MRPL50	8.29267e-07	-0.111449	0.066	0.103	0.0223073
RRP15	8.30079e-07	0.102118	0.135	0.121	0.0223291
CYCS	8.32079e-07	-0.211207	0.528	0.587	0.0223829
CEP128	8.36971e-07	-0.170835	0.109	0.156	0.0225145
ZNF569	8.4489e-07	-0.132003	0.056	0.092	0.0227275
RELL1	8.54425e-07	-0.185905	0.257	0.32	0.022984
ATP8B2	8.58989e-07	0.0757153	0.051	0.04	0.0231068
RNF138	8.59947e-07	-0.12922	0.217	0.273	0.0231326
ATP9B	8.71779e-07	-0.190171	0.345	0.406	0.0234508
ZNF430	8.78008e-07	-0.1638	0.184	0.241	0.0236184
PNRC2	8.79723e-07	-0.161617	0.321	0.387	0.0236645
CYP51A1	8.86574e-07	-0.14065	0.116	0.164	0.0238488
RPL24	8.88073e-07	0.0784238	0.994	0.996	0.0238892
MED1	8.95068e-07	-0.114529	0.081	0.121	0.0240773
RNF216	9.10167e-07	-0.102846	0.238	0.292	0.0244835
LPIN1	9.18499e-07	-0.152368	0.137	0.188	0.0247076
HIP1R	9.19417e-07	-0.061812	0.031	0.055	0.0247323
SPART	9.35697e-07	-0.11452	0.03	0.059	0.0251702
GPHN	9.37517e-07	-0.124464	0.112	0.156	0.0252192
TMEM173	9.38982e-07	0.0905138	0.074	0.057	0.0252586
ALDH9A1	9.46376e-07	0.0229474	0.087	0.095	0.0254575
CALCOCO1	9.52517e-07	-0.141792	0.068	0.107	0.0256227
PNKP	9.5774e-07	0.0730619	0.087	0.079	0.0257632
TRAK1	9.61011e-07	-0.0643388	0.074	0.104	0.0258512
PARP9	9.73439e-07	0.0906704	0.068	0.054	0.0261855
MAPK9	9.74012e-07	-0.134506	0.063	0.101	0.0262009
FYCO1	1.00357e-06	-0.172788	0.083	0.123	0.026996
SELL	1.01528e-06	0.145874	0.075	0.044	0.027311
SRRM1	1.01804e-06	-0.151381	0.695	0.751	0.0273852
EIF4G3	1.0186e-06	0.0304544	0.238	0.259	0.0274003
TMBIM6	1.02415e-06	-0.040798	0.559	0.613	0.0275497
RAF1	1.03167e-06	-0.136652	0.163	0.215	0.027752
ZNF148	1.05282e-06	-0.186342	0.275	0.336	0.028321
METRN	1.05949e-06	0.0907139	0.097	0.084	0.0285004
YTHDC2	1.07159e-06	-0.145085	0.17	0.222	0.0288258
MRPS15	1.07461e-06	0.134785	0.207	0.175	0.0289069
CYTH4	1.07726e-06	0.0749093	0.07	0.059	0.0289783
RNF11	1.09728e-06	-0.118245	0.11	0.155	0.0295168
NMI	1.09843e-06	0.139365	0.14	0.108	0.0295479
XPO6	1.12309e-06	-0.165029	0.269	0.332	0.0302112
ECHDC2	1.13104e-06	0.0767586	0.094	0.085	0.0304249
NARF	1.13233e-06	0.0467054	0.098	0.097	0.0304598
ZNF32	1.14671e-06	0.110851	0.109	0.086	0.0308464
EEF1E1	1.14756e-06	0.143863	0.132	0.093	0.0308694
LINC00649	1.1524e-06	0.147784	0.129	0.098	0.0309995
APLP2	1.15875e-06	-0.122742	0.08	0.12	0.0311705
SLC2A4RG	1.17313e-06	0.0807966	0.139	0.131	0.0315573
SIK2	1.18048e-06	-0.168753	0.097	0.141	0.0317548
SPTBN1	1.18116e-06	-0.185812	0.14	0.184	0.0317732
AC009313.1	1.18415e-06	0.124085	0.064	0.037	0.0318537
DCTN3	1.21136e-06	0.138323	0.238	0.203	0.0325855
DGCR6L	1.21994e-06	0.137521	0.187	0.151	0.0328165
TTC3	1.22143e-06	-0.19411	0.333	0.393	0.0328565
TUBB2A	1.23976e-06	-0.10944	0.045	0.077	0.0333495
FAM199X	1.24297e-06	-0.123851	0.054	0.089	0.033436
POLR2I	1.24947e-06	0.166773	0.275	0.222	0.0336109
UBE2L3	1.25627e-06	0.129418	0.413	0.38	0.0337937
PUM1	1.28983e-06	-0.0726503	0.305	0.355	0.0346965
TM9SF1	1.29342e-06	-0.0935718	0.028	0.055	0.034793
MTCH1	1.30441e-06	-0.170392	0.203	0.26	0.0350886
JOSD2	1.3148e-06	0.121366	0.107	0.081	0.035368
KTN1	1.31835e-06	-0.155355	0.471	0.539	0.0354637
BIN1	1.31887e-06	0.141764	0.235	0.197	0.0354776
PDAP1	1.3327e-06	0.109854	0.229	0.209	0.0358496
PPHLN1	1.35006e-06	-0.188962	0.378	0.441	0.0363166
RCAN3	1.35196e-06	-0.159373	0.166	0.219	0.0363676
NDUFA7	1.35265e-06	0.124904	0.175	0.149	0.0363863
CCND2	1.35586e-06	-0.148876	0.234	0.294	0.0364728
AKR1B1	1.35832e-06	0.0178799	0.068	0.074	0.0365389
TRAPPC8	1.36528e-06	-0.0615381	0.078	0.107	0.0367261
DDX58	1.36746e-06	0.0846276	0.088	0.076	0.0367847
SNHG1	1.39044e-06	-0.146628	0.147	0.198	0.0374029
LINC02084	1.39568e-06	0.126967	0.111	0.088	0.0375438
EIF3G	1.40792e-06	0.135289	0.546	0.499	0.037873
CYTIP	1.42348e-06	-0.205198	0.601	0.644	0.0382915
NFKB2	1.42663e-06	-0.140947	0.058	0.09	0.0383764
PNN	1.42919e-06	-0.140879	0.408	0.475	0.0384452
SNHG7	1.46079e-06	-0.179257	0.238	0.294	0.0392952
ZFAND6	1.47056e-06	-0.15827	0.338	0.403	0.0395581
NHP2	1.4784e-06	0.137813	0.186	0.154	0.0397691
USP15	1.50184e-06	-0.169022	0.593	0.646	0.0403995
AHI1	1.53058e-06	-0.129531	0.102	0.144	0.0411725
PSMD7	1.53119e-06	-0.131803	0.325	0.387	0.0411889
BIN2	1.55703e-06	0.1557	0.298	0.253	0.0418842
TRMO	1.57304e-06	-0.0580777	0.09	0.119	0.0423148
OSTC	1.61614e-06	0.138208	0.285	0.25	0.0434741
LRRC41	1.61951e-06	-0.0666795	0.056	0.084	0.0435649
KANSL3	1.62442e-06	-0.13722	0.091	0.133	0.0436969
ATF7IP2	1.62689e-06	0.153178	0.186	0.141	0.0437634
EIF3M	1.63349e-06	0.16717	0.4	0.346	0.0439408
SDR42E2	1.63574e-06	0.102584	0.05	0.029	0.0440013
LIMA1	1.64246e-06	0.0848301	0.078	0.067	0.0441821
DDX21	1.64367e-06	-0.1763	0.473	0.539	0.0442148
PIM2	1.65408e-06	0.122323	0.091	0.063	0.0444947
TRIM23	1.66794e-06	-0.130573	0.061	0.095	0.0448676
PRELID3B	1.66989e-06	-0.124291	0.154	0.204	0.04492
TOP1	1.67135e-06	-0.148977	0.42	0.488	0.0449594
CENPP	1.67281e-06	-0.164896	0.059	0.094	0.0449987
PHF14	1.7253e-06	0.122721	0.175	0.151	0.0464107
PHB	1.73255e-06	0.145351	0.22	0.18	0.0466057
PRPSAP1	1.73954e-06	0.0954206	0.08	0.061	0.0467935
MED28	1.74802e-06	-0.134938	0.14	0.19	0.0470216
LRRFIP1	1.75017e-06	-0.174646	0.375	0.441	0.0470796
TINF2	1.75566e-06	-0.122742	0.103	0.146	0.0472273
TEX14	1.77025e-06	0.267611	0.307	0.252	0.0476197
G3BP1	1.78804e-06	-0.109485	0.171	0.219	0.0480982
CCS	1.79422e-06	0.0960959	0.102	0.084	0.0482646
GRPEL1	1.80818e-06	-0.0766255	0.133	0.17	0.0486401
AC026470.2	1.83919e-06	-0.072509	0.03	0.055	0.0494743
NOL4L	1.86873e-06	0.123223	0.095	0.067	0.0502688
TAP1	1.87033e-06	0.129477	0.155	0.131	0.0503118
CASK	1.95288e-06	-0.129792	0.344	0.408	0.0525326
MICAL1	1.96439e-06	-0.0892007	0.037	0.065	0.0528421
AC020916.1	2.00044e-06	-0.095023	0.057	0.089	0.0538117
CD320	2.00225e-06	0.129106	0.106	0.074	0.0538604
EGLN2	2.01162e-06	-0.0287608	0.068	0.087	0.0541127
ARID2	2.01181e-06	-0.194027	0.251	0.297	0.0541176
ZAP70	2.01397e-06	0.00946754	0.138	0.152	0.0541759
SAE1	2.02656e-06	0.0702537	0.113	0.109	0.0545146
ACAA1	2.02803e-06	0.105661	0.098	0.074	0.054554
TIFA	2.0354e-06	0.116259	0.083	0.05	0.0547522
MEA1	2.05631e-06	0.0866027	0.095	0.083	0.0553149
PECAM1	2.05896e-06	0.126947	0.162	0.134	0.055386
RASSF5	2.05919e-06	-0.103857	0.204	0.253	0.0553922
HNRNPR	2.07837e-06	-0.166075	0.348	0.413	0.0559081
TNFSF8	2.09959e-06	0.17732	0.208	0.161	0.0564789
SPAG7	2.10648e-06	0.130927	0.171	0.139	0.0566643
DTYMK	2.12443e-06	0.111692	0.084	0.059	0.0571473
HMGXB4	2.14284e-06	-0.152443	0.113	0.159	0.0576423
ARRDC1	2.17064e-06	0.0920189	0.067	0.05	0.0583903
CCDC14	2.17705e-06	0.00896326	0.091	0.102	0.0585626
UQCRFS1	2.21063e-06	0.0955128	0.339	0.327	0.059466
GTF2A2	2.21137e-06	0.114487	0.336	0.315	0.059486
APOBEC3C	2.2657e-06	0.0400927	0.079	0.082	0.0609473
PPID	2.26717e-06	0.138728	0.127	0.091	0.0609868
MTR	2.30236e-06	-0.164292	0.176	0.229	0.0619335
RAB27A	2.34424e-06	-0.0859884	0.298	0.35	0.06306
ZDHHC21	2.35738e-06	0.0839594	0.067	0.053	0.0634136
CHPT1	2.36417e-06	-0.131726	0.138	0.185	0.0635963
GBP1	2.383e-06	0.139936	0.097	0.068	0.0641027
CAPN2	2.38781e-06	0.102529	0.162	0.143	0.064232
SP2	2.47519e-06	-0.105785	0.044	0.075	0.0665825
TBC1D15	2.51168e-06	-0.139519	0.249	0.308	0.0675641
MLF2	2.53013e-06	-0.0855702	0.109	0.146	0.0680604
RNF115	2.53684e-06	-0.183152	0.349	0.411	0.068241
KIAA0586	2.55519e-06	0.050134	0.105	0.105	0.0687346
WTAP	2.55545e-06	-0.162655	0.44	0.504	0.0687416
SELENOT	2.56644e-06	0.10178	0.351	0.335	0.0690373
ASTE1	2.5883e-06	-0.0133334	0.073	0.09	0.0696252
HBP1	2.61703e-06	-0.14955	0.251	0.31	0.0703981
DIPK1A	2.6189e-06	-0.147965	0.086	0.127	0.0704485
AHCYL1	2.62457e-06	-0.0296147	0.044	0.062	0.0706009
DOCK2	2.6545e-06	0.125575	0.418	0.399	0.0714059
FEZ2	2.69317e-06	0.0774651	0.091	0.081	0.0724464
ST6GALNAC6	2.70297e-06	-0.0326351	0.043	0.061	0.07271
ZNFX1	2.71249e-06	-0.139008	0.114	0.159	0.072966
FLOT1	2.71963e-06	0.0877861	0.128	0.114	0.073158
CSRP1	2.79942e-06	0.0711166	0.058	0.045	0.0753045
HMG20B	2.80945e-06	0.0816976	0.055	0.04	0.0755743
BCLAF1	2.83457e-06	-0.142354	0.46	0.526	0.0762499
INTS6L	2.84191e-06	-0.079808	0.059	0.089	0.0764475
CEP85L	2.85757e-06	0.143918	0.297	0.265	0.0768686
MRPS24	2.86255e-06	0.146661	0.306	0.261	0.0770026
ZNF212	2.8792e-06	-0.0962878	0.026	0.051	0.0774504
RAB2B	2.88041e-06	-0.117228	0.086	0.126	0.0774829
HMGB1	2.89145e-06	-0.110176	0.889	0.902	0.07778
UBTF	2.92228e-06	0.0654985	0.139	0.135	0.0786092
ARPP19	2.93774e-06	-0.157475	0.248	0.307	0.0790252
TCEAL8	2.99493e-06	0.122992	0.099	0.072	0.0805635
DYNC1H1	3.00138e-06	-0.144566	0.322	0.385	0.080737
AFAP1	3.02229e-06	-0.0662341	0.034	0.058	0.0812996
ATM	3.05248e-06	0.161271	0.503	0.465	0.0821116
CCDC92	3.09414e-06	0.0171941	0.057	0.063	0.0832324
CLK4	3.1044e-06	-0.128048	0.128	0.173	0.0835084
LARS	3.12157e-06	0.113894	0.139	0.119	0.0839701
GNL1	3.17313e-06	-0.0817867	0.096	0.131	0.0853571
POLB	3.2009e-06	-0.139093	0.113	0.158	0.0861043
SOCS3	3.33318e-06	0.0161102	0.044	0.05	0.0896626
DNMT1	3.33617e-06	0.0773467	0.149	0.141	0.089743
OXLD1	3.37242e-06	0.124726	0.097	0.067	0.0907182
EIF5A2	3.39825e-06	-0.0086366	0.044	0.057	0.091413
MTLN	3.40096e-06	0.137299	0.157	0.128	0.0914859
MRPL33	3.40813e-06	0.0746504	0.385	0.386	0.0916788
AL137779.1	3.42308e-06	-0.0796357	0.044	0.072	0.092081
CLNS1A	3.44345e-06	0.0842881	0.134	0.12	0.0926289
TSC22D4	3.45496e-06	0.126457	0.128	0.098	0.0929385
PTPN12	3.46954e-06	-0.0966536	0.057	0.089	0.0933306
PRPF6	3.48413e-06	-0.0995659	0.18	0.225	0.0937231
SKAP1-AS1	3.4877e-06	-0.0332285	0.084	0.106	0.0938192
GMIP	3.49014e-06	-0.102437	0.054	0.087	0.0938848
MPC1	3.49949e-06	0.109319	0.17	0.152	0.0941363
TMEM256	3.51087e-06	0.148727	0.197	0.153	0.0944425
CCAR2	3.51485e-06	-0.092446	0.04	0.07	0.0945495
CHMP2A	3.52192e-06	0.138393	0.248	0.212	0.0947397
ATP5F1C	3.52625e-06	0.0900787	0.293	0.283	0.0948561
DDX19A	3.61881e-06	-0.087946	0.063	0.096	0.097346
MAP2K2	3.64691e-06	0.131668	0.296	0.262	0.0981019
TMEM184C	3.64824e-06	-0.0998931	0.052	0.083	0.0981377
ENY2	3.6661e-06	-0.14592	0.324	0.386	0.0986182
PCID2	3.68099e-06	0.0895319	0.121	0.107	0.0990186
N4BP2L2	3.71191e-06	-0.12971	0.603	0.665	0.0998504
RBM27	3.72366e-06	-0.079512	0.305	0.356	0.100166
TADA3	3.73977e-06	0.0918739	0.107	0.091	0.1006
HMGN4	3.75129e-06	0.0565052	0.212	0.215	0.10091
DZIP3	3.75798e-06	0.0844084	0.084	0.076	0.10109
TNRC6C	3.76317e-06	-0.178902	0.293	0.354	0.101229
PKM	3.82197e-06	0.116682	0.176	0.151	0.102811
SAMD12	3.8374e-06	0.130578	0.061	0.035	0.103226
MBD4	3.85872e-06	-0.0640454	0.144	0.179	0.1038
AKAP17A	3.85885e-06	-0.0929547	0.072	0.107	0.103803
JAKMIP1	3.91893e-06	0.0757246	0.059	0.044	0.105419
DYNC1I2	3.97935e-06	0.145422	0.173	0.141	0.107045
PAXBP1	4.00173e-06	-0.146972	0.1	0.142	0.107647
EIF4A3	4.02505e-06	-0.16515	0.172	0.224	0.108274
HERC4	4.04423e-06	0.169305	0.264	0.222	0.10879
VCAM1	4.06546e-06	-0.125179	0.03	0.056	0.109361
GALT	4.06878e-06	0.0536312	0.054	0.049	0.10945
ING5	4.06973e-06	-0.138383	0.111	0.155	0.109476
FBXW4	4.07713e-06	-0.142774	0.137	0.185	0.109675
ARL5B	4.08294e-06	-0.0907108	0.036	0.063	0.109831
UQCRB	4.09718e-06	0.106658	0.862	0.85	0.110214
CRYBG1	4.09903e-06	0.15903	0.643	0.603	0.110264
ZNF121	4.10259e-06	-0.13188	0.068	0.105	0.11036
RLF	4.22272e-06	-0.17194	0.316	0.378	0.113591
IRF2BP2	4.24739e-06	-0.167892	0.177	0.228	0.114255
AC092821.3	4.27705e-06	-0.16128	0.232	0.289	0.115053
YES1	4.29617e-06	-0.16567	0.283	0.344	0.115567
TM7SF3	4.29829e-06	0.0884811	0.079	0.064	0.115624
LCP1	4.31025e-06	-0.133965	0.678	0.722	0.115946
NAPG	4.31506e-06	-0.0953355	0.14	0.182	0.116075
TATDN1	4.32942e-06	0.123918	0.113	0.086	0.116461
RAPGEF2	4.35877e-06	-0.189347	0.169	0.22	0.117251
TUBD1	4.36573e-06	-0.0993969	0.038	0.066	0.117438
MAN1C1	4.38438e-06	-0.0544439	0.034	0.056	0.11794
CHIC2	4.39637e-06	-0.153967	0.284	0.344	0.118262
TRAPPC6A	4.42961e-06	0.0946881	0.178	0.161	0.119157
SP110	4.4588e-06	0.122092	0.256	0.234	0.119942
ZNF410	4.53328e-06	-0.107521	0.144	0.189	0.121945
BNC2	4.55284e-06	-0.0704122	0.048	0.074	0.122471
IGBP1	4.61105e-06	0.150936	0.216	0.176	0.124037
RAB3GAP1	4.63033e-06	-0.169241	0.112	0.153	0.124556
AC010175.1	4.68382e-06	-0.0304953	0.04	0.058	0.125995
KDM3A	4.68719e-06	-0.111717	0.07	0.106	0.126086
FCMR	4.73063e-06	-0.0447312	0.214	0.249	0.127254
TUT7	4.75007e-06	-0.173625	0.217	0.271	0.127777
PLEKHF1	4.76939e-06	-0.0831017	0.056	0.086	0.128296
IPO7	4.77024e-06	-0.0941658	0.117	0.156	0.128319
PAN3	4.77686e-06	-0.174974	0.398	0.459	0.128497
DAZAP2	4.81607e-06	-0.149921	0.374	0.437	0.129552
TGOLN2	4.84287e-06	-0.0970099	0.221	0.269	0.130273
ARGLU1	4.86044e-06	0.141471	0.537	0.502	0.130746
WDR60	4.88153e-06	-0.104658	0.053	0.084	0.131313
PSTPIP2	4.95157e-06	0.11489	0.121	0.102	0.133197
TCF20	4.95536e-06	-0.0563917	0.095	0.123	0.133299
CD8B	4.96437e-06	0.154909	0.557	0.525	0.133541
TAF15	4.96815e-06	-0.0588727	0.286	0.33	0.133643
MAPKAPK2	4.98459e-06	-0.143664	0.16	0.21	0.134085
MHENCR	5.00857e-06	-0.126634	0.047	0.077	0.134731
LINC00944	5.04814e-06	-0.133398	0.098	0.113	0.135795
HSD17B12	5.06334e-06	-0.000319117	0.048	0.059	0.136204
AC244131.2	5.09426e-06	-0.110391	0.027	0.052	0.137035
CASP1	5.11938e-06	0.111569	0.137	0.115	0.137711
SH3GLB2	5.12451e-06	0.0516842	0.058	0.054	0.137849
NCK2	5.16431e-06	-0.194402	0.329	0.38	0.13892
CD79B	5.16809e-06	0.0999772	0.059	0.032	0.139022
[truncated: 4,922 more rows]

## Sheet: DE_Cluster_1_CR_vs_FAIL
Column1	p_val	avg_log2FC	pct.1	pct.2	p_val_adj
AC105402.3	0	-2.60591	0.022	0.631	0
METRNL	1.20996676666521e-320	-1.34569	0.526	0.882	3.25481060232942e-316
CREM	2.08317e-292	-1.39524	0.583	0.892	5.60374e-288
GZMK	3.16443e-260	1.29083	0.84	0.38	8.51232e-256
FYN	3.50027e-226	-0.688473	0.988	0.998	9.41573e-222
ZEB2	2.31236e-223	-1.03704	0.765	0.948	6.22024e-219
TXNIP	3.13784e-206	1.16653	0.854	0.579	8.44079e-202
GLIS3	3.9924e-195	-1.45022	0.096	0.49	1.07395e-190
IL32	3.86408e-194	0.8247	0.975	0.913	1.03944e-189
SYTL3	3.33947e-188	-0.803084	0.962	0.99	8.98316e-184
TRGV10	9.75354e-171	-0.909128	0.057	0.397	2.6237e-166
RALGAPA1	1.23483e-159	-0.946776	0.619	0.857	3.32169e-155
ZSWIM6	3.36827e-154	-1.07841	0.44	0.758	9.06063e-150
CNOT6L	3.92056e-153	-0.708193	0.943	0.995	1.05463e-148
CD8A	2.13362e-149	-0.780732	0.619	0.885	5.73944e-145
GALNT11	7.94578e-149	-0.995716	0.558	0.809	2.13742e-144
SLA	1.02229e-146	-0.885337	0.594	0.834	2.74995e-142
ZHX2	2.55182e-146	-0.95283	0.496	0.789	6.8644e-142
BORCS5	9.25689e-138	-1.11655	0.284	0.605	2.4901e-133
PITPNC1	1.11469e-137	-0.646275	0.968	0.991	2.99852e-133
ABR	1.6044e-135	-1.07872	0.223	0.544	4.31583e-131
HLA-DRB1	9.14064e-132	0.974195	0.696	0.463	2.45883e-127
PIK3R1	4.29346e-131	-0.627492	0.918	0.983	1.15494e-126
AC068587.4	3.25233e-130	1.0682	0.638	0.319	8.74877e-126
B2M	1.68306e-127	0.338796	1	1	4.52742e-123
PDE7A	1.81436e-125	-0.839075	0.728	0.888	4.88064e-121
TUBA4A	3.82634e-124	-0.831011	0.558	0.817	1.02928e-119
FAM177A1	6.74335e-123	-0.777199	0.585	0.836	1.81396e-118
MT2A	8.06605e-121	1.04278	0.629	0.402	2.16977e-116
GGA2	1.41968e-119	-0.798061	0.469	0.752	3.81894e-115
STAT4	3.66912e-119	-0.630217	0.921	0.981	9.86993e-115
MCTP2	2.0402e-117	-0.894054	0.497	0.754	5.48813e-113
NR4A2	2.50947e-114	-0.811784	0.672	0.852	6.75048e-110
EZR	8.97632e-113	-0.847766	0.503	0.77	2.41463e-108
CADM1	8.17076e-112	-1.02316	0.12	0.403	2.19793e-107
PPP1R16B	9.46038e-110	-0.598448	0.849	0.959	2.54484e-105
GZMA	2.51339e-109	0.605846	0.949	0.882	6.76102e-105
KLHL4	1.38583e-108	-0.926539	0.026	0.246	3.72789e-104
AOAH	8.23807e-107	-0.552643	0.968	0.993	2.21604e-102
CMIP	4.7246e-105	-0.777879	0.628	0.84	1.27092e-100
ITGAD	3.48699e-104	-0.632954	0.122	0.402	9.38e-100
HDAC9	1.98646e-103	1.03684	0.303	0.071	5.34357e-99
SAMSN1	5.52026e-99	-0.723638	0.513	0.777	1.48495e-94
TNFRSF1B	1.44407e-98	-0.714665	0.45	0.718	3.88456e-94
INPP4B	2.48534e-96	0.711884	0.857	0.742	6.68556e-92
NR3C1	5.24324e-96	-0.765909	0.604	0.816	1.41043e-91
SKIL	4.74994e-95	-0.684596	0.332	0.629	1.27773e-90
TNFAIP8	1.10948e-94	0.700376	0.625	0.408	2.9845e-90
PLEKHA2	4.1542e-94	-0.637864	0.647	0.856	1.11748e-89
TRBV3-1	2.71989e-93	-0.404387	0.005	0.164	7.3165e-89
LEPROTL1	4.86763e-93	-0.608972	0.659	0.864	1.30939e-88
ADGRG5	1.32868e-91	-0.715334	0.109	0.36	3.57414e-87
GPR137B	1.33971e-89	-0.674852	0.14	0.403	3.60382e-85
ZNF331	3.67179e-88	-0.562105	0.911	0.947	9.87711e-84
HCST	5.30417e-88	0.498664	0.984	0.952	1.42682e-83
ITPKB	8.31247e-88	-0.829902	0.278	0.536	2.23605e-83
PPP2R5C	4.5482e-86	-0.482678	0.916	0.979	1.22347e-81
C1orf21	6.21397e-85	-0.798491	0.275	0.542	1.67156e-80
S100A4	3.44605e-82	0.610249	0.863	0.727	9.26987e-78
AGO2	1.17792e-80	-0.667434	0.311	0.579	3.16859e-76
IGF1R	3.81088e-80	-0.618185	0.052	0.254	1.02513e-75
CD74	2.01967e-79	0.663958	0.702	0.557	5.43291e-75
RPS4Y1	3.89978e-79	0.846327	0.166	0.019	1.04904e-74
SLC7A5	5.20527e-79	-0.667643	0.287	0.549	1.40022e-74
KLRC3	2.35297e-78	-0.520996	0.261	0.531	6.32949e-74
CCSER2	5.06273e-78	-0.688677	0.731	0.865	1.36188e-73
SKAP2	5.26494e-78	0.688212	0.396	0.169	1.41627e-73
SAMD3	1.89923e-77	0.61412	0.732	0.565	5.10892e-73
LGALS1	3.16136e-77	0.725779	0.42	0.173	8.50407e-73
LDHA	8.46916e-77	-0.65504	0.438	0.683	2.27821e-72
VCAM1	7.69613e-76	-0.650662	0.078	0.291	2.07026e-71
MED14	5.21695e-75	-0.642269	0.2	0.45	1.40336e-70
HOPX	5.31186e-75	0.759333	0.348	0.155	1.42889e-70
TC2N	1.85895e-73	0.520112	0.779	0.534	5.00058e-69
PPDPF	3.34249e-73	0.497998	0.853	0.762	8.99129e-69
SLA2	4.94608e-73	-0.675138	0.284	0.539	1.3305e-68
RANBP2	1.99995e-72	-0.647424	0.693	0.841	5.37987e-68
FNBP1	2.46301e-72	-0.525286	0.881	0.948	6.6255e-68
PTPRC	3.84172e-72	-0.351634	0.998	0.997	1.03342e-67
CD2	2.93077e-71	0.618783	0.619	0.512	7.88378e-67
CELF2	9.55801e-71	0.486832	0.912	0.839	2.5711e-66
ATP5F1E	1.02186e-70	0.434974	0.988	0.983	2.74879e-66
ARPC5L	1.35091e-70	0.531542	0.61	0.443	3.63394e-66
YPEL5	9.38115e-70	-0.517993	0.779	0.906	2.52353e-65
PSMB9	1.1287e-69	0.497779	0.722	0.6	3.0362e-65
CHKA	1.82172e-69	-0.668902	0.088	0.29	4.90043e-65
IQGAP2	1.92499e-69	-0.581847	0.824	0.902	5.17823e-65
EML4	2.82194e-69	-0.476045	0.86	0.955	7.59101e-65
VPS37B	2.99884e-69	-0.656854	0.462	0.684	8.06688e-65
FOSL2	7.20051e-69	-0.551021	0.202	0.445	1.93694e-64
CD160	1.28527e-68	0.67861	0.423	0.227	3.45738e-64
FBXO34	1.88255e-68	-0.663056	0.423	0.653	5.06405e-64
ESYT2	2.98961e-67	-0.685105	0.335	0.57	8.04205e-63
RPS26	1.21262e-66	0.497104	0.954	0.93	3.26194e-62
SH3BGRL3	1.13158e-65	0.485703	0.88	0.779	3.04394e-61
DDX3Y	1.42983e-65	0.603026	0.128	0.012	3.84623e-61
TGFB1	8.82392e-65	-0.621108	0.557	0.755	2.37364e-60
CCND3	1.05568e-64	0.535857	0.622	0.488	2.83977e-60
SRRT	2.66801e-64	-0.51833	0.185	0.418	7.17694e-60
SH2D1B	5.10149e-63	-0.302489	0.011	0.135	1.3723e-58
FYB1	9.72328e-63	0.487183	0.808	0.71	2.61556e-58
CHD1	2.53673e-62	-0.543398	0.637	0.815	6.8238e-58
TMSB10	3.35344e-62	0.393299	0.998	0.988	9.02075e-58
MYL12A	3.28924e-61	0.443984	0.921	0.864	8.84804e-57
TRBV5-1	3.55214e-61	-0.266848	0.003	0.109	9.55526e-57
IDI1	3.69669e-61	-0.555097	0.555	0.748	9.94408e-57
RFTN1	7.10946e-61	-0.589607	0.597	0.767	1.91244e-56
LGR6	4.69002e-60	-0.572617	0.215	0.442	1.26161e-55
TOGARAM2	5.64343e-60	-0.511185	0.128	0.334	1.51808e-55
ZNF516	7.6976e-60	-0.403216	0.024	0.163	2.07065e-55
TMSB4X	9.41555e-60	0.27991	1	1	2.53278e-55
TYROBP	1.00028e-59	0.163424	0.263	0.377	2.69074e-55
MBNL1	5.81332e-59	0.414112	0.97	0.946	1.56378e-54
KIR3DL2	7.73252e-59	-0.290097	0.089	0.248	2.08005e-54
WWC2	8.73687e-59	-0.514345	0.015	0.14	2.35022e-54
CCND2	9.36363e-59	-0.567703	0.419	0.642	2.51882e-54
BX890604.2	1.16243e-58	-0.407906	0.071	0.247	3.12695e-54
SMAD7	1.19086e-57	-0.489363	0.261	0.494	3.20341e-53
TENT4B	1.58036e-57	-0.533947	0.52	0.728	4.25117e-53
BST2	1.88738e-57	0.482822	0.466	0.358	5.07705e-53
PLEK	3.02356e-57	0.484932	0.563	0.423	8.13338e-53
IL21R	6.10139e-57	-0.547421	0.215	0.434	1.64127e-52
CFH	1.2259e-56	-0.422984	0.071	0.243	3.29766e-52
ABHD2	1.56495e-56	-0.550991	0.354	0.585	4.20972e-52
JOSD1	1.7959e-56	-0.501655	0.349	0.579	4.83097e-52
RPLP1	2.45633e-56	0.319472	0.999	0.999	6.60754e-52
TRIO	9.8948e-56	-0.565803	0.204	0.423	2.6617e-51
ABL1	3.78868e-55	-0.541346	0.36	0.584	1.01916e-50
RGS2	4.02189e-55	-0.601529	0.283	0.5	1.08189e-50
ZNF571	1.12134e-54	-0.599753	0.095	0.274	3.01642e-50
PTMA	4.10256e-53	-0.282563	0.998	0.999	1.10359e-48
PTPN22	6.15948e-53	-0.524617	0.635	0.806	1.6569e-48
DUSP2	1.33529e-52	-0.405687	0.89	0.961	3.59193e-48
CCDC93	1.36288e-52	-0.553025	0.407	0.621	3.66615e-48
SPECC1	2.28291e-52	0.501471	0.231	0.077	6.14103e-48
ADAMTS17	2.37253e-52	-0.7111	0.263	0.464	6.3821e-48
S100A6	2.50197e-52	0.38802	0.902	0.824	6.73031e-48
AC233976.1	1.10574e-51	-0.470219	0.053	0.204	2.97444e-47
SARAF	1.15247e-51	-0.363546	0.905	0.963	3.10013e-47
BANP	1.31011e-51	-0.505348	0.187	0.391	3.5242e-47
CPB2-AS1	1.56853e-51	-0.491428	0.152	0.348	4.21934e-47
RGS1	1.99418e-51	0.671982	0.607	0.5	5.36434e-47
UTY	2.19384e-51	0.442051	0.113	0.014	5.90144e-47
CKLF	4.60877e-50	0.412526	0.591	0.494	1.23976e-45
MLF1	5.59767e-50	-0.493666	0.085	0.252	1.50577e-45
MARCH3	5.6963e-50	-0.705215	0.129	0.312	1.5323e-45
HGSNAT	9.42449e-50	-0.512635	0.154	0.345	2.53519e-45
AKNA	1.11779e-49	-0.422171	0.738	0.878	3.00684e-45
HLA-DPB1	1.90843e-48	0.465188	0.602	0.442	5.13367e-44
PMEPA1	2.75454e-48	-0.276846	0.011	0.112	7.40972e-44
KANSL1	3.22181e-48	-0.472893	0.68	0.81	8.66668e-44
CMC1	5.02974e-48	0.378685	0.929	0.926	1.353e-43
TRAPPC10	3.28154e-47	-0.428288	0.684	0.834	8.82734e-43
SLC2A3	5.13386e-47	-0.526484	0.462	0.667	1.38101e-42
GPCPD1	8.04483e-47	-0.459946	0.598	0.773	2.16406e-42
CD7	1.81175e-46	-0.408952	0.503	0.706	4.8736e-42
ASPH	3.50092e-46	-0.291305	0.106	0.256	9.41747e-42
REL	1.12209e-45	-0.450449	0.633	0.797	3.01841e-41
MDFIC	1.75052e-45	0.49622	0.388	0.252	4.70891e-41
NAB1	1.80024e-45	-0.393703	0.076	0.229	4.84264e-41
ST3GAL5	3.64703e-45	-0.473847	0.144	0.322	9.81052e-41
N4BP1	3.79519e-45	-0.47448	0.422	0.624	1.02091e-40
VIPR2	4.27476e-45	-0.691502	0.271	0.457	1.14991e-40
HLA-DRA	4.8907e-45	0.541839	0.298	0.144	1.3156e-40
CD27	5.09331e-45	0.368489	0.156	0.041	1.3701e-40
SFMBT2	1.04689e-44	-0.501366	0.776	0.841	2.81614e-40
PPP2R2B	1.27013e-44	0.517793	0.623	0.474	3.41665e-40
MIDN	3.912e-44	-0.416268	0.209	0.402	1.05233e-39
FAM53B	4.10206e-44	-0.504119	0.324	0.523	1.10345e-39
SLC35E1	4.61346e-44	-0.40855	0.157	0.338	1.24102e-39
NR4A3	5.30023e-44	-0.469978	0.226	0.42	1.42576e-39
HLA-DPA1	9.14882e-44	0.436559	0.498	0.363	2.46103e-39
USP9Y	1.0066e-43	0.33557	0.095	0.011	2.70776e-39
NFKB1	3.93027e-43	-0.625645	0.525	0.693	1.05724e-38
S100A11	4.04878e-43	0.48729	0.302	0.159	1.08912e-38
KLRF1	6.46955e-43	0.524424	0.311	0.143	1.74031e-38
DAB1	1.38433e-42	0.658824	0.363	0.219	3.72385e-38
PLAAT4	1.38728e-42	0.365365	0.719	0.663	3.73178e-38
ST6GAL1	1.42314e-42	0.504797	0.406	0.254	3.82824e-38
ATM	1.49597e-42	0.403806	0.74	0.656	4.02415e-38
TRGV2	3.52354e-42	0.331174	0.153	0.039	9.47832e-38
BACH2	4.44856e-42	-0.665522	0.178	0.354	1.19666e-37
LITAF	8.91174e-42	-0.381168	0.731	0.866	2.39726e-37
B3GNT7	2.14348e-41	-0.247298	0.015	0.109	5.76596e-37
TRDC	3.17809e-41	0.609033	0.109	0.018	8.54908e-37
MECP2	7.6681e-41	-0.440953	0.502	0.689	2.06272e-36
NCALD	1.2551e-40	-0.534332	0.472	0.647	3.37621e-36
GSTP1	1.59579e-40	0.402535	0.612	0.529	4.29267e-36
USP25	2.38104e-40	0.484932	0.478	0.329	6.405e-36
SAMHD1	5.26863e-40	0.423106	0.314	0.184	1.41726e-35
ANXA1	7.20317e-40	0.498028	0.338	0.168	1.93765e-35
GIMAP4	7.51475e-40	0.4376	0.462	0.327	2.02147e-35
CD99	1.21615e-39	0.388979	0.676	0.572	3.27144e-35
SH2D2A	1.228e-39	-0.406559	0.297	0.49	3.30332e-35
KLHDC4	1.31375e-39	-0.403639	0.162	0.333	3.53398e-35
JUND	1.51811e-39	-0.412115	0.947	0.979	4.08371e-35
ATXN7	2.9276e-39	-0.449822	0.451	0.63	7.87524e-35
SATB1	3.5968e-39	-0.440778	0.183	0.356	9.67539e-35
CRIM1	4.47525e-39	-0.488884	0.213	0.394	1.20384e-34
CLIC1	7.54767e-39	0.341412	0.781	0.74	2.03032e-34
SERF2	8.26424e-39	0.321438	0.974	0.946	2.22308e-34
TRPC4AP	1.10413e-38	-0.411389	0.314	0.506	2.9701e-34
DYNLL1	1.22565e-38	0.414043	0.434	0.334	3.29701e-34
DHX36	1.31946e-38	-0.418863	0.507	0.687	3.54936e-34
NFIX	4.37306e-38	-0.284154	0.031	0.139	1.17635e-33
LTB	5.87319e-38	0.552583	0.302	0.166	1.57989e-33
GABARAPL1	6.79096e-38	-0.388527	0.457	0.647	1.82677e-33
CDK17	6.91826e-38	-0.370006	0.711	0.853	1.86101e-33
TAF1D	8.39076e-38	-0.40404	0.384	0.574	2.25711e-33
PHACTR2	1.02076e-37	0.476171	0.385	0.212	2.74583e-33
SPTBN4	1.629e-37	-0.372403	0.061	0.188	4.38201e-33
BLVRB	2.01521e-37	-0.465573	0.17	0.337	5.42092e-33
ID2	2.3882e-37	0.426132	0.798	0.748	6.42426e-33
WNK1	3.80194e-37	0.397064	0.656	0.555	1.02272e-32
HECTD1	4.36819e-37	-0.601484	0.452	0.59	1.17504e-32
SURF4	4.85519e-37	-0.400805	0.478	0.663	1.30605e-32
MACO1	7.97856e-37	-0.441495	0.351	0.538	2.14623e-32
MS4A1	8.17728e-37	0.340249	0.188	0.066	2.19969e-32
KLRB1	8.6183e-37	0.573725	0.342	0.178	2.31832e-32
PDE4D	1.02799e-36	-0.430428	0.363	0.551	2.7653e-32
NEK1	1.41894e-36	-0.492782	0.257	0.431	3.81695e-32
KIR2DL3	1.5715e-36	0.347417	0.138	0.04	4.22733e-32
CD69	1.84614e-36	0.440595	0.887	0.838	4.96613e-32
CTSW	1.88061e-36	0.348533	0.739	0.692	5.05884e-32
CCL4	1.99533e-36	0.868981	0.851	0.785	5.36743e-32
SIT1	3.16186e-36	0.283739	0.131	0.034	8.50539e-32
CROCC	3.38823e-36	0.46835	0.412	0.3	9.11435e-32
LYAR	6.66172e-36	0.376368	0.507	0.323	1.792e-31
RALGPS2	8.61902e-36	-0.278988	0.021	0.114	2.31852e-31
IPPK	1.31446e-35	-0.341641	0.093	0.231	3.53589e-31
ERVMER61-1	1.7557e-35	0.403271	0.117	0.027	4.72282e-31
DUSP16	2.38373e-35	-0.309907	0.069	0.195	6.41224e-31
IRF2	2.61792e-35	0.37078	0.413	0.305	7.0422e-31
GIMAP7	3.01131e-35	0.399857	0.442	0.33	8.10042e-31
TRGV8	3.226e-35	-0.22701	0.032	0.129	8.67795e-31
JUN	5.91473e-35	0.547512	0.627	0.565	1.59106e-30
DCTN6	6.04226e-35	-0.327738	0.131	0.281	1.62537e-30
SSH1	6.42815e-35	-0.411514	0.195	0.361	1.72917e-30
SYAP1	8.59103e-35	-0.372567	0.583	0.752	2.31099e-30
RBM38	1.53481e-34	-0.357757	0.392	0.576	4.12865e-30
STAT5B	2.56722e-34	-0.517489	0.334	0.497	6.90581e-30
TRBC2	3.11939e-34	-0.319875	0.748	0.859	8.39115e-30
DDX6	3.13171e-34	-0.33726	0.713	0.846	8.4243e-30
RCOR1	7.07401e-34	-0.429358	0.337	0.513	1.90291e-29
SELENOK	7.29169e-34	-0.368637	0.687	0.825	1.96146e-29
TSPO	7.68952e-34	0.331742	0.452	0.359	2.06848e-29
PTPN12	8.96476e-34	-0.325602	0.151	0.301	2.41152e-29
RNF19A	1.13313e-33	-0.361151	0.814	0.91	3.04811e-29
IFRD1	1.47272e-33	-0.537479	0.481	0.628	3.96162e-29
NFATC2	1.55601e-33	-0.40938	0.431	0.607	4.18565e-29
CCL5	1.71543e-33	0.247445	0.999	0.996	4.61451e-29
CMSS1	2.43979e-33	-0.679512	0.34	0.485	6.56304e-29
MAPK8	3.49736e-33	-0.449227	0.444	0.617	9.40789e-29
NCK2	4.41113e-33	0.422485	0.392	0.247	1.18659e-28
TRBC1	4.42749e-33	-0.227467	0.643	0.803	1.19099e-28
TMA7	5.37897e-33	0.282571	0.953	0.939	1.44694e-28
SLC9A9	7.87954e-33	0.446982	0.503	0.376	2.1196e-28
CDKN1B	8.48652e-33	-0.363553	0.239	0.408	2.28287e-28
ITGA4	9.3966e-33	-0.475929	0.59	0.719	2.52768e-28
EMD	9.65297e-33	-0.302269	0.183	0.337	2.59665e-28
DYNLRB1	1.99944e-32	0.328659	0.497	0.408	5.37849e-28
XCL2	2.67871e-32	0.502968	0.494	0.346	7.20574e-28
PDE3B	3.08327e-32	-0.775236	0.183	0.324	8.29399e-28
S100A10	3.20501e-32	0.347373	0.729	0.655	8.62147e-28
NFKBIA	3.34188e-32	0.453053	0.516	0.432	8.98965e-28
TRAV38-1	6.69389e-32	-0.128389	0.001	0.053	1.80066e-27
PTGDR	7.80714e-32	0.346707	0.423	0.328	2.10012e-27
PSMD13	8.27958e-32	-0.36181	0.26	0.428	2.22721e-27
PRKAR2A	8.76811e-32	-0.372724	0.417	0.592	2.35862e-27
NUP98	9.14043e-32	-0.374784	0.517	0.68	2.45877e-27
JARID2	9.38496e-32	-0.409356	0.461	0.627	2.52455e-27
PLCXD2	9.89312e-32	-0.354598	0.121	0.26	2.66125e-27
BTG1	1.10673e-31	-0.293914	0.994	0.995	2.97711e-27
PSMB8	1.13412e-31	0.31453	0.483	0.403	3.05079e-27
WDR37	1.25561e-31	-0.474822	0.331	0.495	3.37759e-27
TNFSF9	1.34888e-31	-0.315398	0.107	0.24	3.62849e-27
PACS1	1.70546e-31	0.436698	0.496	0.381	4.58768e-27
XAF1	2.26232e-31	0.366502	0.232	0.126	6.08565e-27
AKAP5	2.44965e-31	-0.232328	0.051	0.153	6.58956e-27
ARHGAP5	2.66396e-31	-0.475272	0.229	0.389	7.16605e-27
ADAM28	3.17975e-31	-0.265669	0.034	0.129	8.55354e-27
MTFR1	5.11497e-31	-0.381516	0.246	0.41	1.37593e-26
RPS20	5.56098e-31	-0.228303	0.966	0.98	1.4959e-26
RPL8	6.0507e-31	0.24012	0.996	0.993	1.62764e-26
SH2D1A	1.38428e-30	0.377938	0.503	0.361	3.72372e-26
AC245014.3	1.49647e-30	0.423413	0.267	0.146	4.0255e-26
FILIP1L	1.80811e-30	-0.560018	0.169	0.307	4.86383e-26
FCHSD2	2.45139e-30	0.446615	0.469	0.357	6.59423e-26
ATP5MD	2.49517e-30	0.283224	0.588	0.551	6.712e-26
MTFP1	2.70028e-30	-0.413303	0.269	0.432	7.26376e-26
BRAF	2.91784e-30	-0.377782	0.634	0.769	7.84899e-26
CASK	4.7761e-30	0.362957	0.684	0.655	1.28477e-25
NCR1	5.23329e-30	-0.261411	0.144	0.278	1.40775e-25
CHMP1B	6.30984e-30	-0.349417	0.23	0.39	1.69735e-25
TSTD1	6.43436e-30	0.333373	0.511	0.416	1.73084e-25
CCDC97	6.6747e-30	-0.369322	0.191	0.342	1.79549e-25
PHF20	7.46822e-30	-0.391853	0.642	0.761	2.00895e-25
PSME2	7.74953e-30	0.285899	0.497	0.441	2.08462e-25
FASLG	8.89979e-30	-0.250428	0.075	0.186	2.39404e-25
ARL17A	1.36219e-29	-0.253718	0.089	0.207	3.66429e-25
NOCT	1.61337e-29	-0.398616	0.214	0.369	4.33995e-25
TBCA	1.73391e-29	0.343179	0.487	0.4	4.66422e-25
AL137856.1	1.77989e-29	-0.337656	0.181	0.33	4.78791e-25
FAM133B	2.92043e-29	-0.353001	0.531	0.69	7.85595e-25
TERF1	4.45334e-29	-0.311651	0.293	0.456	1.19795e-24
TPM4	4.91723e-29	-0.348529	0.207	0.36	1.32274e-24
HLA-DQB1	5.40867e-29	-0.28049	0.19	0.333	1.45493e-24
AC120193.1	7.7473e-29	-0.312197	0.084	0.199	2.08402e-24
MAP2K6	7.79404e-29	0.333492	0.188	0.116	2.0966e-24
CARD16	8.61242e-29	0.323169	0.398	0.315	2.31674e-24
CCDC88C	9.45637e-29	0.33617	0.465	0.365	2.54376e-24
JMJD6	9.73451e-29	-0.356511	0.284	0.445	2.61858e-24
LATS2	1.17675e-28	-0.241515	0.051	0.15	3.16545e-24
CD5L	1.18264e-28	-0.141399	0.004	0.058	3.18131e-24
GLRX	1.29759e-28	0.287419	0.162	0.062	3.49051e-24
FGFR1	1.65094e-28	-0.176437	0.007	0.068	4.44103e-24
ARHGEF7	1.70295e-28	-0.378851	0.239	0.395	4.58093e-24
ATP5PF	1.74667e-28	0.250628	0.508	0.463	4.69854e-24
MRPL34	1.74897e-28	0.259684	0.194	0.123	4.70473e-24
ANXA6	1.93014e-28	0.301276	0.335	0.254	5.19207e-24
PDCD4	2.01638e-28	-0.247692	0.939	0.971	5.42407e-24
ZNF831	2.2019e-28	0.374993	0.478	0.366	5.92312e-24
PPP1CB	2.73553e-28	-0.344963	0.609	0.75	7.35857e-24
USP36	2.77391e-28	-0.332879	0.584	0.732	7.46183e-24
GFOD1	2.9061e-28	-0.430131	0.188	0.332	7.81742e-24
ATP8A1	4.42015e-28	-0.347264	0.731	0.84	1.18902e-23
JAK1	4.66143e-28	-0.283119	0.858	0.924	1.25392e-23
AP005482.1	5.50274e-28	-0.25704	0.062	0.167	1.48024e-23
SKAP1	5.79022e-28	0.309294	0.952	0.932	1.55757e-23
RGCC	5.84208e-28	-0.517228	0.147	0.281	1.57152e-23
AC006369.1	6.97005e-28	0.300592	0.159	0.062	1.87494e-23
PRKY	7.12811e-28	0.221689	0.076	0.014	1.91746e-23
FMNL1	7.20002e-28	-0.316399	0.239	0.394	1.93681e-23
UBE2B	7.77957e-28	-0.359282	0.467	0.627	2.0927e-23
OTULIN	8.84742e-28	-0.367923	0.337	0.5	2.37996e-23
LINC00910	9.71423e-28	0.413953	0.337	0.242	2.61313e-23
MIF	1.06329e-27	0.300403	0.858	0.807	2.86024e-23
CTDP1	1.13929e-27	-0.348074	0.252	0.408	3.06469e-23
PRKCE	1.24767e-27	-0.445437	0.328	0.481	3.35622e-23
SOCS1	1.30757e-27	0.299966	0.278	0.21	3.51736e-23
HINT1	2.01561e-27	0.296118	0.833	0.809	5.42199e-23
PLCG2	2.08437e-27	-0.336406	0.751	0.847	5.60695e-23
SMDT1	2.56619e-27	0.304472	0.421	0.333	6.90304e-23
CNOT2	2.70052e-27	-0.381941	0.584	0.729	7.2644e-23
ACVR2A	2.73733e-27	-0.227895	0.023	0.101	7.36342e-23
UQCR10	2.81437e-27	0.302766	0.623	0.552	7.57066e-23
ARHGAP18	3.12524e-27	0.326058	0.302	0.209	8.40689e-23
KLRK1	3.16303e-27	0.320432	0.644	0.554	8.50855e-23
PGK1	3.33405e-27	-0.382758	0.461	0.605	8.96861e-23
MAFF	3.91251e-27	-0.303533	0.164	0.301	1.05247e-22
SYNRG	5.76764e-27	0.287867	0.484	0.422	1.55149e-22
PSME4	5.96116e-27	-0.325033	0.556	0.706	1.60355e-22
TIPARP	6.0167e-27	-0.364119	0.289	0.446	1.61849e-22
PRKCH	7.48609e-27	-0.283581	0.976	0.986	2.01376e-22
PAFAH1B1	8.34515e-27	-0.326392	0.554	0.703	2.24485e-22
KIAA0513	9.71024e-27	-0.238076	0.035	0.123	2.61205e-22
STK17A	9.8955e-27	0.269805	0.821	0.775	2.66189e-22
PLEKHO1	1.09531e-26	-0.280332	0.156	0.289	2.94638e-22
RESF1	1.26674e-26	0.293258	0.588	0.542	3.40753e-22
CD200R1	1.56702e-26	-0.359784	0.066	0.171	4.21529e-22
IFITM1	2.15701e-26	-0.356404	0.349	0.504	5.80236e-22
CASP3	2.28092e-26	-0.301014	0.262	0.413	6.13566e-22
GCSAM	2.28281e-26	0.281559	0.205	0.119	6.14077e-22
STIM2	2.71228e-26	0.356406	0.517	0.442	7.29602e-22
RALGDS	3.23466e-26	-0.267628	0.201	0.34	8.70123e-22
RIPOR2	3.31883e-26	0.417522	0.558	0.426	8.92766e-22
UBE2F	3.77294e-26	-0.303966	0.137	0.265	1.01492e-21
THEMIS	3.89927e-26	0.512897	0.184	0.082	1.0489e-21
NDUFB8	4.34357e-26	0.318321	0.516	0.411	1.16842e-21
TRAF3IP3	4.37395e-26	0.322226	0.314	0.209	1.17659e-21
AKAP12	5.70075e-26	-0.159633	0.004	0.058	1.5335e-21
F2R	7.87884e-26	-0.298647	0.277	0.429	2.11941e-21
CEP85L	9.0083e-26	0.305063	0.522	0.476	2.42323e-21
PSME1	9.74555e-26	0.273409	0.716	0.67	2.62155e-21
PYHIN1	1.01171e-25	0.315337	0.713	0.659	2.72149e-21
ERCC5	1.13552e-25	-0.312035	0.228	0.373	3.05455e-21
AC253572.2	1.15801e-25	0.39381	0.29	0.185	3.11506e-21
BCL11B	1.16628e-25	-0.35107	0.74	0.846	3.1373e-21
PFN1	1.20817e-25	0.251434	0.966	0.922	3.24997e-21
POLB	1.3898e-25	-0.296712	0.173	0.308	3.73857e-21
CXCR4	1.57947e-25	-0.259311	0.923	0.97	4.24878e-21
AL392086.3	1.63687e-25	0.433499	0.153	0.061	4.40318e-21
ITM2A	1.75701e-25	-0.344378	0.348	0.503	4.72636e-21
VIM	1.81783e-25	0.303458	0.804	0.725	4.88995e-21
ATP9B	1.99539e-25	-0.340243	0.56	0.699	5.3676e-21
ATP1B3	2.32029e-25	-0.382182	0.592	0.721	6.24158e-21
RIC8A	2.37622e-25	-0.244914	0.115	0.231	6.39203e-21
ERVK3-1	2.53299e-25	-0.293188	0.318	0.472	6.81373e-21
CCL3	3.45984e-25	0.587917	0.52	0.453	9.30697e-21
ITPKB-AS1	3.91858e-25	-0.165307	0.017	0.084	1.0541e-20
PDE4B	4.18681e-25	-0.407647	0.547	0.666	1.12625e-20
TPD52	4.46296e-25	0.348418	0.236	0.133	1.20054e-20
BAZ1A	4.59669e-25	-0.381429	0.443	0.593	1.23651e-20
MYBL1	4.80198e-25	0.310709	0.539	0.481	1.29173e-20
B4GALT1	5.33397e-25	-0.332195	0.44	0.593	1.43484e-20
AGTPBP1	6.00599e-25	0.330845	0.574	0.498	1.61561e-20
IL4R	8.44385e-25	-0.283296	0.146	0.272	2.2714e-20
FOXK2	8.51121e-25	-0.377284	0.241	0.385	2.28952e-20
KLRG1	8.66854e-25	0.288141	0.754	0.713	2.33184e-20
PDP1	8.82754e-25	-0.260198	0.083	0.19	2.37461e-20
AC007952.4	9.37001e-25	0.358103	0.283	0.207	2.52053e-20
TBL1X	1.13328e-24	-0.380322	0.328	0.48	3.04853e-20
TMEM184C	1.14728e-24	-0.237348	0.089	0.196	3.08618e-20
HSPB1	1.32593e-24	0.308345	0.252	0.168	3.56676e-20
NFATC3	1.39674e-24	0.310563	0.381	0.316	3.75724e-20
IFNG	1.42618e-24	0.466597	0.212	0.109	3.83642e-20
NIBAN1	1.44923e-24	-0.534566	0.313	0.45	3.89844e-20
LIME1	1.83384e-24	0.324997	0.46	0.349	4.93303e-20
ZNF10	1.8442e-24	-0.365761	0.219	0.357	4.96089e-20
ZBTB38	1.97821e-24	0.328486	0.456	0.349	5.3214e-20
PREX1	2.0478e-24	-0.272091	0.304	0.452	5.50857e-20
SRP54	2.07131e-24	-0.254341	0.31	0.457	5.57182e-20
FHIT	2.36412e-24	-0.461158	0.07	0.17	6.35948e-20
POMC	2.37205e-24	0.236597	0.134	0.048	6.38083e-20
VOPP1	2.71625e-24	0.295034	0.354	0.289	7.30672e-20
SRSF2	2.77537e-24	-0.302398	0.63	0.759	7.46574e-20
GSPT1	3.1273e-24	-0.349188	0.502	0.645	8.41243e-20
ZDBF2	3.40453e-24	-0.345767	0.154	0.282	9.15818e-20
POLR3E	3.99923e-24	-0.265633	0.175	0.304	1.07579e-19
SC5D	4.25523e-24	-0.258826	0.12	0.236	1.14466e-19
OAZ1	4.5476e-24	0.245314	0.884	0.873	1.2233e-19
DRAP1	4.59073e-24	0.250821	0.448	0.394	1.23491e-19
TBCK	4.79208e-24	0.370436	0.278	0.178	1.28907e-19
CRYBG1	5.34196e-24	0.301236	0.767	0.748	1.43699e-19
P2RY8	5.45703e-24	-0.588793	0.353	0.406	1.46794e-19
H2AFJ	5.56614e-24	-0.300246	0.252	0.394	1.49729e-19
CTPS1	6.65229e-24	-0.301354	0.327	0.477	1.78947e-19
TGFBR3	7.66405e-24	0.378577	0.509	0.379	2.06163e-19
PTPN7	7.93305e-24	-0.294729	0.394	0.547	2.13399e-19
GGA1	8.49021e-24	-0.204349	0.181	0.3	2.28387e-19
NDUFA3	8.8224e-24	0.284231	0.517	0.441	2.37323e-19
PYCARD	1.2838e-23	0.265001	0.249	0.173	3.45342e-19
RNF166	1.29447e-23	-0.237986	0.218	0.349	3.48214e-19
BCL2L11	1.36636e-23	-0.2376	0.088	0.191	3.67551e-19
OXNAD1	1.44357e-23	0.301946	0.374	0.311	3.8832e-19
PABPC1	1.5606e-23	-0.253608	0.935	0.967	4.19802e-19
SDCBP	1.65979e-23	-0.316298	0.392	0.542	4.46483e-19
ERGIC1	1.90241e-23	-0.275451	0.231	0.369	5.11748e-19
PPP1R10	2.20842e-23	0.253638	0.63	0.614	5.94066e-19
NCR3	2.23193e-23	0.273222	0.121	0.046	6.00389e-19
DAD1	2.43143e-23	0.236205	0.545	0.511	6.54054e-19
NEDD8	2.6356e-23	0.220196	0.501	0.465	7.08977e-19
ZDHHC20	2.74829e-23	-0.401786	0.497	0.63	7.3929e-19
GRK5	2.88241e-23	-0.385299	0.34	0.488	7.75368e-19
AC108863.2	2.93947e-23	-0.197689	0.084	0.181	7.90718e-19
NAALADL2	3.44893e-23	-0.220683	0.031	0.102	9.27761e-19
CCL3L1	3.74903e-23	0.352926	0.402	0.336	1.00849e-18
SLAMF6	3.87257e-23	0.314194	0.306	0.219	1.04172e-18
GTF3A	4.28737e-23	0.258802	0.44	0.387	1.1533e-18
ANXA2	5.11751e-23	0.304227	0.378	0.27	1.37661e-18
STAT1	5.6437e-23	0.299666	0.289	0.251	1.51816e-18
FTL	6.33092e-23	0.246696	0.976	0.974	1.70302e-18
USP11	6.51057e-23	-0.284891	0.368	0.517	1.75134e-18
ARHGAP9	6.64369e-23	-0.286186	0.416	0.565	1.78715e-18
ANTKMT	7.00395e-23	0.270645	0.349	0.274	1.88406e-18
MTHFD1L	7.734e-23	-0.219379	0.054	0.14	2.08045e-18
TXN	8.01002e-23	0.252201	0.511	0.452	2.1547e-18
IP6K1	8.79207e-23	-0.306389	0.247	0.386	2.36507e-18
EPHA4	9.92855e-23	-0.450542	0.094	0.18	2.67078e-18
HERC4	1.03416e-22	0.318515	0.485	0.426	2.7819e-18
KCTD20	1.05214e-22	-0.293676	0.206	0.339	2.83025e-18
BLOC1S1	1.09212e-22	0.221407	0.41	0.374	2.9378e-18
HLA-DRB5	1.4543e-22	-0.141163	0.08	0.16	3.91207e-18
RNF168	1.48412e-22	-0.31875	0.386	0.534	3.99227e-18
LINC01934	1.49187e-22	0.413391	0.453	0.33	4.01312e-18
LINC00996	1.56793e-22	0.158357	0.056	0.009	4.21772e-18
DDIT4	1.57633e-22	-0.31824	0.604	0.737	4.24032e-18
IL2RG	1.63284e-22	0.254066	0.61	0.568	4.39234e-18
GZMH	1.63385e-22	0.363974	0.274	0.154	4.39507e-18
TENM1	1.67259e-22	0.292391	0.193	0.093	4.49926e-18
GZMM	1.77474e-22	0.279128	0.789	0.736	4.77404e-18
AC016831.7	1.85988e-22	-0.31183	0.263	0.403	5.00308e-18
POLH	1.91311e-22	-0.192915	0.043	0.123	5.14627e-18
HNRNPUL1	2.22049e-22	-0.298452	0.394	0.541	5.97313e-18
USP37	2.63262e-22	-0.245366	0.119	0.227	7.08176e-18
PPP1R18	2.91401e-22	0.246597	0.265	0.196	7.83869e-18
LINC01138	3.08966e-22	0.291912	0.375	0.291	8.31118e-18
GMFG	3.3504e-22	0.242645	0.725	0.689	9.01257e-18
LY6E	3.41254e-22	0.242305	0.358	0.31	9.17974e-18
PRMT9	4.23185e-22	-0.26812	0.14	0.256	1.13837e-17
GTPBP1	4.48989e-22	-0.249862	0.203	0.331	1.20778e-17
SLC38A1	4.58648e-22	-0.22601	0.893	0.946	1.23376e-17
GBP5	5.2027e-22	0.292115	0.211	0.14	1.39953e-17
UBE2L6	5.54295e-22	0.206637	0.205	0.151	1.49105e-17
SNHG16	6.23747e-22	-0.271259	0.205	0.335	1.67788e-17
ADAM10	6.29448e-22	0.320068	0.4	0.327	1.69322e-17
SIRPG	6.40416e-22	0.286741	0.162	0.089	1.72272e-17
TSPYL2	6.55374e-22	-0.38429	0.562	0.688	1.76295e-17
KDM7A	6.55435e-22	-0.338738	0.172	0.294	1.76312e-17
PPP1R13B	7.95081e-22	-0.307295	0.193	0.321	2.13877e-17
NEPRO	8.49621e-22	-0.244707	0.163	0.282	2.28548e-17
KRT10	9.89683e-22	0.207732	0.618	0.596	2.66225e-17
KIAA1958	1.00965e-21	-0.276466	0.048	0.131	2.71596e-17
GTDC1	1.1976e-21	-0.363296	0.512	0.644	3.22156e-17
PRKACB	1.21389e-21	0.292574	0.653	0.566	3.26537e-17
HDAC4	1.36413e-21	-0.270006	0.217	0.347	3.66952e-17
WIPF1	1.60142e-21	-0.232175	0.788	0.885	4.30783e-17
GPR68	1.65954e-21	0.226083	0.137	0.07	4.46415e-17
BIRC3	1.71964e-21	-0.315277	0.196	0.324	4.62584e-17
AC006460.2	1.74727e-21	-0.221195	0.038	0.115	4.70015e-17
SLC24A3	2.0531e-21	-0.259966	0.055	0.14	5.52283e-17
CAMK2D	2.05549e-21	0.317525	0.467	0.402	5.52927e-17
FAM49B	2.40233e-21	0.254845	0.836	0.798	6.46227e-17
POLR2L	2.48082e-21	0.244163	0.619	0.583	6.67341e-17
KLF3	2.54742e-21	-0.281707	0.249	0.384	6.85256e-17
CYTH3	2.77249e-21	-0.38693	0.292	0.422	7.45799e-17
MRPS31	2.88565e-21	0.2994	0.201	0.112	7.7624e-17
RIC3	2.97376e-21	0.204399	0.092	0.028	7.99942e-17
PELI2	3.26474e-21	-0.318268	0.08	0.176	8.78214e-17
ITPRIP	3.84874e-21	-0.247917	0.23	0.358	1.03531e-16
TBC1D2B	3.89993e-21	-0.297631	0.183	0.306	1.04908e-16
RNASEK	3.91825e-21	0.235697	0.667	0.622	1.05401e-16
CCL23	4.15745e-21	-0.131025	0.017	0.071	1.11836e-16
TNIP3	4.76123e-21	0.240621	0.217	0.116	1.28077e-16
ALOX5AP	5.51636e-21	-0.317075	0.586	0.7	1.4839e-16
CAPZA1	5.56932e-21	-0.286103	0.682	0.793	1.49815e-16
PGRMC2	5.71816e-21	-0.302185	0.346	0.487	1.53818e-16
STXBP5	5.86939e-21	0.351016	0.372	0.287	1.57886e-16
COMMD6	6.76012e-21	0.226803	0.803	0.787	1.81847e-16
LSM10	6.77632e-21	0.198121	0.213	0.171	1.82283e-16
TRG-AS1	6.83688e-21	-0.154511	0.369	0.494	1.83912e-16
POM121	7.42313e-21	-0.210082	0.235	0.358	1.99682e-16
UBL5	7.65631e-21	0.252647	0.791	0.738	2.05955e-16
AP000462.1	7.8414e-21	-0.141966	0.01	0.061	2.10934e-16
CLEC2D	8.77473e-21	-0.320196	0.59	0.72	2.3604e-16
ITGAL	8.92367e-21	0.272583	0.574	0.518	2.40047e-16
XIST	9.67294e-21	0.464625	0.229	0.128	2.60202e-16
ELOB	1.03595e-20	0.2131	0.73	0.708	2.78671e-16
TBC1D15	1.04959e-20	-0.233563	0.32	0.454	2.82341e-16
ZNF184	1.07052e-20	-0.200668	0.098	0.193	2.87971e-16
GPR174	1.09674e-20	0.259811	0.474	0.418	2.95022e-16
GNB1	1.16625e-20	-0.226956	0.547	0.684	3.1372e-16
ATP8B4	1.28957e-20	0.187141	0.056	0.01	3.46893e-16
NDUFB2	1.32075e-20	0.226864	0.601	0.567	3.55281e-16
MLLT10	1.34297e-20	0.241791	0.331	0.291	3.61259e-16
PLEKHB2	1.46041e-20	-0.25744	0.174	0.294	3.92851e-16
TRGC1	1.51293e-20	-0.0461951	0.169	0.237	4.06978e-16
PDCD1	1.51751e-20	-0.195843	0.026	0.092	4.08209e-16
ZBTB7A	1.60296e-20	-0.266233	0.304	0.44	4.31197e-16
IFNG-AS1	1.63222e-20	0.482649	0.135	0.076	4.39066e-16
MED15	1.65973e-20	-0.177237	0.215	0.327	4.46468e-16
USP20	1.75081e-20	-0.247629	0.152	0.267	4.70967e-16
SNHG29	1.81913e-20	-0.290054	0.596	0.72	4.89345e-16
CTSC	1.86962e-20	0.267879	0.511	0.458	5.02928e-16
RASA2	1.92496e-20	-0.272146	0.808	0.89	5.17815e-16
INPP5A	1.92873e-20	-0.244156	0.099	0.199	5.18829e-16
CHST7	2.02155e-20	-0.224447	0.057	0.14	5.43797e-16
PCED1B-AS1	2.48526e-20	0.23956	0.654	0.61	6.68535e-16
HIC1	2.66884e-20	-0.159466	0.026	0.091	7.17917e-16
AL662844.4	2.99429e-20	-0.110564	0.051	0.112	8.05463e-16
TMEM160	3.17304e-20	0.171477	0.338	0.319	8.53549e-16
ERP29	3.27087e-20	0.241368	0.601	0.55	8.79863e-16
GADD45G	3.45206e-20	-0.136897	0.01	0.059	9.28604e-16
KLRD1	4.31859e-20	0.235339	0.819	0.806	1.1617e-15
CATSPERB	4.631e-20	0.239165	0.117	0.048	1.24574e-15
EIF4A1	4.75101e-20	-0.252349	0.628	0.752	1.27802e-15
ENOSF1	4.76955e-20	-0.268163	0.228	0.354	1.28301e-15
CIRBP	4.84257e-20	-0.247364	0.737	0.838	1.30265e-15
VAMP8	5.60979e-20	0.203504	0.51	0.471	1.50903e-15
MED26	6.18034e-20	-0.183265	0.096	0.186	1.66251e-15
CSTB	6.38769e-20	0.208799	0.449	0.419	1.71829e-15
TSEN54	6.95003e-20	-0.200147	0.263	0.384	1.86956e-15
GCC2	7.47344e-20	-0.264224	0.617	0.742	2.01035e-15
DNAJC15	7.73856e-20	-0.045259	0.227	0.3	2.08167e-15
GNAQ	8.30556e-20	0.322613	0.147	0.068	2.2342e-15
DIRC3	9.39517e-20	0.210137	0.062	0.013	2.5273e-15
SLC1A4	9.63958e-20	-0.186087	0.047	0.122	2.59305e-15
JAKMIP2	9.96731e-20	0.304437	0.311	0.242	2.68121e-15
COX6B1	1.07269e-19	0.19406	0.615	0.594	2.88554e-15
TG	1.07529e-19	-0.280412	0.371	0.508	2.89253e-15
CD247	1.1745e-19	-0.284737	0.708	0.811	3.1594e-15
CHD7	1.17865e-19	-0.270303	0.11	0.211	3.17057e-15
GABARAPL2	1.19339e-19	0.220938	0.443	0.38	3.21021e-15
MTSS1	1.20158e-19	-0.183097	0.036	0.104	3.23226e-15
COX6A1	1.20707e-19	0.206284	0.593	0.559	3.24701e-15
SPART	1.22227e-19	-0.187466	0.061	0.141	3.28791e-15
EPAS1	1.24497e-19	-0.283595	0.078	0.169	3.34896e-15
LINC00623	1.3163e-19	0.222234	0.444	0.4	3.54085e-15
ITGB2	1.86581e-19	-0.286986	0.588	0.706	5.01903e-15
SYNGR1	1.8791e-19	0.210009	0.102	0.035	5.05479e-15
APMAP	1.88605e-19	-0.267326	0.555	0.685	5.07348e-15
SRI	1.94177e-19	0.135218	0.379	0.378	5.22336e-15
UST	2.04348e-19	0.314717	0.439	0.381	5.49695e-15
THOC7	2.18281e-19	0.146078	0.3	0.295	5.87176e-15
ATP5MF	2.39738e-19	0.208664	0.514	0.472	6.44894e-15
OTULINL	2.57818e-19	-0.215774	0.233	0.349	6.9353e-15
ACSL1	2.6114e-19	-0.241048	0.099	0.197	7.02465e-15
CTBP2	2.62955e-19	-0.222652	0.079	0.167	7.07348e-15
RPS6KA3	2.88653e-19	-0.325344	0.422	0.554	7.76476e-15
VAV3	2.96296e-19	-0.397873	0.784	0.846	7.97036e-15
TMF1	3.00555e-19	-0.155464	0.387	0.509	8.08494e-15
LSM2	3.01053e-19	0.167308	0.218	0.184	8.09832e-15
UBE2O	3.05111e-19	-0.27023	0.128	0.233	8.20749e-15
SACM1L	3.10554e-19	-0.255715	0.285	0.415	8.35392e-15
TMEM39A	3.12858e-19	-0.311146	0.222	0.346	8.41587e-15
TMBIM4	3.3108e-19	0.213326	0.531	0.494	8.90605e-15
BEX5	3.31586e-19	-0.187482	0.06	0.137	8.91967e-15
SLC25A6	3.32502e-19	0.225662	0.498	0.461	8.94431e-15
ATF7IP2	3.42817e-19	0.288827	0.208	0.116	9.22178e-15
RPL21	3.43477e-19	-0.13949	0.999	0.998	9.23953e-15
TPST1	3.48706e-19	-0.227148	0.039	0.111	9.38019e-15
ABLIM1	3.74843e-19	-0.491627	0.229	0.345	1.00833e-14
PPIB	3.78552e-19	0.222943	0.77	0.73	1.0183e-14
MAF	3.97052e-19	0.274633	0.492	0.447	1.06807e-14
ZFYVE16	4.39239e-19	-0.287936	0.134	0.241	1.18155e-14
VWA8	4.48435e-19	0.306342	0.46	0.392	1.20629e-14
ZCCHC2	4.82065e-19	-0.326497	0.327	0.458	1.29676e-14
ITM2B	4.88281e-19	0.218138	0.896	0.868	1.31347e-14
SH2D3C	5.36026e-19	0.193573	0.107	0.049	1.44191e-14
COPA	5.45813e-19	-0.267476	0.415	0.55	1.46824e-14
LBH	5.89578e-19	0.253752	0.442	0.385	1.58596e-14
RYBP	6.13956e-19	-0.225068	0.303	0.431	1.65154e-14
CSNK1D	6.25431e-19	-0.24996	0.4	0.535	1.68241e-14
RPS6	6.6595e-19	-0.14298	0.999	0.997	1.79141e-14
NDUFB10	6.73145e-19	0.235417	0.441	0.37	1.81076e-14
HIPK2	6.74866e-19	-0.238132	0.163	0.273	1.81539e-14
AGTRAP	6.75688e-19	0.176689	0.251	0.221	1.8176e-14
NME2	6.7573e-19	0.0466658	0.465	0.529	1.81771e-14
DYNC1H1	8.94837e-19	-0.232119	0.489	0.623	2.40711e-14
MCUB	9.14825e-19	0.293216	0.366	0.277	2.46088e-14
ARPC5	1.01625e-18	0.184543	0.469	0.448	2.7337e-14
ELMSAN1	1.0216e-18	-0.208565	0.13	0.229	2.7481e-14
TRIM24	1.03877e-18	-0.310063	0.156	0.266	2.79429e-14
TPP2	1.12225e-18	-0.30347	0.342	0.472	3.01887e-14
CHURC1	1.1362e-18	0.211717	0.428	0.398	3.05638e-14
GTPBP8	1.16798e-18	-0.18165	0.115	0.207	3.14188e-14
C12orf57	1.18421e-18	0.156565	0.597	0.617	3.18553e-14
GNG2	1.20636e-18	-0.321304	0.761	0.837	3.2451e-14
MNAT1	1.21257e-18	-0.264223	0.336	0.468	3.26181e-14
JAM3	1.22567e-18	-0.27265	0.053	0.13	3.29706e-14
VPS28	1.2511e-18	0.17976	0.412	0.381	3.36546e-14
LSM6	1.31287e-18	0.138267	0.29	0.279	3.53162e-14
SLC35F1	1.49933e-18	0.2064	0.08	0.026	4.03321e-14
SYK	1.60001e-18	-0.208364	0.052	0.128	4.30403e-14
AL158801.3	1.79581e-18	-0.158657	0.042	0.11	4.83074e-14
CHIC2	1.80412e-18	-0.276535	0.407	0.541	4.85309e-14
SLC25A3	1.93897e-18	-0.224584	0.474	0.607	5.21584e-14
PDLIM2	2.03869e-18	0.145875	0.239	0.224	5.48408e-14
RER1	2.1441e-18	0.116495	0.333	0.341	5.76762e-14
MADD	2.31974e-18	-0.240946	0.19	0.304	6.2401e-14
CMC2	2.50058e-18	-0.22968	0.329	0.457	6.72657e-14
ETF1	2.5026e-18	-0.16806	0.307	0.423	6.732e-14
STAT5A	2.52413e-18	-0.252104	0.113	0.212	6.7899e-14
RPA1	2.60291e-18	-0.214062	0.125	0.224	7.00183e-14
RASSF5	2.6402e-18	-0.2311	0.25	0.372	7.10215e-14
PDCD5	2.64847e-18	0.166807	0.26	0.236	7.12439e-14
HSPD1	2.69867e-18	-0.342134	0.445	0.565	7.25941e-14
PTGES3	3.02327e-18	0.227143	0.685	0.647	8.1326e-14
AC067945.4	3.05743e-18	-0.22382	0.124	0.223	8.2245e-14
TNFAIP3	3.53644e-18	0.437192	0.508	0.408	9.51304e-14
HLA-DMA	3.56699e-18	0.235198	0.188	0.124	9.59519e-14
PTPN2	4.0572e-18	0.267988	0.569	0.527	1.09139e-13
ISCA1	4.15687e-18	-0.265143	0.33	0.459	1.1182e-13
STK39	4.40557e-18	0.240809	0.59	0.551	1.1851e-13
TRGC2	4.68456e-18	0.210319	0.66	0.672	1.26015e-13
STAT3	4.93401e-18	-0.251741	0.513	0.643	1.32725e-13
EMP3	5.07777e-18	0.189701	0.335	0.223	1.36592e-13
BAX	5.32055e-18	0.197084	0.384	0.36	1.43123e-13
TRMT10C	5.57923e-18	-0.147012	0.211	0.312	1.50081e-13
INPP5D	5.59661e-18	-0.288577	0.627	0.742	1.50549e-13
CD48	6.16891e-18	0.198648	0.77	0.756	1.65944e-13
ARAP1	6.25103e-18	-0.200759	0.104	0.197	1.68153e-13
MICOS13	6.66676e-18	0.212141	0.325	0.276	1.79336e-13
RNF213	6.73076e-18	0.255462	0.736	0.683	1.81057e-13
PMF1	7.29051e-18	-0.108938	0.246	0.338	1.96115e-13
CCT5	7.38355e-18	0.151819	0.222	0.2	1.98617e-13
INPP4A	7.71184e-18	0.246605	0.325	0.271	2.07448e-13
KLRC2	7.71358e-18	-0.0874304	0.168	0.245	2.07495e-13
GIMAP1	7.83861e-18	0.230815	0.203	0.138	2.10859e-13
MT1X	8.09925e-18	0.207033	0.251	0.205	2.1787e-13
KLF2	8.33741e-18	-0.212791	0.373	0.497	2.24276e-13
CCT3	8.49108e-18	0.20849	0.26	0.216	2.2841e-13
PLAAT3	1.06762e-17	0.221372	0.433	0.383	2.8719e-13
PGAP1	1.13314e-17	-0.229116	0.025	0.083	3.04816e-13
IFITM3	1.14906e-17	-0.135638	0.022	0.077	3.09097e-13
CBX3	1.15614e-17	0.171988	0.421	0.409	3.11003e-13
ARID5A	1.18619e-17	-0.234732	0.226	0.343	3.19085e-13
PRKCA	1.18897e-17	0.356838	0.292	0.2	3.19834e-13
SNX25	1.25848e-17	-0.296943	0.179	0.29	3.38532e-13
BRF1	1.31548e-17	-0.12948	0.098	0.173	3.53863e-13
IRF1	1.33335e-17	-0.138256	0.704	0.815	3.58672e-13
SIPA1	1.33656e-17	-0.18128	0.257	0.371	3.59533e-13
A2M	1.38454e-17	0.158564	0.715	0.77	3.7244e-13
GPHN	1.47339e-17	-0.265372	0.27	0.389	3.96341e-13
MCM6	1.49219e-17	-0.17774	0.128	0.22	4.014e-13
ABRACL	1.88081e-17	0.0458737	0.248	0.278	5.05938e-13
CKAP2	1.88697e-17	-0.16188	0.083	0.161	5.07596e-13
RB1	1.95782e-17	0.240221	0.519	0.48	5.26654e-13
SERINC3	2.01877e-17	-0.170458	0.27	0.382	5.43048e-13
HMGN3	2.03223e-17	0.165211	0.44	0.432	5.4667e-13
ARPC2	2.1612e-17	-0.220665	0.843	0.899	5.81362e-13
ATP5MC2	2.17974e-17	0.203924	0.7	0.679	5.86351e-13
PCNX1	2.22537e-17	0.291915	0.58	0.507	5.98624e-13
A2M-AS1	2.27401e-17	0.105765	0.384	0.404	6.11708e-13
PSMB7	2.35318e-17	0.0484513	0.307	0.339	6.33007e-13
WDR47	2.45987e-17	-0.183395	0.129	0.221	6.61705e-13
GOLGA4	2.47314e-17	-0.245848	0.548	0.673	6.65276e-13
ARHGAP10	2.52817e-17	0.307854	0.28	0.192	6.80078e-13
PCNX2	2.59418e-17	0.286441	0.397	0.324	6.97833e-13
GZF1	2.65434e-17	-0.113353	0.034	0.089	7.14018e-13
KIR2DL4	2.73092e-17	-0.131689	0.033	0.091	7.34617e-13
LMAN2	3.0689e-17	0.0355471	0.361	0.403	8.25535e-13
MRPL51	3.11673e-17	0.209924	0.28	0.227	8.38401e-13
AKIRIN2	3.20864e-17	0.238559	0.299	0.239	8.63123e-13
IPCEF1	3.21975e-17	0.268937	0.325	0.258	8.66113e-13
CEBPB	3.37779e-17	-0.299341	0.438	0.562	9.08626e-13
AL021155.5	3.41515e-17	0.22857	0.184	0.139	9.18676e-13
UQCR11	3.42037e-17	0.219046	0.746	0.71	9.2008e-13
RPS9	3.54111e-17	-0.150085	0.997	0.996	9.52558e-13
MXRA7	3.62802e-17	-0.216918	0.165	0.269	9.75938e-13
LINC-PINT	3.69933e-17	-0.22076	0.503	0.631	9.9512e-13
ZDHHC7	4.24585e-17	-0.225726	0.129	0.227	1.14213e-12
DISC1	4.59485e-17	0.306151	0.216	0.128	1.23601e-12
MAGT1	4.66455e-17	-0.219695	0.221	0.334	1.25477e-12
COPS9	4.67224e-17	0.173286	0.533	0.509	1.25683e-12
DUSP5	4.77982e-17	-0.226826	0.296	0.418	1.28577e-12
AC016831.5	4.8266e-17	-0.169843	0.069	0.146	1.29836e-12
PPP3CC	4.89745e-17	0.282378	0.489	0.413	1.31741e-12
RPL36	5.0843e-17	0.177089	0.997	0.996	1.36768e-12
SNHG7	5.09137e-17	-0.231436	0.232	0.348	1.36958e-12
UTRN	5.19353e-17	0.227564	0.928	0.924	1.39706e-12
GALNT3	5.28027e-17	-0.216639	0.124	0.219	1.42039e-12
EVI2A	5.55119e-17	-0.181903	0.26	0.37	1.49327e-12
OST4	5.56358e-17	0.19538	0.836	0.83	1.4966e-12
SOD1	5.57334e-17	0.171083	0.628	0.624	1.49923e-12
WDR83OS	5.89959e-17	0.145178	0.475	0.467	1.58699e-12
GLRX5	6.11217e-17	0.138266	0.215	0.193	1.64417e-12
KIF16B	6.41424e-17	-0.102087	0.044	0.097	1.72543e-12
NDUFS8	6.65832e-17	-0.000713348	0.23	0.276	1.79109e-12
KAT6A	6.66562e-17	-0.247248	0.567	0.689	1.79305e-12
GSDMD	6.68791e-17	0.0994123	0.193	0.188	1.79905e-12
PRDM1	6.68863e-17	0.27493	0.501	0.44	1.79924e-12
SMIM19	6.71282e-17	-0.183812	0.192	0.294	1.80575e-12
DYRK1A	6.87969e-17	-0.249097	0.656	0.765	1.85064e-12
BEX3	6.92855e-17	-0.111154	0.01	0.053	1.86378e-12
B3GNTL1	7.42411e-17	-0.198666	0.074	0.154	1.99709e-12
ABT1	7.49009e-17	-0.0183548	0.174	0.22	2.01483e-12
RPS24	8.28609e-17	0.157894	0.998	0.996	2.22896e-12
EPHB6	8.71469e-17	-0.0858354	0.033	0.078	2.34425e-12
NSMCE3	9.49431e-17	-0.227137	0.335	0.458	2.55397e-12
APRT	1.03813e-16	0.216183	0.585	0.542	2.79258e-12
GADD45A	1.10394e-16	-0.230434	0.159	0.261	2.96959e-12
TTC38	1.13725e-16	-0.176763	0.179	0.276	3.05919e-12
PTPRM	1.1525e-16	0.285858	0.339	0.311	3.10023e-12
RPL37A	1.1636e-16	-0.134686	0.989	0.996	3.13008e-12
ARID5B	1.18162e-16	-0.237199	0.487	0.612	3.17857e-12
COPB1	1.29536e-16	-0.202307	0.317	0.436	3.48453e-12
RSRP1	1.32401e-16	0.221886	0.784	0.754	3.56159e-12
SNX9	1.38838e-16	-0.312887	0.131	0.229	3.73474e-12
KRAS	1.39563e-16	-0.232254	0.321	0.443	3.75426e-12
HDGF	1.50442e-16	-0.196167	0.103	0.191	4.04689e-12
ATP5ME	1.69678e-16	0.189731	0.631	0.607	4.56433e-12
FAM13B	1.69834e-16	-0.26996	0.422	0.547	4.56852e-12
DNAH14	1.7e-16	-0.143695	0.009	0.052	4.573e-12
CWC15	1.73857e-16	0.00420031	0.299	0.354	4.67676e-12
FAM169A	1.8221e-16	-0.220952	0.261	0.375	4.90145e-12
MT-CO3	1.84438e-16	-0.134848	1	1	4.96139e-12
ATG2A	1.91313e-16	-0.113995	0.211	0.3	5.14633e-12
TRGV9	1.9422e-16	0.238698	0.124	0.055	5.22452e-12
ARHGEF3	1.9549e-16	0.282374	0.376	0.292	5.25869e-12
RCSD1	1.96418e-16	0.206828	0.26	0.21	5.28364e-12
B3GAT1	1.97127e-16	-0.117334	0.019	0.069	5.30271e-12
SIRT3	2.00428e-16	-0.127931	0.076	0.143	5.3915e-12
HSPA8	2.22684e-16	0.199037	0.593	0.585	5.99021e-12
AHNAK	2.22851e-16	0.259079	0.44	0.379	5.99469e-12
ARL6IP5	2.39657e-16	0.202789	0.593	0.557	6.44678e-12
CLIP4	2.43436e-16	-0.23523	0.251	0.366	6.54844e-12
NUTM2A-AS1	2.49804e-16	-0.118228	0.27	0.365	6.71972e-12
GNG5	2.63499e-16	0.214526	0.503	0.452	7.08813e-12
TNIK	2.63876e-16	0.312185	0.407	0.309	7.09825e-12
CYP51A1	2.8132e-16	-0.222024	0.199	0.306	7.56752e-12
SSBP4	2.82867e-16	0.119742	0.194	0.186	7.60912e-12
KIR2DL1	3.46853e-16	0.152636	0.056	0.014	9.33035e-12
ANAPC16	3.57478e-16	0.207581	0.684	0.64	9.61616e-12
SUSD6	3.70357e-16	-0.24707	0.253	0.368	9.96259e-12
SSR4	4.41173e-16	0.196458	0.757	0.735	1.18675e-11
TEX14	4.50467e-16	0.427155	0.426	0.391	1.21176e-11
NDUFAF8	4.58402e-16	0.122958	0.342	0.337	1.2331e-11
REX1BD	4.63693e-16	0.193883	0.449	0.412	1.24733e-11
PSMA5	4.78253e-16	0.201003	0.37	0.323	1.2865e-11
SLC35D1	4.88085e-16	-0.302723	0.245	0.359	1.31295e-11
TFRC	4.90516e-16	-0.166267	0.156	0.248	1.31949e-11
PRELID1	4.97427e-16	0.139214	0.528	0.53	1.33808e-11
ALG13	5.1922e-16	-0.267268	0.41	0.534	1.3967e-11
SQSTM1	5.19895e-16	-0.240142	0.485	0.609	1.39852e-11
CTH	5.21538e-16	-0.147487	0.037	0.098	1.40294e-11
ADGRE5	5.2759e-16	-0.299963	0.716	0.788	1.41922e-11
CERS6	5.35459e-16	-0.160233	0.063	0.131	1.44038e-11
IRF2BP2	5.40507e-16	-0.208311	0.204	0.31	1.45396e-11
ATP5MC3	5.53798e-16	0.170427	0.462	0.438	1.48972e-11
CASP4	6.31684e-16	0.171591	0.339	0.317	1.69923e-11
CD8B	6.40399e-16	0.139905	0.525	0.541	1.72267e-11
NFATC1	6.52853e-16	-0.193324	0.092	0.176	1.75618e-11
FN3KRP	6.70079e-16	-0.139055	0.07	0.138	1.80251e-11
PIP5K1A	6.70891e-16	-0.179862	0.066	0.14	1.8047e-11
RPS17	6.81791e-16	-0.196316	0.858	0.91	1.83402e-11
NCOA3	6.92571e-16	0.270871	0.389	0.305	1.86302e-11
MED28	6.99325e-16	-0.0468949	0.159	0.212	1.88118e-11
LAMTOR4	7.12347e-16	0.188055	0.493	0.464	1.91621e-11
STMP1	7.27865e-16	0.188864	0.293	0.255	1.95796e-11
PDZD8	7.79202e-16	0.279102	0.446	0.394	2.09605e-11
MAF1	7.94703e-16	0.154543	0.264	0.235	2.13775e-11
AC243829.1	8.00193e-16	0.202012	0.201	0.155	2.15252e-11
ILRUN	8.57509e-16	-0.21636	0.176	0.278	2.3067e-11
C22orf34	8.70857e-16	-0.25274	0.17	0.272	2.34261e-11
PLAC8	9.14839e-16	-0.120221	0.476	0.587	2.46092e-11
LYN	9.20425e-16	-0.286409	0.263	0.379	2.47594e-11
LINC00513	9.33025e-16	-0.323202	0.498	0.613	2.50984e-11
DUT	9.70758e-16	0.150915	0.329	0.314	2.61134e-11
ANAPC11	9.74572e-16	0.144783	0.334	0.32	2.6216e-11
PARP8	9.88463e-16	0.215534	0.951	0.945	2.65896e-11
MRPS26	9.91806e-16	0.170442	0.144	0.095	2.66796e-11
LDB2	1.0065e-15	0.347681	0.122	0.059	2.70749e-11
FIS1	1.01165e-15	0.153724	0.344	0.319	2.72134e-11
ARHGDIA	1.03874e-15	-0.127771	0.344	0.447	2.7942e-11
PSTPIP2	1.0535e-15	0.245381	0.151	0.078	2.8339e-11
LINC00612	1.15224e-15	0.101901	0.334	0.35	3.09951e-11
LMBR1	1.162e-15	-0.242009	0.371	0.492	3.12579e-11
AC092338.3	1.34445e-15	-0.175303	0.08	0.158	3.61656e-11
EEF2	1.38353e-15	-0.156085	0.457	0.574	3.7217e-11
TBC1D5	1.41611e-15	0.278801	0.734	0.67	3.80933e-11
DENND2D	1.43309e-15	0.177783	0.236	0.19	3.85501e-11
TOX2	1.47133e-15	-0.270466	0.148	0.246	3.95787e-11
AP002387.2	1.50997e-15	-0.219808	0.155	0.253	4.06181e-11
MXD4	1.75633e-15	-0.213767	0.239	0.348	4.72452e-11
GABARAP	1.81169e-15	0.172117	0.552	0.522	4.87346e-11
DOCK2	1.83443e-15	0.156771	0.683	0.692	4.93461e-11
DLG1	1.85244e-15	0.274514	0.489	0.43	4.98306e-11
IL12RB2	1.93149e-15	0.395292	0.263	0.196	5.1957e-11
S100PBP	1.94961e-15	0.209709	0.224	0.179	5.24445e-11
HNRNPA1	2.08882e-15	-0.215509	0.759	0.843	5.61893e-11
PSMD4	2.13896e-15	0.145743	0.24	0.216	5.7538e-11
ITK	2.30062e-15	-0.216648	0.488	0.608	6.18865e-11
CWF19L1	2.33975e-15	-0.0547246	0.189	0.251	6.29394e-11
ATP6V1F	2.37891e-15	0.173799	0.327	0.289	6.39928e-11
CD63	2.48265e-15	0.254348	0.798	0.746	6.67832e-11
LSM7	2.50937e-15	0.160255	0.514	0.5	6.7502e-11
LINC00861	2.51274e-15	0.277279	0.306	0.208	6.75927e-11
PCBD1	2.52298e-15	0.158607	0.088	0.044	6.78681e-11
CDC42EP3	2.53679e-15	0.220127	0.2	0.141	6.82397e-11
POLR1D	2.58717e-15	0.00552674	0.333	0.386	6.95949e-11
SSNA1	2.62547e-15	0.162099	0.267	0.231	7.06251e-11
HLA-B	2.75076e-15	0.105641	0.999	0.999	7.39954e-11
TMEM259	2.80085e-15	-0.192889	0.16	0.255	7.53429e-11
PDCD6	2.85754e-15	0.0926796	0.308	0.314	7.68677e-11
MRPS34	2.9287e-15	0.209265	0.247	0.187	7.87819e-11
C12orf75	3.00902e-15	0.237011	0.327	0.285	8.09425e-11
SLFN12	3.01096e-15	-0.104111	0.042	0.094	8.09948e-11
SRBD1	3.22155e-15	0.286742	0.207	0.135	8.66597e-11
SRSF8	3.50975e-15	0.121484	0.17	0.151	9.44124e-11
AC008771.1	3.5767e-15	-0.222554	0.067	0.141	9.62131e-11
YBX3	3.6695e-15	-0.23907	0.235	0.343	9.87095e-11
CHCHD10	3.71899e-15	0.207626	0.301	0.248	1.00041e-10
MGST3	3.81605e-15	0.139114	0.435	0.426	1.02652e-10
SRGN	3.83516e-15	-0.227202	0.981	0.992	1.03166e-10
AL158071.1	4.61429e-15	0.186001	0.103	0.051	1.24124e-10
PTGER2	4.68423e-15	0.142072	0.072	0.041	1.26006e-10
CDC26	4.68475e-15	0.178902	0.267	0.218	1.2602e-10
NDUFB7	4.76228e-15	0.150951	0.388	0.364	1.28105e-10
PHF20L1	4.7696e-15	-0.252665	0.321	0.438	1.28302e-10
AL157402.2	4.91974e-15	-0.126586	0.133	0.209	1.32341e-10
RGPD5	5.12383e-15	-0.128576	0.051	0.112	1.37831e-10
CD55	5.13013e-15	-0.184985	0.173	0.268	1.38001e-10
EPOR	5.18746e-15	-0.113239	0.031	0.083	1.39543e-10
AC016405.1	5.2574e-15	-0.0944775	0.016	0.06	1.41424e-10
SNN	5.34122e-15	-0.149927	0.062	0.129	1.43679e-10
CLEC2B	5.43525e-15	0.226803	0.642	0.597	1.46208e-10
MYO1F	5.74203e-15	0.230712	0.433	0.381	1.54461e-10
AL021707.1	5.88059e-15	-0.146169	0.053	0.118	1.58188e-10
GPSM3	5.8913e-15	0.13702	0.483	0.485	1.58476e-10
SSBP1	5.90447e-15	0.18891	0.499	0.457	1.5883e-10
ELL2	5.95534e-15	-0.197656	0.591	0.705	1.60199e-10
EMC7	6.01347e-15	-0.0802976	0.327	0.409	1.61762e-10
ARGLU1	6.08984e-15	0.16694	0.721	0.714	1.63817e-10
PARVB	6.47649e-15	-0.150757	0.065	0.132	1.74218e-10
SLFN12L	6.50584e-15	-0.193824	0.63	0.74	1.75007e-10
LAMTOR2	6.74542e-15	0.176889	0.189	0.137	1.81452e-10
ZNF540	6.82991e-15	-0.244225	0.116	0.204	1.83724e-10
TP53BP2	6.89086e-15	0.178161	0.29	0.274	1.85364e-10
ECI2	7.09483e-15	0.195422	0.183	0.135	1.90851e-10
SARDH	7.18097e-15	-0.0968445	0.012	0.053	1.93168e-10
MLLT6	7.23232e-15	-0.0608326	0.279	0.351	1.94549e-10
PRR13	7.2655e-15	0.176685	0.492	0.465	1.95442e-10
CCDC167	7.43112e-15	0.218708	0.203	0.132	1.99897e-10
OGT	7.55325e-15	-0.159734	0.381	0.493	2.03183e-10
OGA	7.66657e-15	-0.192475	0.492	0.61	2.06231e-10
TRAC	7.8506e-15	-0.234904	0.685	0.779	2.11181e-10
SNRPD2	7.8671e-15	0.178197	0.616	0.604	2.11625e-10
SLC20A2	8.02286e-15	-0.214811	0.185	0.285	2.15815e-10
FLOT1	8.05323e-15	0.159184	0.167	0.132	2.16632e-10
FNIP1	8.64942e-15	-0.228561	0.33	0.445	2.32669e-10
TRIM69	8.77012e-15	0.139324	0.083	0.045	2.35916e-10
NDUFB1	9.26509e-15	0.154307	0.408	0.395	2.49231e-10
CABLES1	9.79875e-15	-0.156036	0.019	0.066	2.63587e-10
SDE2	9.87386e-15	-0.088259	0.131	0.195	2.65607e-10
BCAS4	9.93272e-15	-0.0626376	0.125	0.179	2.6719e-10
NCOA1	9.99291e-15	0.227849	0.816	0.803	2.68809e-10
HACD4	1.0344e-14	0.164188	0.189	0.161	2.78252e-10
SLAMF7	1.06282e-14	0.196699	0.391	0.35	2.85899e-10
PIK3AP1	1.10794e-14	-0.273519	0.369	0.486	2.98036e-10
MBOAT1	1.12083e-14	0.185153	0.092	0.04	3.01504e-10
C4orf48	1.12871e-14	0.166303	0.263	0.233	3.03624e-10
RAP1GDS1	1.17431e-14	0.247369	0.574	0.526	3.1589e-10
CSNK1A1	1.26623e-14	-0.147484	0.516	0.628	3.40616e-10
GNL3	1.26971e-14	-0.153039	0.157	0.243	3.41553e-10
ATP5MG	1.31107e-14	0.173205	0.839	0.833	3.52677e-10
AC016831.1	1.3131e-14	-0.129367	0.052	0.114	3.53223e-10
RBL2	1.37616e-14	0.230169	0.412	0.353	3.70187e-10
SOS1	1.37849e-14	0.249385	0.516	0.458	3.70814e-10
GOLT1B	1.38509e-14	-0.132226	0.184	0.268	3.7259e-10
POFUT2	1.41758e-14	-0.137679	0.061	0.124	3.81329e-10
ARHGAP30	1.42103e-14	0.13862	0.289	0.277	3.82257e-10
FOXN3	1.52836e-14	0.22303	0.859	0.838	4.1113e-10
SUPT6H	1.53835e-14	-0.165847	0.263	0.365	4.13815e-10
SEPTIN1	1.53941e-14	0.0922379	0.283	0.288	4.14103e-10
HBP1	1.5768e-14	-0.126744	0.335	0.435	4.2416e-10
ZBP1	1.58265e-14	-0.160785	0.203	0.295	4.25734e-10
SH3BGRL	1.59282e-14	0.198034	0.521	0.486	4.2847e-10
APBA2	1.655e-14	-0.335199	0.567	0.662	4.45194e-10
BET1L	1.70819e-14	-0.187382	0.08	0.156	4.59504e-10
MAP2K7	1.82642e-14	-0.160225	0.061	0.129	4.91307e-10
CALM1	1.90573e-14	-0.160183	0.986	0.994	5.12642e-10
MAML2	1.95254e-14	0.296818	0.578	0.519	5.25233e-10
BEX4	2.05334e-14	-0.190086	0.206	0.306	5.52348e-10
FOXO1	2.18993e-14	-0.285035	0.493	0.607	5.89092e-10
PSMB10	2.21343e-14	0.156342	0.422	0.399	5.95411e-10
AL096794.1	2.26307e-14	0.226658	0.192	0.136	6.08767e-10
TRAPPC1	2.27838e-14	0.164396	0.472	0.448	6.12883e-10
THADA	2.29081e-14	0.240004	0.352	0.306	6.16228e-10
CCDC90B	2.32709e-14	0.181949	0.186	0.135	6.25988e-10
NHEJ1	2.35863e-14	-0.200321	0.062	0.131	6.34471e-10
SERBP1	2.38527e-14	-0.193367	0.626	0.735	6.41638e-10
GPATCH8	2.39854e-14	-0.186239	0.573	0.686	6.45208e-10
SLC37A1	2.42028e-14	-0.168205	0.128	0.211	6.51056e-10
UBR1	2.50337e-14	-0.171597	0.436	0.548	6.73405e-10
SNTB1	2.62186e-14	0.30776	0.404	0.322	7.0528e-10
NAPA	2.65666e-14	-0.125342	0.213	0.299	7.14642e-10
ATP5MC1	2.69409e-14	0.164768	0.287	0.248	7.24711e-10
POLR3GL	2.79704e-14	0.186244	0.339	0.304	7.52405e-10
PDPK1	2.80415e-14	-0.0828855	0.103	0.16	7.54316e-10
RGS10	2.85842e-14	0.218893	0.256	0.188	7.68916e-10
MT-ND3	2.86031e-14	0.170134	1	1	7.69423e-10
TBCD	3.00255e-14	-0.226531	0.228	0.332	8.07686e-10
CORO1A	3.0273e-14	0.16779	0.709	0.717	8.14344e-10
GPX4	3.20912e-14	0.180187	0.511	0.484	8.63254e-10
KRTCAP2	3.2311e-14	0.203933	0.644	0.605	8.69166e-10
RASGRP1	3.28775e-14	-0.32906	0.384	0.491	8.84405e-10
NOL4L	3.34581e-14	0.267283	0.258	0.183	9.00022e-10
PPIL4	3.57659e-14	-0.125347	0.283	0.376	9.62103e-10
TMEM184B	3.59846e-14	-0.1424	0.042	0.099	9.67986e-10
CNPPD1	3.61372e-14	-0.103068	0.104	0.167	9.72091e-10
NDUFA4	3.66405e-14	0.150534	0.779	0.789	9.85629e-10
TPI1	3.69293e-14	0.0825036	0.365	0.38	9.93398e-10
HSPE1	3.69933e-14	-0.319316	0.66	0.736	9.95121e-10
UAP1	3.85923e-14	-0.214868	0.198	0.299	1.03813e-09
GSTK1	3.89272e-14	0.197727	0.398	0.346	1.04714e-09
RGS13	3.91645e-14	-0.144429	0.028	0.08	1.05353e-09
AL450352.1	3.95133e-14	0.175841	0.084	0.032	1.06291e-09
ZCCHC7	4.05576e-14	0.287563	0.506	0.438	1.091e-09
DDX18	4.15661e-14	0.23512	0.562	0.494	1.11813e-09
WDR33	4.24104e-14	-0.179344	0.451	0.565	1.14084e-09
XCL1	4.28976e-14	0.322031	0.436	0.341	1.15395e-09
CCM2	4.3619e-14	0.235169	0.288	0.221	1.17335e-09
RRM2B	4.4884e-14	-0.096754	0.08	0.138	1.20738e-09
MARK2	4.52624e-14	-0.178443	0.135	0.221	1.21756e-09
ZNF682	4.56686e-14	-0.138375	0.098	0.169	1.22848e-09
DOCK9	4.65953e-14	0.262821	0.26	0.191	1.25341e-09
HIST2H2AC	4.66126e-14	0.164009	0.255	0.225	1.25388e-09
SELENOH	4.77563e-14	0.1825	0.511	0.483	1.28465e-09
APOBEC3C	4.77693e-14	-0.100956	0.119	0.183	1.285e-09
CFLAR	4.84177e-14	0.196423	0.572	0.547	1.30244e-09
AL118516.1	5.06185e-14	-0.161614	0.19	0.281	1.36164e-09
OS9	5.08787e-14	-0.0555159	0.196	0.256	1.36864e-09
USP22	5.36396e-14	-0.0792372	0.156	0.22	1.4429e-09
NDUFAB1	5.49301e-14	0.152879	0.32	0.286	1.47762e-09
HAUS3	5.59192e-14	-0.140658	0.15	0.231	1.50423e-09
AFAP1	5.63716e-14	-0.190307	0.056	0.121	1.5164e-09
MGA	5.7085e-14	-0.187496	0.272	0.376	1.53559e-09
HLA-DQA2	5.82443e-14	0.212384	0.115	0.074	1.56677e-09
ZNF267	5.9224e-14	-0.261829	0.206	0.307	1.59313e-09
FGFR1OP2	6.01837e-14	0.189251	0.435	0.397	1.61894e-09
P2RY10	6.17825e-14	-0.162873	0.217	0.311	1.66195e-09
TAF10	6.24589e-14	0.00799539	0.28	0.328	1.68014e-09
TLE3	6.31315e-14	-0.174575	0.11	0.19	1.69824e-09
SLC14A1	6.35998e-14	0.220309	0.093	0.043	1.71084e-09
DCK	6.38338e-14	0.0966683	0.122	0.106	1.71713e-09
MSL2	6.39337e-14	-0.174017	0.42	0.53	1.71982e-09
NDUFA2	6.60042e-14	0.0980848	0.333	0.344	1.77551e-09
RPSA	6.98122e-14	0.170913	0.975	0.977	1.87795e-09
PCBP1	7.01332e-14	0.138787	0.439	0.429	1.88658e-09
RUNX2	7.0954e-14	-0.175332	0.087	0.16	1.90866e-09
DNTTIP2	7.25702e-14	-0.185711	0.33	0.439	1.95214e-09
KLC1	7.33681e-14	-0.0391584	0.296	0.362	1.9736e-09
BTN3A2	7.42885e-14	0.185013	0.362	0.318	1.99836e-09
RBM4	7.57078e-14	-0.0191285	0.378	0.442	2.03654e-09
AC010894.3	7.65536e-14	-0.123092	0.265	0.354	2.05929e-09
APOL6	7.78694e-14	0.159048	0.377	0.363	2.09469e-09
GTF2A2	7.80478e-14	0.102114	0.322	0.327	2.09949e-09
TTC39B	7.80761e-14	0.193655	0.26	0.226	2.10025e-09
RB1CC1	8.11383e-14	-0.136408	0.431	0.535	2.18262e-09
GADD45GIP1	8.15659e-14	0.104819	0.365	0.368	2.19412e-09
POLD4	8.19332e-14	0.183816	0.287	0.247	2.204e-09
ERBIN	8.20605e-14	0.226955	0.574	0.523	2.20743e-09
TLN1	8.38732e-14	0.0925281	0.501	0.524	2.25619e-09
CTSD	8.73054e-14	0.0349681	0.246	0.277	2.34851e-09
CDK16	8.85936e-14	-0.0400323	0.038	0.068	2.38317e-09
ATP5PD	9.19416e-14	0.150561	0.324	0.306	2.47323e-09
NPM2	9.41298e-14	0.141469	0.062	0.02	2.53209e-09
COPB2	9.80042e-14	-0.164606	0.143	0.226	2.63631e-09
CRACR2A	9.8846e-14	0.250541	0.27	0.199	2.65896e-09
ZFP30	9.91693e-14	-0.189303	0.053	0.117	2.66765e-09
HDAC7	1.02015e-13	0.136276	0.115	0.085	2.74422e-09
XPO1	1.0355e-13	0.195919	0.292	0.248	2.78549e-09
RBM11	1.10208e-13	-0.0910888	0.012	0.05	2.9646e-09
ATP6V0E1	1.11109e-13	0.149009	0.695	0.698	2.98882e-09
RBM3	1.14106e-13	-0.169249	0.642	0.746	3.06946e-09
DGKZ	1.1601e-13	0.125344	0.258	0.241	3.12067e-09
PDIA6	1.16292e-13	0.176978	0.433	0.401	3.12826e-09
VPS26C	1.16742e-13	-0.17104	0.156	0.241	3.14037e-09
TXK	1.17703e-13	0.20812	0.103	0.046	3.16622e-09
ABCG1	1.18297e-13	-0.128024	0.142	0.218	3.18219e-09
COQ2	1.18594e-13	-0.130188	0.038	0.093	3.19017e-09
MRPS12	1.2184e-13	0.15851	0.157	0.117	3.27751e-09
PARP1	1.24478e-13	0.0957086	0.226	0.225	3.34847e-09
TEX30	1.29535e-13	-0.149074	0.064	0.129	3.4845e-09
HECA	1.29839e-13	0.120167	0.48	0.496	3.49266e-09
ISG20L2	1.30555e-13	-0.108156	0.17	0.243	3.51194e-09
MAPRE2	1.33002e-13	-0.306758	0.483	0.59	3.57775e-09
RHOC	1.39154e-13	0.0906277	0.302	0.306	3.74324e-09
ATP6V0B	1.39512e-13	0.122749	0.297	0.279	3.75288e-09
COQ10B	1.4229e-13	0.0659084	0.316	0.336	3.82761e-09
GOLGA8B	1.48926e-13	-0.144507	0.121	0.197	4.00612e-09
PRELID3B	1.53718e-13	-0.0913049	0.184	0.254	4.13502e-09
METTL26	1.64738e-13	0.153108	0.247	0.218	4.43146e-09
TFDP1	1.66217e-13	-0.0596773	0.094	0.142	4.47123e-09
SCAF11	1.72151e-13	-0.213285	0.702	0.795	4.63086e-09
SETBP1	1.75022e-13	-0.15389	0.112	0.185	4.70809e-09
TDG	1.75454e-13	-0.134751	0.212	0.297	4.71971e-09
TSHZ1	1.77175e-13	-0.219953	0.16	0.252	4.76601e-09
CNPY3	1.84514e-13	0.0410864	0.242	0.262	4.96343e-09
MPHOSPH8	1.86449e-13	0.191728	0.58	0.549	5.01547e-09
ARIH1	1.95966e-13	-0.197849	0.761	0.843	5.27148e-09
TMEM258	1.97287e-13	0.157434	0.521	0.495	5.30702e-09
SF3B1	1.98401e-13	0.00536042	0.597	0.666	5.33699e-09
BTN3A1	2.00164e-13	0.13791	0.333	0.316	5.38441e-09
R3HDM2	2.0109e-13	0.191674	0.494	0.47	5.40931e-09
CELF1	2.04765e-13	-0.169427	0.408	0.517	5.50817e-09
DGKQ	2.10042e-13	-0.122216	0.088	0.153	5.65012e-09
AC087286.2	2.1196e-13	-0.101977	0.204	0.284	5.70172e-09
BRD4	2.15402e-13	-0.187314	0.398	0.509	5.7943e-09
AC087854.1	2.20169e-13	0.216872	0.18	0.116	5.92255e-09
BBX	2.26392e-13	0.182606	0.652	0.64	6.08994e-09
KPNA5	2.3239e-13	-0.064944	0.225	0.307	6.2513e-09
RGS19	2.36544e-13	0.158839	0.189	0.146	6.36302e-09
BNC2	2.39218e-13	-0.32201	0.381	0.492	6.43495e-09
SLC4A4	2.39915e-13	0.264776	0.409	0.344	6.45371e-09
ISG20	2.41053e-13	-0.148423	0.523	0.629	6.48432e-09
KCNK6	2.41727e-13	-0.108921	0.02	0.064	6.50247e-09
SIGIRR	2.42353e-13	0.0933337	0.305	0.313	6.5193e-09
AP2S1	2.42356e-13	0.164367	0.257	0.215	6.51938e-09
HIKESHI	2.42628e-13	0.16212	0.188	0.144	6.52669e-09
OSBPL3	2.45711e-13	0.26326	0.358	0.284	6.60962e-09
RNASEH1	2.49051e-13	-0.0243361	0.131	0.173	6.69947e-09
CCT2	2.52114e-13	-0.0636052	0.239	0.306	6.78187e-09
LY75	2.62106e-13	0.116365	0.2	0.191	7.05066e-09
SEM1	2.6393e-13	0.14682	0.467	0.446	7.09972e-09
NCAM1	2.65677e-13	-0.163753	0.217	0.306	7.14671e-09
TMEM107	2.66006e-13	0.213253	0.199	0.152	7.15556e-09
TOMM5	2.7226e-13	0.0929206	0.409	0.423	7.32379e-09
NRBF2	2.75102e-13	-0.160828	0.117	0.194	7.40024e-09
NFE2L2	2.84575e-13	-0.286581	0.327	0.433	7.65508e-09
RORA	2.89444e-13	0.261478	0.575	0.49	7.78606e-09
WHRN	2.90708e-13	-0.169596	0.088	0.159	7.82003e-09
SS18L1	2.96724e-13	-0.109627	0.024	0.069	7.98188e-09
CD79B	3.02674e-13	0.162169	0.097	0.045	8.14194e-09
NR1D2	3.03525e-13	-0.0430937	0.385	0.462	8.16482e-09
RBCK1	3.08002e-13	0.156215	0.283	0.253	8.28526e-09
CEBPD	3.10035e-13	0.134066	0.055	0.016	8.33995e-09
EID3	3.21742e-13	-0.0917857	0.037	0.083	8.65485e-09
TINF2	3.28521e-13	-0.0840952	0.17	0.234	8.83721e-09
L3MBTL4	3.3578e-13	-0.166564	0.022	0.068	9.03249e-09
COX7C	3.36993e-13	0.154461	0.881	0.883	9.06512e-09
NRIP1	3.43586e-13	-0.1447	0.191	0.276	9.24246e-09
NAMPT	3.43927e-13	-0.168531	0.334	0.439	9.25163e-09
FAM53B-AS1	3.48801e-13	-0.153518	0.062	0.126	9.38275e-09
MAGI3	3.50533e-13	-0.213076	0.042	0.099	9.42934e-09
DPP8	3.60985e-13	-0.218653	0.191	0.287	9.71051e-09
FAM215B	3.65134e-13	-0.0774326	0.017	0.053	9.82211e-09
Z93241.1	3.73652e-13	0.204103	0.148	0.118	1.00512e-08
FCRL6	3.74616e-13	-0.0645419	0.324	0.403	1.00772e-08
BANF1	3.92414e-13	0.171782	0.256	0.223	1.05559e-08
ADIPOR2	4.06187e-13	-0.163787	0.201	0.29	1.09264e-08
ATP6V1A	4.08187e-13	-0.166801	0.101	0.174	1.09802e-08
NDUFA13	4.13094e-13	0.150841	0.715	0.703	1.11122e-08
MEA1	4.13926e-13	0.0539465	0.128	0.13	1.11346e-08
RPS27L	4.14792e-13	0.223861	0.556	0.515	1.11579e-08
GRAP2	4.18372e-13	-0.262509	0.278	0.383	1.12542e-08
TRAV4	4.39014e-13	0.114599	0.052	0.015	1.18095e-08
VAMP5	4.39668e-13	0.0550546	0.295	0.316	1.18271e-08
AC009404.1	4.48385e-13	-0.0899088	0.017	0.055	1.20615e-08
ITGA5	4.53201e-13	-0.160618	0.029	0.079	1.21911e-08
SAMD4B	4.86311e-13	-0.173556	0.114	0.193	1.30818e-08
TRPM2	4.86416e-13	-0.0819045	0.07	0.121	1.30846e-08
PRKCI	4.93407e-13	-0.178037	0.116	0.193	1.32727e-08
ABCB1	4.99313e-13	-0.161414	0.347	0.449	1.34315e-08
OXSR1	5.18353e-13	-0.206308	0.203	0.299	1.39437e-08
SETD2	5.217e-13	-0.211497	0.534	0.643	1.40337e-08
ITGB1	5.32511e-13	-0.0613853	0.321	0.394	1.43245e-08
MYO5A	5.36666e-13	0.238392	0.381	0.326	1.44363e-08
TMEM203	5.72223e-13	0.056778	0.139	0.143	1.53928e-08
PLEKHJ1	5.76029e-13	0.174629	0.25	0.197	1.54952e-08
SLFNL1	5.84538e-13	-0.0958108	0.034	0.079	1.57241e-08
CYBA	5.98903e-13	0.181724	0.958	0.951	1.61105e-08
SERTAD1	6.03529e-13	-0.22446	0.325	0.433	1.62349e-08
NDUFB5	6.06169e-13	0.117139	0.175	0.154	1.6306e-08
PARK7	6.08473e-13	0.135706	0.626	0.625	1.63679e-08
NDUFB4	6.11826e-13	0.0275802	0.394	0.434	1.64581e-08
EXPH5	6.2086e-13	-0.126161	0.034	0.084	1.67011e-08
CDC37L1	6.25984e-13	-0.174624	0.111	0.187	1.6839e-08
ACAA2	6.32081e-13	0.148403	0.217	0.19	1.7003e-08
BRMS1L	6.38109e-13	-0.0821742	0.183	0.252	1.71651e-08
PHF21A	6.39591e-13	0.246705	0.325	0.276	1.7205e-08
GPR18	6.48128e-13	-0.180061	0.096	0.17	1.74346e-08
RAF1	6.59276e-13	-0.158792	0.301	0.4	1.77345e-08
LINC00299	6.7829e-13	0.154507	0.058	0.019	1.8246e-08
HUWE1	6.80138e-13	-0.143457	0.404	0.506	1.82957e-08
COX7A2L	6.81782e-13	0.121769	0.351	0.343	1.83399e-08
HAVCR2	6.95945e-13	-0.138553	0.029	0.078	1.87209e-08
PIK3R5	7.28305e-13	0.251774	0.516	0.447	1.95914e-08
KDM6B	7.30194e-13	-0.172714	0.119	0.198	1.96422e-08
CD244	7.32836e-13	0.144272	0.178	0.151	1.97133e-08
ETV3	7.37928e-13	-0.155542	0.234	0.325	1.98503e-08
NDUFS7	7.41984e-13	0.118503	0.238	0.219	1.99594e-08
FAM83D	7.58931e-13	-0.109103	0.024	0.068	2.04153e-08
NDUFA12	7.65107e-13	0.135667	0.354	0.335	2.05814e-08
BATF	7.68609e-13	0.132751	0.138	0.11	2.06756e-08
PRMT2	7.78112e-13	0.0027922	0.393	0.45	2.09312e-08
PTMS	7.88882e-13	0.17382	0.116	0.083	2.12209e-08
PHPT1	8.08441e-13	0.117879	0.246	0.245	2.17471e-08
AP4S1	8.2285e-13	-0.166601	0.111	0.186	2.21347e-08
MTF2	8.25895e-13	-0.128934	0.271	0.36	2.22166e-08
ICAM2	8.30438e-13	0.192091	0.177	0.121	2.23388e-08
LBR	8.32659e-13	-0.124312	0.382	0.479	2.23985e-08
SNHG25	8.373e-13	0.220288	0.438	0.375	2.25234e-08
SLC39A8	8.45133e-13	-0.164608	0.08	0.149	2.27341e-08
IPO9	8.47173e-13	-0.157604	0.114	0.188	2.2789e-08
PGLS	8.56646e-13	0.1583	0.229	0.192	2.30438e-08
TRIR	8.75279e-13	0.15678	0.667	0.65	2.3545e-08
TUT4	8.76806e-13	-0.25438	0.53	0.632	2.35861e-08
DHRS7	8.81736e-13	0.192427	0.456	0.42	2.37187e-08
MRPL52	8.87503e-13	0.119355	0.268	0.259	2.38738e-08
ADAMTSL4-AS1	8.98472e-13	-0.168293	0.119	0.196	2.41689e-08
RINT1	9.01851e-13	-0.0941972	0.14	0.206	2.42598e-08
EIF2S2	9.29574e-13	0.174963	0.356	0.337	2.50055e-08
NCBP2AS2	9.35106e-13	0.0977513	0.262	0.259	2.51544e-08
SPPL3	9.38177e-13	0.256523	0.403	0.338	2.5237e-08
CENPP	9.47703e-13	-0.194466	0.08	0.148	2.54932e-08
GATAD2A	9.63373e-13	-0.0733259	0.389	0.474	2.59147e-08
HLA-A	9.79259e-13	0.147829	0.997	0.998	2.63421e-08
POLR2I	9.82418e-13	0.173676	0.277	0.237	2.64271e-08
NUDCD3	1.03043e-12	0.0921365	0.205	0.206	2.77186e-08
PZP	1.03445e-12	-0.0987476	0.631	0.73	2.78267e-08
TOP2B	1.03923e-12	-0.143274	0.3	0.394	2.79552e-08
SIMC1	1.04316e-12	-0.183101	0.106	0.179	2.80609e-08
SH3TC1	1.0474e-12	-0.16308	0.041	0.097	2.81751e-08
ATP5F1B	1.05998e-12	-0.0742061	0.296	0.368	2.85135e-08
PPP6R3	1.06085e-12	-0.191745	0.576	0.682	2.85368e-08
NAA50	1.06561e-12	-0.209917	0.381	0.49	2.86648e-08
ME2	1.08877e-12	0.203386	0.226	0.172	2.92879e-08
DENND1B	1.10246e-12	0.204249	0.454	0.422	2.96562e-08
ANXA5	1.20134e-12	0.199131	0.243	0.194	3.23162e-08
COMT	1.25869e-12	0.0949396	0.228	0.217	3.38588e-08
ERRFI1	1.27519e-12	-0.159908	0.047	0.105	3.43027e-08
OXCT1	1.29007e-12	-0.154916	0.301	0.398	3.47028e-08
COX5B	1.29893e-12	0.141685	0.645	0.634	3.49413e-08
MAPK1IP1L	1.30188e-12	-0.0761077	0.425	0.513	3.50205e-08
FAM192A	1.33392e-12	0.0646842	0.189	0.199	3.58824e-08
MZT2A	1.40844e-12	0.134585	0.315	0.29	3.7887e-08
AL137779.2	1.40983e-12	-0.156579	0.129	0.206	3.79243e-08
AC024028.1	1.41974e-12	-0.0775882	0.016	0.05	3.81911e-08
FAM174C	1.42088e-12	0.117519	0.297	0.29	3.82216e-08
CEBPZ	1.43142e-12	-0.196542	0.457	0.567	3.85051e-08
RCN2	1.44794e-12	-0.0110792	0.229	0.274	3.89497e-08
ANKRD37	1.44899e-12	-0.102199	0.074	0.13	3.89779e-08
HLA-F	1.47281e-12	0.112312	0.64	0.651	3.96185e-08
TOGARAM1	1.48201e-12	-0.159731	0.101	0.171	3.98661e-08
PUM1	1.49873e-12	-0.0233354	0.491	0.565	4.03159e-08
ZNF141	1.5448e-12	-0.190008	0.108	0.186	4.15552e-08
CD37	1.58942e-12	0.140676	0.622	0.62	4.27554e-08
CHMP2A	1.61652e-12	0.161153	0.27	0.234	4.34844e-08
CUTA	1.61834e-12	0.166927	0.415	0.379	4.35332e-08
PTCD3	1.63134e-12	-0.141501	0.155	0.231	4.38832e-08
TMEM134	1.66076e-12	-0.045054	0.156	0.202	4.46744e-08
STX17-AS1	1.66966e-12	-0.142349	0.117	0.189	4.49138e-08
PHB	1.72945e-12	0.0868629	0.238	0.238	4.65221e-08
CTDSPL2	1.76872e-12	-0.0530088	0.312	0.384	4.75786e-08
MYO6	1.78138e-12	-0.175438	0.242	0.335	4.79192e-08
ARF4	1.78494e-12	-0.123653	0.467	0.568	4.8015e-08
BLOC1S4	1.80806e-12	0.0417225	0.227	0.25	4.86369e-08
ST8SIA4	1.87377e-12	0.175863	0.371	0.33	5.04044e-08
HMCES	1.87757e-12	-0.0746317	0.19	0.255	5.05068e-08
CAMK1D	1.90432e-12	-0.358752	0.526	0.627	5.12263e-08
ENC1	1.90704e-12	-0.00813116	0.315	0.373	5.12994e-08
DOK2	1.94918e-12	0.140918	0.287	0.267	5.24329e-08
RPL36AL	1.95524e-12	0.152414	0.963	0.959	5.25959e-08
USPL1	1.96488e-12	-0.0924276	0.265	0.342	5.28552e-08
HP1BP3	1.98903e-12	0.1275	0.611	0.624	5.3505e-08
NKG7	2.00997e-12	0.200744	0.979	0.967	5.40682e-08
ELP5	2.03784e-12	-0.0819692	0.153	0.212	5.48179e-08
ZNF675	2.0644e-12	-0.132561	0.148	0.222	5.55323e-08
MOB4	2.15686e-12	-0.212453	0.428	0.536	5.80196e-08
NR4A1	2.17584e-12	-0.0875809	0.054	0.103	5.853e-08
EVI2B	2.17739e-12	0.209611	0.425	0.367	5.85719e-08
OCIAD2	2.19386e-12	0.0989128	0.353	0.355	5.90149e-08
SIK2	2.19665e-12	-0.274694	0.229	0.326	5.90898e-08
VAMP3	2.23436e-12	-0.0260168	0.09	0.123	6.01042e-08
LAT	2.31971e-12	0.162276	0.286	0.25	6.24003e-08
SEC13	2.34263e-12	0.0617331	0.148	0.159	6.30168e-08
CCDC50	2.35083e-12	-0.0862429	0.021	0.059	6.32374e-08
COX8A	2.35314e-12	0.156777	0.598	0.578	6.32994e-08
PRPF38B	2.36421e-12	-0.166788	0.484	0.59	6.35973e-08
SEPTIN2	2.37961e-12	-0.155237	0.354	0.454	6.40115e-08
COG7	2.38846e-12	-0.135247	0.107	0.174	6.42495e-08
CASP8	2.42085e-12	-0.0333481	0.35	0.415	6.51208e-08
EIF4EBP2	2.47472e-12	-0.0273893	0.173	0.218	6.65699e-08
WTAP	2.50722e-12	-0.105259	0.537	0.633	6.74442e-08
TIMM10B	2.53737e-12	-0.101714	0.122	0.185	6.82553e-08
GBF1	2.55741e-12	-0.209199	0.289	0.392	6.87944e-08
ANKRD44	2.58548e-12	0.183885	0.857	0.843	6.95495e-08
NTAN1	2.59552e-12	0.037348	0.12	0.131	6.98196e-08
VPS29	2.63452e-12	0.0483313	0.275	0.297	7.08685e-08
TGIF2	2.70967e-12	-0.155648	0.093	0.163	7.28902e-08
PRKCB	2.78709e-12	0.210577	0.714	0.665	7.49728e-08
NUP214	2.86318e-12	-0.100443	0.256	0.334	7.70195e-08
APOBEC3G	2.92604e-12	0.127142	0.354	0.348	7.87104e-08
PSMC5	3.0294e-12	0.0815509	0.321	0.328	8.14908e-08
PPM1G	3.09505e-12	-0.135043	0.33	0.423	8.32569e-08
MRPL18	3.24694e-12	0.155697	0.139	0.098	8.73426e-08
KDM2B	3.26364e-12	-0.215541	0.207	0.301	8.77919e-08
CDK6	3.29062e-12	0.247478	0.373	0.311	8.85177e-08
PUM2	3.30152e-12	-0.21956	0.613	0.711	8.8811e-08
MAZ	3.31272e-12	-0.0604465	0.188	0.245	8.91121e-08
PEPD	3.36321e-12	-0.00986746	0.121	0.153	9.04704e-08
TMEM219	3.47343e-12	0.104028	0.321	0.317	9.34352e-08
SELENOW	3.48753e-12	0.123681	0.507	0.512	9.38145e-08
ETFB	3.63228e-12	0.0927798	0.241	0.241	9.77083e-08
MAGOH	3.6775e-12	-0.168022	0.425	0.53	9.89247e-08
MAP3K13	3.71883e-12	-0.153493	0.061	0.123	1.00036e-07
C9orf78	3.76659e-12	-0.201542	0.551	0.654	1.01321e-07
TEX264	3.79393e-12	0.160027	0.201	0.16	1.02057e-07
KPNA1	4.01401e-12	-0.165585	0.211	0.297	1.07977e-07
USP8	4.14017e-12	-0.163311	0.317	0.416	1.11371e-07
AC044849.1	4.21392e-12	0.170255	0.507	0.49	1.13354e-07
G3BP2	4.26985e-12	0.00561076	0.521	0.581	1.14859e-07
ATE1	4.32225e-12	0.119965	0.224	0.219	1.16269e-07
SFT2D1	4.32884e-12	0.164564	0.323	0.282	1.16446e-07
KRT86	4.34525e-12	-0.116923	0.016	0.056	1.16887e-07
NCR3LG1	4.35198e-12	-0.092614	0.022	0.063	1.17068e-07
MZT2B	4.39616e-12	0.0383646	0.586	0.638	1.18257e-07
SMIM15	4.42079e-12	-0.0676476	0.126	0.178	1.18919e-07
RHOB	4.43004e-12	-0.104085	0.092	0.152	1.19168e-07
PRPF3	4.44391e-12	-0.15922	0.204	0.291	1.19541e-07
SEC22B	4.56163e-12	0.10938	0.24	0.233	1.22708e-07
NAP1L5	4.57978e-12	-0.0954262	0.084	0.139	1.23196e-07
TMEM173	4.60981e-12	0.142406	0.084	0.039	1.24004e-07
RPS27	4.63033e-12	0.0999576	1	1	1.24556e-07
TNRC18	4.64092e-12	-0.103001	0.126	0.188	1.24841e-07
PPIL3	4.64639e-12	-0.0931559	0.157	0.221	1.24988e-07
KIAA0825	4.6528e-12	0.225084	0.084	0.04	1.2516e-07
SAFB2	4.7371e-12	-0.149306	0.328	0.424	1.27428e-07
TSPAN3	4.80466e-12	0.150436	0.136	0.103	1.29245e-07
HDDC2	4.90799e-12	0.0931315	0.193	0.19	1.32025e-07
CD81	5.00997e-12	0.169558	0.66	0.643	1.34768e-07
NDUFB3	5.04536e-12	0.170166	0.219	0.178	1.3572e-07
ADA2	5.09921e-12	0.129443	0.188	0.17	1.37169e-07
AC026202.2	5.15554e-12	-0.103783	0.09	0.147	1.38684e-07
SLC9A3R1	5.22871e-12	0.0642373	0.331	0.355	1.40652e-07
ANXA2R	5.25694e-12	-0.166228	0.17	0.253	1.41412e-07
IRF3	5.25723e-12	0.124603	0.228	0.209	1.4142e-07
UBL3	5.36145e-12	-0.204954	0.281	0.381	1.44223e-07
RRP7A	5.37416e-12	-0.128121	0.157	0.23	1.44565e-07
RNF138	5.40652e-12	-0.123283	0.38	0.473	1.45435e-07
NDUFC1	5.46942e-12	0.131883	0.346	0.329	1.47127e-07
DNAJB1	5.54487e-12	-0.0733032	0.506	0.592	1.49157e-07
NDUFA5	5.57599e-12	-0.0590652	0.331	0.401	1.49994e-07
IFITM2	5.57729e-12	0.0352116	0.742	0.813	1.50029e-07
RPL4	5.61403e-12	-0.145608	0.784	0.862	1.51017e-07
AC103591.3	5.64116e-12	0.283331	0.181	0.152	1.51747e-07
RSL1D1	5.68997e-12	-0.0173606	0.289	0.342	1.5306e-07
TSPOAP1-AS1	5.77627e-12	-0.0946624	0.157	0.232	1.55382e-07
KDM4C	5.78089e-12	0.193333	0.552	0.514	1.55506e-07
BORCS7	5.90644e-12	-0.0838064	0.156	0.216	1.58883e-07
SUN2	5.95242e-12	-0.105417	0.316	0.4	1.6012e-07
DAZAP1	5.96755e-12	-0.10242	0.183	0.253	1.60527e-07
ZFPM1	6.21709e-12	-0.164593	0.165	0.248	1.6724e-07
CHD9	6.2258e-12	0.131633	0.379	0.38	1.67474e-07
PPP1CA	6.31813e-12	0.0605693	0.392	0.41	1.69958e-07
SAT1	6.32886e-12	-0.21174	0.588	0.688	1.70246e-07
DNM2	6.33924e-12	-0.182588	0.241	0.335	1.70526e-07
SDF2	6.37891e-12	0.0769242	0.177	0.172	1.71593e-07
C1QBP	6.41575e-12	0.0518909	0.26	0.275	1.72584e-07
MRPL1	6.45433e-12	-0.220886	0.297	0.398	1.73621e-07
IFI27L2	6.48592e-12	0.161468	0.398	0.372	1.74471e-07
NCKAP1L	6.49156e-12	-0.00504801	0.26	0.306	1.74623e-07
SPCS1	6.51363e-12	0.0166647	0.512	0.564	1.75217e-07
LCP2	6.51379e-12	0.16679	0.357	0.321	1.75221e-07
TRAPPC5	6.56258e-12	0.146346	0.267	0.236	1.76533e-07
AC243829.4	6.70219e-12	-0.126478	0.507	0.605	1.80289e-07
PSMB3	6.71141e-12	0.13046	0.36	0.341	1.80537e-07
NDUFS6	6.76578e-12	0.115966	0.43	0.419	1.82e-07
TBC1D10C	6.80967e-12	0.102275	0.305	0.306	1.8318e-07
LSM5	6.86592e-12	-0.0359141	0.24	0.294	1.84693e-07
MRPL57	6.97142e-12	-0.128678	0.361	0.454	1.87531e-07
WSB1	6.97607e-12	-0.155247	0.481	0.585	1.87656e-07
SOD2	7.05055e-12	0.0858024	0.284	0.29	1.8966e-07
ARHGDIB	7.09781e-12	-0.156177	0.898	0.939	1.90931e-07
PSMB4	7.14757e-12	-0.0319174	0.172	0.217	1.9227e-07
RAN	7.21648e-12	0.149285	0.478	0.46	1.94123e-07
LINC01550	7.22231e-12	0.133777	0.061	0.021	1.9428e-07
TENT5C	7.25686e-12	-0.1958	0.562	0.664	1.95209e-07
SZRD1	7.3071e-12	0.0735326	0.244	0.253	1.96561e-07
ICAM1	7.33611e-12	-0.0781313	0.071	0.121	1.97341e-07
ZNF800	7.34517e-12	0.0673205	0.285	0.304	1.97585e-07
PIK3IP1	7.41152e-12	-0.161561	0.346	0.445	1.9937e-07
ARIH2	7.43368e-12	-0.186817	0.383	0.487	1.99966e-07
ZC3H8	7.51667e-12	-0.082673	0.138	0.197	2.02198e-07
CCDC174	7.52569e-12	-0.0927449	0.187	0.255	2.02441e-07
TNFRSF9	7.59272e-12	-0.277826	0.154	0.239	2.04244e-07
RNASET2	7.60484e-12	0.146959	0.313	0.287	2.0457e-07
ZNHIT1	7.6714e-12	0.109292	0.247	0.244	2.06361e-07
BRD2	7.68696e-12	-0.0779901	0.421	0.505	2.06779e-07
HSP90AB1	7.76871e-12	0.18247	0.865	0.856	2.08978e-07
AC026470.2	7.82343e-12	-0.147507	0.079	0.144	2.1045e-07
FBXW5	8.06641e-12	0.132745	0.168	0.141	2.16987e-07
SH3D19	8.15452e-12	0.132369	0.26	0.244	2.19357e-07
TOM1	8.23017e-12	-0.111278	0.135	0.201	2.21392e-07
ABI3	8.42967e-12	-0.141894	0.147	0.221	2.26758e-07
PIN4	8.43125e-12	0.187996	0.217	0.165	2.26801e-07
XRCC6	8.47041e-12	0.0225432	0.444	0.491	2.27854e-07
IFT27	8.53819e-12	0.00566591	0.062	0.077	2.29677e-07
POLR2A	8.57963e-12	-0.126417	0.447	0.544	2.30792e-07
ARRDC1	8.64474e-12	0.0628124	0.08	0.075	2.32543e-07
SENP7	9.00058e-12	0.150546	0.347	0.335	2.42116e-07
CCNDBP1	9.32185e-12	-0.00239633	0.242	0.281	2.50758e-07
OCIAD1	9.47947e-12	0.0705121	0.416	0.437	2.54998e-07
ASAP1	9.5367e-12	-0.252214	0.35	0.453	2.56537e-07
ABI1	9.54269e-12	-0.171365	0.491	0.595	2.56698e-07
ATG16L1	9.57027e-12	-0.134819	0.268	0.355	2.5744e-07
POLR2J3	9.9958e-12	0.157082	0.257	0.222	2.68887e-07
NDUFAF3	1.01363e-11	0.00734998	0.235	0.27	2.72665e-07
NFYB	1.01496e-11	0.109347	0.089	0.07	2.73025e-07
TUFM	1.03654e-11	0.0499572	0.228	0.242	2.7883e-07
TAF13	1.0498e-11	-0.0474547	0.169	0.219	2.82395e-07
UXT	1.05334e-11	0.0379281	0.519	0.563	2.83349e-07
UBE3A	1.06887e-11	-0.164359	0.415	0.517	2.87525e-07
PRDX2	1.08869e-11	-0.0475794	0.186	0.237	2.92857e-07
BIRC2	1.09644e-11	-0.167344	0.294	0.388	2.94942e-07
EIF5	1.10467e-11	-0.164635	0.658	0.752	2.97155e-07
RBM17	1.10569e-11	0.0669051	0.302	0.322	2.97431e-07
VAPB	1.1552e-11	-0.118579	0.106	0.169	3.1075e-07
SEPTIN9	1.15944e-11	-0.0667468	0.337	0.41	3.11891e-07
SUB1	1.16329e-11	0.141122	0.852	0.869	3.12926e-07
PLXNC1	1.1721e-11	0.19131	0.243	0.205	3.15294e-07
ABCC1	1.19001e-11	-0.0871032	0.302	0.382	3.20112e-07
ATF6B	1.20026e-11	-0.0637804	0.11	0.157	3.2287e-07
VCPKMT	1.20291e-11	-0.0770205	0.114	0.166	3.23584e-07
RGS14	1.21631e-11	0.0422324	0.099	0.106	3.27187e-07
ANKRD13C	1.22485e-11	-0.204901	0.192	0.281	3.29484e-07
COMTD1	1.25086e-11	0.132612	0.085	0.048	3.36481e-07
CDC37	1.25476e-11	-0.0872371	0.294	0.37	3.37531e-07
ETNK1	1.27194e-11	-0.0212643	0.336	0.397	3.42152e-07
AC026979.2	1.29229e-11	0.23215	0.34	0.288	3.47627e-07
MITD1	1.29438e-11	0.191348	0.156	0.106	3.48187e-07
ARHGEF6	1.30415e-11	0.15206	0.199	0.165	3.50816e-07
COX6C	1.33997e-11	0.157174	0.734	0.722	3.60451e-07
SURF1	1.35939e-11	0.135965	0.2	0.167	3.65676e-07
PPIG	1.36187e-11	-0.155209	0.544	0.645	3.66344e-07
PDLIM1	1.37309e-11	0.043432	0.141	0.151	3.69362e-07
SLC25A39	1.38102e-11	0.0352648	0.1	0.107	3.71495e-07
H2AFY	1.39454e-11	-0.0892478	0.202	0.27	3.75131e-07
HOMER1	1.39527e-11	-0.174601	0.064	0.126	3.75329e-07
RANBP1	1.40475e-11	0.0409809	0.254	0.271	3.77877e-07
ZMYM2	1.41487e-11	-0.222081	0.443	0.547	3.806e-07
TTC19	1.42071e-11	-0.154922	0.399	0.499	3.8217e-07
BRK1	1.43043e-11	0.14787	0.369	0.339	3.84785e-07
GANAB	1.43156e-11	-0.0695536	0.115	0.165	3.85091e-07
ARL4C	1.44503e-11	0.0601742	0.64	0.54	3.88712e-07
NHP2	1.4452e-11	0.0644657	0.185	0.194	3.8876e-07
SP100	1.49698e-11	0.139192	0.693	0.699	4.02688e-07
SPTY2D1	1.49764e-11	-0.0837374	0.331	0.408	4.02865e-07
GGT7	1.49815e-11	-0.106878	0.073	0.128	4.03004e-07
MED30	1.50077e-11	-0.116393	0.247	0.328	4.03707e-07
AF305872.2	1.50343e-11	-0.108323	0.091	0.149	4.04422e-07
SMG1	1.5284e-11	-0.0280425	0.499	0.57	4.11139e-07
POLR2J	1.55307e-11	0.15817	0.328	0.293	4.17776e-07
RHBDD2	1.5663e-11	-0.0703428	0.069	0.112	4.21335e-07
UHMK1	1.56808e-11	-0.140322	0.298	0.389	4.21813e-07
BPGM	1.57127e-11	-0.144996	0.12	0.191	4.22671e-07
RNPEPL1	1.57398e-11	0.114141	0.186	0.165	4.23401e-07
IGFLR1	1.5913e-11	0.095203	0.111	0.098	4.28061e-07
SEC23B	1.6165e-11	-0.183948	0.139	0.218	4.3484e-07
PABPC4	1.62672e-11	-0.0979764	0.253	0.33	4.37588e-07
RAB11FIP4	1.62731e-11	-0.11052	0.086	0.143	4.37747e-07
SEC61G	1.64408e-11	0.123399	0.544	0.534	4.42256e-07
PER1	1.67097e-11	-0.0861499	0.237	0.306	4.49491e-07
AC022075.1	1.68444e-11	0.133872	0.178	0.155	4.53115e-07
ADAMTS6	1.68569e-11	-0.0784245	0.1	0.151	4.5345e-07
ARPP19	1.72463e-11	-0.0740912	0.329	0.402	4.63926e-07
ARMCX3	1.73777e-11	-0.179357	0.141	0.22	4.67461e-07
GINS4	1.75242e-11	-0.0903321	0.022	0.061	4.71401e-07
CCT7	1.76417e-11	0.0407398	0.23	0.247	4.74561e-07
CNR2	1.77246e-11	0.127986	0.06	0.021	4.76792e-07
TRAT1	1.80166e-11	-0.172434	0.434	0.536	4.84646e-07
TSTA3	1.83388e-11	-0.0456675	0.149	0.195	4.93314e-07
PIGT	1.94002e-11	-0.0875869	0.106	0.16	5.21866e-07
PEX14	1.96311e-11	-0.176127	0.241	0.331	5.28076e-07
PSMA3-AS1	1.98338e-11	0.132335	0.389	0.38	5.33529e-07
LRRC41	1.98716e-11	-0.115704	0.105	0.167	5.34547e-07
RELA	2.01501e-11	-0.0823471	0.128	0.183	5.42038e-07
RANGAP1	2.03611e-11	-0.123578	0.092	0.154	5.47714e-07
METTL21A	2.07372e-11	-0.0338421	0.053	0.082	5.57832e-07
SUGP2	2.07697e-11	0.0219619	0.206	0.237	5.58706e-07
PPIA	2.15749e-11	0.130202	0.839	0.853	5.80364e-07
NOP10	2.1727e-11	0.0931989	0.283	0.284	5.84457e-07
MALAT1	2.17497e-11	0.100752	1	1	5.85067e-07
PGAM1	2.18931e-11	0.0064087	0.204	0.236	5.88923e-07
SLC38A2	2.19628e-11	-0.0747211	0.558	0.648	5.90798e-07
DNAJC8	2.23683e-11	0.0773317	0.543	0.571	6.01708e-07
NIPAL3	2.27316e-11	-0.177057	0.093	0.163	6.1148e-07
FXR1	2.27402e-11	0.0835352	0.506	0.524	6.11711e-07
STAMBPL1	2.27977e-11	0.162033	0.251	0.221	6.13259e-07
NT5C	2.28035e-11	0.069058	0.212	0.218	6.13413e-07
PA2G4	2.29553e-11	0.183331	0.386	0.344	6.17499e-07
DDHD1	2.3088e-11	0.151956	0.394	0.38	6.21066e-07
SNHG12	2.33308e-11	-0.144424	0.212	0.295	6.27597e-07
GPAT4	2.35607e-11	-0.101241	0.11	0.17	6.33782e-07
ATXN10	2.37065e-11	0.17817	0.28	0.254	6.37704e-07
SRSF9	2.37935e-11	0.150659	0.505	0.475	6.40046e-07
RETREG3	2.42597e-11	-0.109689	0.182	0.252	6.52586e-07
SAP18	2.42936e-11	0.0285926	0.672	0.725	6.53497e-07
PDXK	2.45023e-11	-0.112516	0.161	0.229	6.59112e-07
MIB1	2.47843e-11	-0.019503	0.161	0.204	6.66698e-07
MAN1A2	2.54315e-11	0.0502004	0.476	0.516	6.84107e-07
CCNT1	2.5776e-11	-0.092409	0.348	0.429	6.93376e-07
ELF2	2.61875e-11	-0.208731	0.374	0.476	7.04443e-07
ACTN4	2.65485e-11	-0.114256	0.408	0.501	7.14154e-07
TMEM168	2.68237e-11	-0.0365891	0.152	0.198	7.21557e-07
HNRNPD	2.69532e-11	-0.152503	0.621	0.718	7.25042e-07
PER2	2.70324e-11	-0.159784	0.132	0.207	7.27171e-07
ANKRD28	2.71948e-11	0.228869	0.248	0.192	7.3154e-07
MFSD14A	2.7875e-11	-0.141802	0.275	0.363	7.49837e-07
ZNF830	2.8038e-11	-0.0701855	0.149	0.203	7.54223e-07
TCF7L2	2.80506e-11	-0.166319	0.17	0.25	7.5456e-07
BTBD1	2.89901e-11	-0.0494477	0.257	0.318	7.79832e-07
NXT1	2.89978e-11	-0.0860188	0.163	0.224	7.80041e-07
AC025171.3	2.90992e-11	0.10599	0.157	0.141	7.82767e-07
MAP3K2	2.91188e-11	-0.172191	0.528	0.629	7.83294e-07
MCRIP1	2.91723e-11	0.050378	0.206	0.222	7.84734e-07
EXOSC7	2.93833e-11	-0.0477566	0.142	0.188	7.90412e-07
DPYD	2.94563e-11	0.187589	0.686	0.664	7.92375e-07
MRPL20	2.98003e-11	0.0576034	0.437	0.464	8.01628e-07
SCML4	2.98384e-11	0.239253	0.547	0.49	8.02652e-07
RASGEF1B	2.99032e-11	-0.180319	0.115	0.187	8.04396e-07
MATK	2.99353e-11	0.0671913	0.38	0.399	8.05259e-07
NDUFA11	3.0129e-11	0.105521	0.447	0.446	8.10471e-07
PCNP	3.10496e-11	0.0029156	0.403	0.454	8.35235e-07
ADSL	3.11129e-11	0.0774312	0.107	0.1	8.36936e-07
SNHG8	3.1231e-11	-0.18977	0.566	0.665	8.40114e-07
C1orf52	3.1687e-11	-0.115211	0.239	0.317	8.52381e-07
DDX60L	3.18884e-11	0.114655	0.195	0.185	8.57798e-07
MTMR14	3.19329e-11	-0.0377576	0.144	0.186	8.58994e-07
DOCK11	3.20609e-11	0.180233	0.412	0.375	8.62438e-07
SELENOF	3.21466e-11	-0.144295	0.403	0.5	8.64743e-07
FAM110B	3.27113e-11	0.129463	0.056	0.019	8.79935e-07
AC009432.2	3.32864e-11	-0.0886396	0.045	0.089	8.95405e-07
CDK2AP2	3.44975e-11	0.15944	0.258	0.22	9.27982e-07
FBL	3.46657e-11	-0.0526125	0.226	0.281	9.32507e-07
SLF2	3.50052e-11	0.0913054	0.144	0.142	9.4164e-07
ADK	3.52136e-11	-0.161674	0.403	0.501	9.47246e-07
NOP53	3.56409e-11	-0.0971217	0.611	0.701	9.58741e-07
PPP4R3A	3.58452e-11	-0.132803	0.476	0.573	9.64235e-07
L3MBTL3	3.66219e-11	0.140641	0.184	0.163	9.85129e-07
LAMTOR1	3.67792e-11	0.0410533	0.289	0.308	9.89362e-07
UBE2K	3.70934e-11	-0.162473	0.458	0.558	9.97812e-07
DIAPH1	3.73222e-11	0.0424744	0.46	0.501	1.00397e-06
SLC25A4	3.76419e-11	-0.0711412	0.071	0.114	1.01257e-06
DEXI	3.91275e-11	0.0579592	0.074	0.071	1.05253e-06
COPS6	3.97095e-11	0.0323513	0.224	0.245	1.06819e-06
CYSTM1	4.00884e-11	-0.157302	0.233	0.318	1.07838e-06
IRF8	4.02562e-11	-0.131319	0.062	0.118	1.08289e-06
MRPL43	4.08162e-11	0.0717085	0.206	0.203	1.09795e-06
NUP42	4.11687e-11	-0.0197063	0.162	0.201	1.10744e-06
CSNK1G2	4.19851e-11	-0.0636662	0.167	0.22	1.1294e-06
YRDC	4.22173e-11	0.0618484	0.156	0.158	1.13565e-06
CDC42SE2	4.26208e-11	-0.147252	0.946	0.976	1.1465e-06
CBX4	4.27238e-11	-0.0942188	0.19	0.257	1.14927e-06
CHD2	4.31755e-11	-0.221423	0.731	0.803	1.16142e-06
SDCCAG8	4.32861e-11	0.211205	0.18	0.124	1.1644e-06
AC103702.2	4.41884e-11	0.128619	0.075	0.031	1.18867e-06
SNAPC1	4.44835e-11	-0.0793471	0.084	0.133	1.19661e-06
ANKRD13D	4.45338e-11	-0.0954369	0.153	0.216	1.19796e-06
ZNF430	4.48638e-11	-0.136031	0.266	0.352	1.20684e-06
ZNF330	4.51482e-11	-0.122983	0.106	0.169	1.21449e-06
MAP2K1	4.53708e-11	-0.0215103	0.242	0.294	1.22047e-06
PTRH2	4.59802e-11	-0.0195415	0.107	0.139	1.23687e-06
PNPLA8	4.59803e-11	-0.0760173	0.357	0.436	1.23687e-06
MAP2K3	4.62363e-11	-0.103407	0.102	0.16	1.24376e-06
TRERF1	4.63131e-11	0.220827	0.459	0.403	1.24582e-06
HIVEP2	4.7017e-11	-0.180364	0.337	0.433	1.26476e-06
ATG5	4.71546e-11	0.0919467	0.405	0.418	1.26846e-06
FKBP2	4.71637e-11	0.125108	0.097	0.07	1.2687e-06
GON4L	4.80133e-11	0.0100519	0.353	0.395	1.29156e-06
FBRSL1	4.81637e-11	-0.115504	0.135	0.2	1.2956e-06
FOSB	4.84634e-11	0.212492	0.551	0.552	1.30366e-06
RLIM	4.88212e-11	-0.0211467	0.293	0.349	1.31329e-06
SND1	4.89211e-11	0.16623	0.472	0.454	1.31598e-06
KCNQ5	4.89566e-11	-0.302537	0.317	0.415	1.31693e-06
BCL10	4.90142e-11	-0.062243	0.151	0.201	1.31848e-06
DNAJC3	5.03058e-11	-0.158572	0.406	0.505	1.35323e-06
SCYL2	5.04471e-11	-0.0774412	0.146	0.202	1.35703e-06
ENO1	5.10356e-11	0.100987	0.463	0.468	1.37286e-06
SPG11	5.1613e-11	0.143778	0.263	0.25	1.38839e-06
ANXA7	5.20353e-11	-0.148141	0.327	0.419	1.39975e-06
SOS2	5.21699e-11	-0.182074	0.457	0.559	1.40337e-06
PDHA1	5.24571e-11	0.0270925	0.144	0.159	1.4111e-06
CDC42SE1	5.26358e-11	-0.0763718	0.312	0.385	1.4159e-06
HDAC1	5.30995e-11	0.138891	0.288	0.263	1.42838e-06
CKS2	5.33335e-11	-0.063671	0.07	0.11	1.43467e-06
DDIT3	5.36746e-11	-0.153987	0.122	0.193	1.44385e-06
ORAI1	5.36952e-11	-0.0823946	0.178	0.238	1.4444e-06
SINHCAF	5.41593e-11	-0.121721	0.174	0.247	1.45689e-06
PIN1	5.45954e-11	0.0857328	0.271	0.268	1.46862e-06
DMAC2L	5.46033e-11	-0.0880495	0.12	0.176	1.46883e-06
SRSF6	5.46707e-11	-0.0428681	0.221	0.276	1.47064e-06
RAPGEF1	5.51032e-11	-0.186987	0.408	0.508	1.48228e-06
TCEAL8	5.53657e-11	0.101762	0.126	0.112	1.48934e-06
PSAP	5.55318e-11	-0.0156836	0.26	0.308	1.4938e-06
OTUD5	5.60537e-11	-0.0188207	0.172	0.21	1.50784e-06
AC010609.1	5.65858e-11	-0.0978375	0.157	0.221	1.52216e-06
SNHG1	5.67007e-11	-0.124285	0.207	0.284	1.52525e-06
AREL1	5.72785e-11	-0.0762252	0.16	0.219	1.54079e-06
BLOC1S6	5.72796e-11	-0.0969787	0.26	0.336	1.54082e-06
SSU72	5.77512e-11	0.0436404	0.412	0.443	1.55351e-06
TRAPPC12	5.85079e-11	0.0606894	0.129	0.133	1.57386e-06
DDX50	5.91578e-11	-0.182961	0.319	0.415	1.59135e-06
AC131568.1	5.95608e-11	0.189674	0.225	0.169	1.60219e-06
PPP1R7	6.05251e-11	0.0870694	0.249	0.247	1.62813e-06
RRP1B	6.06339e-11	-0.112403	0.251	0.328	1.63105e-06
NUDC	6.07433e-11	0.107714	0.312	0.304	1.63399e-06
C6orf62	6.2151e-11	-0.0255968	0.268	0.319	1.67186e-06
NEMF	6.27724e-11	-0.138572	0.445	0.542	1.68858e-06
THOC1	6.29527e-11	-0.0380251	0.309	0.373	1.69343e-06
DYNLT1	6.40505e-11	0.0974487	0.497	0.516	1.72296e-06
RAB21	6.40956e-11	-0.126147	0.278	0.361	1.72417e-06
CD58	6.4492e-11	-0.251931	0.187	0.271	1.73483e-06
KMT2D	6.52925e-11	-0.136224	0.144	0.216	1.75637e-06
SNRPA1	6.55485e-11	-0.0315675	0.331	0.389	1.76325e-06
ATP2B1	6.58209e-11	-0.136003	0.27	0.355	1.77058e-06
KTN1	6.67876e-11	-0.100318	0.629	0.719	1.79659e-06
SCP2	6.72378e-11	0.116005	0.31	0.298	1.8087e-06
SH3BP2	6.72388e-11	0.0183855	0.108	0.128	1.80872e-06
PSPC1	6.85083e-11	-0.0781636	0.49	0.576	1.84287e-06
HIPK1	6.87832e-11	-0.0421875	0.323	0.387	1.85027e-06
SAE1	6.95783e-11	0.134295	0.219	0.196	1.87166e-06
LRBA	7.01524e-11	0.164602	0.869	0.874	1.8871e-06
NUCKS1	7.02486e-11	-0.162755	0.57	0.667	1.88969e-06
FAM118A	7.02649e-11	-0.157033	0.176	0.254	1.89013e-06
EIF1AX	7.14565e-11	-0.107632	0.537	0.627	1.92218e-06
GOLGB1	7.17695e-11	-0.203105	0.399	0.5	1.9306e-06
SEC24B	7.17856e-11	-0.144522	0.39	0.485	1.93103e-06
HNRNPH3	7.20691e-11	-0.0831217	0.577	0.662	1.93866e-06
MICOS10	7.21758e-11	0.125075	0.418	0.402	1.94153e-06
STN1	7.22493e-11	0.130045	0.125	0.093	1.94351e-06
AF165147.1	7.35569e-11	0.256817	0.411	0.332	1.97868e-06
VDAC1	7.36335e-11	-0.0894382	0.249	0.318	1.98074e-06
AVEN	7.38261e-11	-0.192146	0.076	0.139	1.98592e-06
PNPLA2	7.42441e-11	-0.0575824	0.118	0.163	1.99717e-06
RPL36A	7.44694e-11	0.15793	0.972	0.973	2.00323e-06
TMED9	7.50796e-11	0.0481427	0.35	0.371	2.01964e-06
TRIM26	7.51664e-11	-0.127362	0.209	0.287	2.02198e-06
SIRT2	7.68357e-11	-0.136178	0.367	0.459	2.06688e-06
ST13	7.78244e-11	0.157718	0.446	0.415	2.09348e-06
STAU1	7.87937e-11	-0.184179	0.453	0.553	2.11955e-06
IL2RB	7.92034e-11	-0.0857801	0.511	0.602	2.13057e-06
ZNF655	7.93344e-11	-0.104174	0.264	0.341	2.1341e-06
MAP2K2	8.03216e-11	-0.0951525	0.31	0.387	2.16065e-06
CASC4	8.03862e-11	0.14575	0.283	0.272	2.16239e-06
AC009951.5	8.10093e-11	-0.0673823	0.027	0.061	2.17915e-06
DSTN	8.10521e-11	0.113441	0.338	0.335	2.1803e-06
STK19	8.32682e-11	-0.018972	0.07	0.098	2.23991e-06
ZNF43	8.3494e-11	-0.0339013	0.163	0.209	2.24599e-06
ZBTB16	8.3677e-11	0.175371	0.124	0.068	2.25091e-06
TSC22D4	8.44209e-11	0.131996	0.187	0.158	2.27092e-06
RABGGTB	8.58931e-11	-0.131479	0.126	0.193	2.31052e-06
SLC25A32	8.60833e-11	-0.0688106	0.209	0.27	2.31564e-06
PIM1	8.68508e-11	0.12879	0.075	0.039	2.33629e-06
NDUFA1	8.73329e-11	0.129198	0.667	0.658	2.34926e-06
LUC7L	8.75321e-11	-0.115384	0.26	0.34	2.35461e-06
DZIP3	8.91541e-11	0.00900518	0.172	0.206	2.39824e-06
LINC00944	9.02234e-11	0.16589	0.18	0.111	2.42701e-06
MCL1	9.05688e-11	-0.194548	0.424	0.524	2.4363e-06
STARD7	9.06773e-11	-0.183159	0.225	0.312	2.43922e-06
GTF2H5	9.12666e-11	0.119452	0.169	0.149	2.45507e-06
CFL1	9.25487e-11	0.176689	0.94	0.916	2.48956e-06
KMT2E-AS1	9.27371e-11	0.184617	0.306	0.259	2.49463e-06
DENND4C	9.27895e-11	0.217084	0.375	0.316	2.49604e-06
COA1	9.32542e-11	0.0603587	0.388	0.422	2.50854e-06
DTNBP1	9.33774e-11	0.120845	0.202	0.196	2.51185e-06
SENP2	9.39583e-11	-0.131428	0.221	0.299	2.52748e-06
CSNK1E	9.43921e-11	-0.126902	0.089	0.149	2.53915e-06
YIPF5	9.49838e-11	-0.0865339	0.119	0.173	2.55507e-06
GRB2	9.64669e-11	-0.162383	0.456	0.555	2.59496e-06
TCEAL4	9.69484e-11	-0.0999193	0.126	0.186	2.60791e-06
ZNRD2	9.75561e-11	-0.0130015	0.141	0.175	2.62426e-06
BAG2	9.78481e-11	-0.0313571	0.076	0.108	2.63211e-06
SNX3	9.82784e-11	0.187043	0.294	0.239	2.64369e-06
EMC6	9.93663e-11	-0.00446333	0.285	0.325	2.67295e-06
MAT2B	1.00117e-10	-0.0921605	0.175	0.239	2.69314e-06
NDUFB11	1.01539e-10	0.111739	0.496	0.495	2.73139e-06
POMP	1.01675e-10	-0.104364	0.565	0.654	2.73505e-06
SNHG15	1.02956e-10	-0.130106	0.166	0.239	2.76951e-06
COX17	1.05883e-10	0.122148	0.425	0.417	2.84825e-06
MYNN	1.06844e-10	-0.0613538	0.102	0.147	2.87411e-06
NF1	1.06982e-10	-0.161964	0.363	0.458	2.8778e-06
EPSTI1	1.07037e-10	-0.184967	0.146	0.222	2.87928e-06
HMGCS1	1.07066e-10	-0.0315962	0.153	0.196	2.88007e-06
PLCL2	1.0961e-10	0.210012	0.556	0.514	2.9485e-06
AKAP8L	1.09815e-10	-0.139959	0.206	0.284	2.95402e-06
CENPC	1.13328e-10	-0.168984	0.593	0.689	3.04852e-06
NFU1	1.13808e-10	-0.10701	0.189	0.259	3.06145e-06
DPY30	1.15561e-10	0.146864	0.224	0.182	3.10858e-06
DR1	1.16409e-10	-0.0241942	0.185	0.228	3.13141e-06
ARPC1B	1.16533e-10	0.183955	0.695	0.661	3.13473e-06
HCG18	1.16687e-10	-0.144937	0.193	0.271	3.13889e-06
AMBRA1	1.17126e-10	-0.0274086	0.399	0.458	3.15069e-06
NAA38	1.1745e-10	0.129288	0.278	0.256	3.1594e-06
EIF4B	1.17746e-10	-0.0517528	0.437	0.509	3.16737e-06
SLF1	1.19618e-10	0.18227	0.179	0.128	3.21773e-06
BAZ2B	1.19659e-10	-0.17784	0.278	0.369	3.21883e-06
ANKRD17	1.20466e-10	-0.182878	0.462	0.561	3.24053e-06
UBE4A	1.21015e-10	-0.126453	0.294	0.379	3.2553e-06
TOMM22	1.21015e-10	-0.0404551	0.229	0.279	3.25531e-06
CCPG1	1.22017e-10	-0.0233622	0.278	0.329	3.28225e-06
MT1F	1.24269e-10	0.133158	0.168	0.144	3.34283e-06
ERCC1	1.26298e-10	0.0764333	0.304	0.314	3.39741e-06
ATP5F1D	1.2678e-10	0.127279	0.506	0.494	3.41039e-06
DDX27	1.28271e-10	-0.146318	0.32	0.409	3.4505e-06
THYN1	1.28343e-10	0.108689	0.142	0.124	3.45241e-06
EVL	1.28985e-10	0.136761	0.704	0.702	3.4697e-06
TUBB2A	1.29101e-10	-0.155278	0.075	0.136	3.47281e-06
SMIM8	1.30229e-10	0.132358	0.093	0.063	3.50316e-06
ADPRHL2	1.33449e-10	-0.0199095	0.079	0.107	3.58977e-06
PRAG1	1.34014e-10	0.186636	0.171	0.116	3.60499e-06
MRPS7	1.34209e-10	0.0274204	0.163	0.181	3.61022e-06
CBL	1.34785e-10	0.183324	0.248	0.205	3.62571e-06
RILPL2	1.34813e-10	-0.118722	0.217	0.292	3.62646e-06
CDK11A	1.36585e-10	-0.119622	0.311	0.395	3.67413e-06
LINC00649	1.40126e-10	0.185793	0.126	0.074	3.76939e-06
COP1	1.42371e-10	0.131056	0.628	0.637	3.82977e-06
MRPL42	1.43258e-10	0.109384	0.154	0.141	3.85365e-06
AUP1	1.43899e-10	-0.000186414	0.161	0.19	3.87088e-06
SNRPC	1.44152e-10	0.0638918	0.3	0.307	3.87769e-06
SPATA13	1.45024e-10	-0.0748052	0.331	0.405	3.90115e-06
KANSL1-AS1	1.45298e-10	0.0649657	0.075	0.071	3.90852e-06
TIMM17A	1.47548e-10	-0.124736	0.167	0.237	3.96903e-06
SRP9	1.47896e-10	0.139186	0.374	0.351	3.97839e-06
AC025442.2	1.48126e-10	0.118364	0.058	0.023	3.9846e-06
PRDX1	1.48463e-10	0.0854249	0.299	0.302	3.99366e-06
CCNL2	1.49158e-10	-0.0842752	0.128	0.183	4.01235e-06
MED29	1.50334e-10	-0.030137	0.219	0.266	4.044e-06
IMP3	1.51265e-10	0.0660732	0.316	0.325	4.06902e-06
SNRPD3	1.52613e-10	0.0210596	0.288	0.317	4.10529e-06
PRIM2	1.52717e-10	0.181813	0.326	0.306	4.10807e-06
GALNT10	1.53756e-10	-0.185997	0.235	0.324	4.13604e-06
NAE1	1.5574e-10	0.0900218	0.206	0.205	4.18941e-06
TNFSF8	1.57278e-10	0.223071	0.282	0.213	4.23079e-06
MRPL19	1.5906e-10	0.113614	0.131	0.111	4.27871e-06
CYB5A	1.60096e-10	0.0955271	0.125	0.108	4.30658e-06
ATP1A1	1.62253e-10	-0.104412	0.312	0.392	4.36462e-06
SNF8	1.63376e-10	0.0697113	0.253	0.255	4.39482e-06
TNFSF12	1.69939e-10	0.0982788	0.141	0.124	4.57135e-06
SNX29	1.70157e-10	-0.150976	0.176	0.252	4.57722e-06
HMGN4	1.70412e-10	0.0740895	0.312	0.32	4.58408e-06
ADARB1	1.72027e-10	-0.151036	0.23	0.313	4.62751e-06
CENPN	1.74721e-10	-0.104793	0.03	0.073	4.69998e-06
MAPKAPK2	1.75212e-10	-0.109189	0.251	0.327	4.71321e-06
UBP1	1.76369e-10	-0.0828966	0.152	0.21	4.74433e-06
RBM8A	1.76792e-10	-0.105916	0.59	0.679	4.75572e-06
RNF144A	1.78539e-10	0.15118	0.092	0.05	4.80269e-06
FAM89B	1.79615e-10	0.0812349	0.165	0.16	4.83164e-06
TNFRSF14	1.7978e-10	0.076857	0.203	0.202	4.83608e-06
PSMG4	1.79911e-10	0.0754946	0.119	0.118	4.83962e-06
SUPT4H1	1.8052e-10	-0.00227933	0.201	0.233	4.856e-06
CCDC107	1.82419e-10	0.0505347	0.288	0.307	4.90706e-06
AL158071.4	1.84456e-10	0.147562	0.095	0.052	4.96186e-06
MTLN	1.84496e-10	0.116467	0.18	0.164	4.96294e-06
TBCB	1.84517e-10	0.032815	0.294	0.319	4.9635e-06
RAPGEF5	1.85348e-10	-0.119699	0.024	0.065	4.98587e-06
STUB1	1.86638e-10	0.0437301	0.326	0.352	5.02056e-06
USO1	1.87227e-10	0.0826825	0.204	0.205	5.03641e-06
ITPA	1.87322e-10	0.0644756	0.166	0.167	5.03896e-06
SLC25A5	1.90971e-10	-0.0469945	0.372	0.437	5.13712e-06
NAF1	1.95298e-10	-0.100376	0.158	0.222	5.25352e-06
AC078785.1	1.97159e-10	-0.111041	0.063	0.113	5.30358e-06
ATRAID	1.97382e-10	0.0658357	0.269	0.274	5.30956e-06
ACAP2	1.97946e-10	0.179981	0.612	0.583	5.32476e-06
KRCC1	1.98216e-10	0.121474	0.16	0.139	5.33201e-06
UBR2	1.98654e-10	0.102614	0.388	0.402	5.34378e-06
ADCY7	2.01953e-10	-0.0103363	0.153	0.185	5.43253e-06
ZNF326	2.01987e-10	-0.019586	0.202	0.247	5.43346e-06
LRPAP1	2.02042e-10	0.0163659	0.304	0.341	5.43493e-06
EIF5B	2.04551e-10	-0.0831439	0.411	0.493	5.50242e-06
MT1E	2.06271e-10	0.145626	0.081	0.041	5.54868e-06
ZNF570	2.07685e-10	-0.119471	0.054	0.106	5.58673e-06
STRAP	2.11087e-10	-0.0473532	0.43	0.503	5.67825e-06
MOB2	2.12088e-10	0.00453174	0.16	0.187	5.70516e-06
ABHD10	2.136e-10	-0.111891	0.056	0.107	5.74584e-06
NECAP1	2.1566e-10	-0.00941669	0.265	0.309	5.80125e-06
RPS19BP1	2.17982e-10	0.116166	0.422	0.413	5.86372e-06
ECH1	2.2211e-10	-0.0459913	0.259	0.313	5.97475e-06
EIF4A3	2.22775e-10	-0.0383062	0.354	0.418	5.99265e-06
AC104695.2	2.23377e-10	-0.0790623	0.075	0.119	6.00885e-06
ADD1	2.251e-10	-0.0361234	0.294	0.353	6.05519e-06
AC005670.3	2.29182e-10	0.0869705	0.135	0.132	6.16501e-06
VPS16	2.30708e-10	-0.00122674	0.075	0.096	6.20603e-06
TMC6	2.31053e-10	-0.0443636	0.229	0.282	6.21533e-06
BCL7C	2.31431e-10	0.0936346	0.226	0.222	6.2255e-06
ABHD17B	2.34374e-10	0.213451	0.175	0.122	6.30466e-06
LILRB1	2.36266e-10	-0.117436	0.05	0.101	6.35556e-06
MAP4	2.37093e-10	0.172691	0.354	0.329	6.37781e-06
AVPI1	2.37611e-10	-0.0843713	0.034	0.074	6.39173e-06
MRPL11	2.38289e-10	0.0488443	0.167	0.176	6.40998e-06
CLPP	2.38941e-10	0.125633	0.179	0.151	6.42753e-06
RIOK2	2.41898e-10	-0.0866572	0.081	0.13	6.50705e-06
DCTN3	2.42387e-10	0.0268564	0.231	0.252	6.52021e-06
TRGV4	2.43591e-10	0.0139797	0.078	0.048	6.5526e-06
IFI6	2.44328e-10	0.137975	0.191	0.162	6.57243e-06
PDCD7	2.46039e-10	0.135802	0.182	0.15	6.61844e-06
TRIM44	2.50176e-10	-0.00888795	0.299	0.348	6.72972e-06
HOOK2	2.5077e-10	0.0113637	0.186	0.22	6.74572e-06
HSH2D	2.52515e-10	-0.0756237	0.087	0.134	6.79266e-06
SIPA1L1	2.53045e-10	-0.355938	0.47	0.56	6.80691e-06
RIF1	2.53824e-10	-0.170179	0.256	0.342	6.82785e-06
ZNF506	2.54603e-10	-0.122909	0.259	0.339	6.84883e-06
DNAJC25	2.55227e-10	-0.00864927	0.06	0.081	6.86561e-06
ERH	2.55441e-10	0.0159281	0.389	0.427	6.87136e-06
CHD4	2.55475e-10	-0.00837975	0.276	0.323	6.87229e-06
ARL2	2.55631e-10	0.109877	0.155	0.132	6.87648e-06
SLC23A2	2.59551e-10	-0.158627	0.211	0.294	6.98193e-06
MRFAP1	2.59632e-10	-0.129788	0.308	0.393	6.9841e-06
LSM8	2.6388e-10	0.0426884	0.406	0.441	7.09837e-06
PTPN4	2.675e-10	0.158746	0.579	0.564	7.19576e-06
COPS8	2.69811e-10	-0.0200457	0.207	0.249	7.2579e-06
ELOC	2.73285e-10	0.0673447	0.417	0.435	7.35138e-06
CCDC47	2.74834e-10	-0.0530296	0.254	0.314	7.39304e-06
NOP58	2.75267e-10	-0.125534	0.528	0.621	7.40469e-06
ERO1B	2.78804e-10	-0.17507	0.298	0.389	7.49982e-06
DDX39B	2.78888e-10	-0.0326351	0.331	0.387	7.50208e-06
GPS2	2.79332e-10	-0.0338626	0.318	0.372	7.51404e-06
PPM1B	2.80533e-10	-0.106993	0.504	0.593	7.54633e-06
IRF7	2.82615e-10	0.00389159	0.072	0.087	7.60235e-06
DENND1C	2.85481e-10	-0.0983492	0.177	0.241	7.67943e-06
AC090152.1	2.87051e-10	0.033485	0.095	0.108	7.72168e-06
USP4	2.88362e-10	-0.0925272	0.211	0.277	7.75693e-06
TNRC6B	2.88561e-10	-0.113853	0.835	0.9	7.76229e-06
PCBP2	2.8886e-10	0.0470145	0.616	0.658	7.77034e-06
SDHAF3	2.9151e-10	0.0679966	0.098	0.093	7.84163e-06
ACBD5	2.91998e-10	0.163572	0.153	0.099	7.85475e-06
SEC24A	2.95479e-10	-0.124761	0.086	0.144	7.94839e-06
IDS	2.95919e-10	-0.0964991	0.524	0.612	7.96022e-06
UQCRFS1	3.00617e-10	-0.0941964	0.334	0.412	8.0866e-06
NDUFA6	3.02721e-10	-0.043153	0.334	0.394	8.14319e-06
RAP1GAP2	3.02799e-10	-0.254666	0.051	0.1	8.14529e-06
GPD2	3.03626e-10	-0.172858	0.196	0.276	8.16755e-06
DTD1	3.06716e-10	0.00315439	0.268	0.306	8.25067e-06
ITGB1BP1	3.07257e-10	0.106799	0.247	0.232	8.26521e-06
DBF4	3.079e-10	-0.154335	0.406	0.5	8.28251e-06
PCF11	3.1114e-10	0.125192	0.288	0.271	8.36967e-06
CDC73	3.12713e-10	-0.180598	0.406	0.504	8.41199e-06
GNG10	3.14942e-10	0.128018	0.204	0.176	8.47195e-06
LSP1	3.18602e-10	-0.0386584	0.419	0.483	8.5704e-06
FYTTD1	3.19874e-10	-0.0991085	0.224	0.294	8.60461e-06
SNIP1	3.24249e-10	-0.0583448	0.282	0.344	8.72229e-06
UTP18	3.25675e-10	0.122764	0.148	0.122	8.76065e-06
CDC5L	3.2622e-10	0.0668511	0.299	0.316	8.77532e-06
PNKD	3.26644e-10	0.106317	0.172	0.153	8.78671e-06
ZSWIM8	3.29814e-10	-0.0138974	0.07	0.094	8.872e-06
IPO7	3.30082e-10	-0.0549635	0.199	0.255	8.8792e-06
RC3H1	3.30264e-10	-0.0816069	0.428	0.506	8.8841e-06
RNF10	3.33326e-10	0.0139091	0.276	0.314	8.96647e-06
KLHDC2	3.3345e-10	-0.0164685	0.175	0.215	8.96979e-06
CALHM6	3.33596e-10	0.125222	0.085	0.047	8.97373e-06
P4HA1	3.55062e-10	0.148273	0.181	0.16	9.55117e-06
ISCA2	3.60347e-10	0.0987017	0.136	0.117	9.69332e-06
ASTL	3.62649e-10	-0.0898555	0.071	0.118	9.75525e-06
IBTK	3.63408e-10	0.0879471	0.17	0.165	9.77569e-06
AHI1	3.63712e-10	-0.153872	0.218	0.298	9.78385e-06
ZNF451	3.64231e-10	-0.178327	0.287	0.378	9.7978e-06
TRIM28	3.66726e-10	-0.0874039	0.102	0.154	9.86492e-06
AKIRIN1	3.66884e-10	-0.0817781	0.315	0.388	9.86917e-06
ELAVL1	3.67202e-10	-0.0401304	0.133	0.174	9.87773e-06
TIPRL	3.72452e-10	0.122556	0.251	0.228	1.0019e-05
KCTD9	3.73745e-10	-0.0568967	0.12	0.166	1.00538e-05
USP42	3.80488e-10	-0.102194	0.156	0.218	1.02351e-05
SUMO3	3.81013e-10	-0.115308	0.197	0.268	1.02492e-05
EDARADD	3.8235e-10	-0.154934	0.06	0.116	1.02852e-05
DERL1	3.851e-10	0.0522834	0.305	0.324	1.03592e-05
MOSMO	3.88249e-10	-0.190863	0.194	0.277	1.04439e-05
PLEKHM1	3.89218e-10	-0.10996	0.131	0.193	1.047e-05
LLPH	3.90759e-10	0.00481104	0.226	0.26	1.05114e-05
SS18	3.91759e-10	-0.166365	0.228	0.313	1.05383e-05
JAML	3.95172e-10	-0.0781688	0.029	0.066	1.06301e-05
PAPOLG	3.96939e-10	-0.13695	0.16	0.231	1.06777e-05
PRPF40A	4.01772e-10	-0.0655666	0.416	0.491	1.08077e-05
CITED2	4.04862e-10	0.14566	0.199	0.178	1.08908e-05
EWSR1	4.08842e-10	-0.0467287	0.351	0.412	1.09978e-05
TIMM13	4.16527e-10	0.0530324	0.112	0.112	1.12046e-05
GNGT2	4.21708e-10	-0.0673162	0.08	0.122	1.13439e-05
USP16	4.23294e-10	-0.117414	0.483	0.573	1.13866e-05
PDS5A	4.24088e-10	0.0855184	0.439	0.452	1.1408e-05
SLC5A6	4.27131e-10	0.0230672	0.077	0.092	1.14898e-05
IL10RB	4.32269e-10	0.111315	0.11	0.089	1.1628e-05
AC139720.1	4.32548e-10	0.166556	0.057	0.025	1.16356e-05
TMEM62	4.39471e-10	-0.0404013	0.197	0.247	1.18218e-05
SRPRA	4.43197e-10	-0.131815	0.238	0.318	1.1922e-05
AASS	4.43929e-10	-0.0880643	0.102	0.153	1.19417e-05
DLEU2	4.49151e-10	0.200198	0.144	0.095	1.20822e-05
LSM4	4.51487e-10	0.0829513	0.24	0.237	1.2145e-05
SERTAD3	4.52418e-10	-0.118471	0.131	0.195	1.217e-05
CORO7	4.53601e-10	-0.0104857	0.436	0.5	1.22019e-05
LAP3	4.54531e-10	-0.102385	0.233	0.304	1.22269e-05
RPL41	4.63848e-10	0.104636	1	1	1.24775e-05
PEX13	4.68554e-10	-0.0792688	0.104	0.154	1.26041e-05
NDUFA7	4.75105e-10	0.0944909	0.181	0.169	1.27803e-05
CISD3	4.76149e-10	0.0989458	0.171	0.156	1.28084e-05
PRRC2B	4.77917e-10	-0.0586748	0.41	0.482	1.2856e-05
TSTD3	4.8411e-10	0.0858518	0.112	0.104	1.30226e-05
CERT1	4.85125e-10	-0.0544172	0.36	0.43	1.30499e-05
LPXN	4.85618e-10	0.0169872	0.319	0.36	1.30631e-05
HIST1H2BN	4.8622e-10	-0.0594745	0.083	0.125	1.30793e-05
AC009303.2	4.88546e-10	-0.0920517	0.114	0.169	1.31419e-05
KLHL24	4.93185e-10	-0.1819	0.231	0.318	1.32667e-05
RNF114	4.96094e-10	-0.0818408	0.253	0.32	1.33449e-05
SMG6	4.97462e-10	-0.102264	0.442	0.526	1.33817e-05
EIF4G3	4.99674e-10	0.136187	0.505	0.505	1.34412e-05
B3GLCT	5.00486e-10	-0.0923118	0.159	0.22	1.34631e-05
RPF1	5.00887e-10	-0.0134265	0.233	0.276	1.34739e-05
SPCS3	5.02272e-10	-0.0549619	0.5	0.573	1.35111e-05
TMEM248	5.02593e-10	-0.0671583	0.23	0.291	1.35198e-05
VPS13A	5.05483e-10	0.131745	0.346	0.335	1.35975e-05
UQCRC1	5.10087e-10	-0.0244872	0.087	0.117	1.37213e-05
OTUD4	5.14014e-10	-0.0923603	0.199	0.265	1.3827e-05
FAM102B	5.19411e-10	-0.180168	0.135	0.205	1.39721e-05
MFSD14C	5.2287e-10	0.147357	0.325	0.303	1.40652e-05
HLA-DMB	5.23479e-10	0.109353	0.059	0.023	1.40816e-05
WBP11	5.23938e-10	-0.168164	0.416	0.511	1.40939e-05
SMIM10L1	5.25744e-10	0.101984	0.239	0.228	1.41425e-05
MAP3K4	5.28128e-10	0.144667	0.261	0.237	1.42066e-05
COX11	5.31365e-10	0.0515508	0.148	0.154	1.42937e-05
MAPRE1	5.34229e-10	-0.112467	0.24	0.314	1.43708e-05
SAV1	5.38827e-10	-0.0952022	0.069	0.116	1.44944e-05
ZNF721	5.40764e-10	-0.0238597	0.312	0.368	1.45465e-05
RPN2	5.41149e-10	-0.054252	0.325	0.389	1.45569e-05
RHBDF2	5.4235e-10	-0.104422	0.069	0.12	1.45892e-05
CCNT2	5.45352e-10	-0.0280791	0.271	0.324	1.467e-05
CCDC186	5.47796e-10	-0.0316173	0.337	0.394	1.47357e-05
PTPRE	5.48886e-10	-0.201718	0.248	0.336	1.4765e-05
PHLDB3	5.49864e-10	-0.0713554	0.048	0.087	1.47913e-05
CLASP2	5.54621e-10	-0.121477	0.455	0.545	1.49193e-05
SEL1L3	5.67868e-10	0.179406	0.308	0.27	1.52757e-05
SLC3A2	5.68501e-10	0.0340709	0.197	0.213	1.52927e-05
PSMD7	5.696e-10	-0.0664514	0.36	0.428	1.53222e-05
PTGER4	5.83851e-10	-0.0917941	0.41	0.493	1.57056e-05
CERS5	5.89941e-10	-0.0564692	0.215	0.269	1.58694e-05
PRDX4	5.90832e-10	0.0836865	0.117	0.101	1.58934e-05
ZNF410	5.95544e-10	-0.0523797	0.257	0.315	1.60201e-05
UBE2L3	5.98692e-10	0.0498084	0.432	0.457	1.61048e-05
COG2	6.01318e-10	0.03168	0.151	0.167	1.61754e-05
PPP5C	6.02184e-10	0.0728238	0.079	0.069	1.61987e-05
RIPK2	6.04299e-10	-0.132019	0.136	0.203	1.62557e-05
CCT4	6.14298e-10	0.0515058	0.393	0.416	1.65246e-05
SERINC1	6.18929e-10	-0.125023	0.514	0.606	1.66492e-05
PPHLN1	6.24331e-10	-0.178203	0.493	0.589	1.67945e-05
TNRC6A	6.2573e-10	-0.0878137	0.499	0.582	1.68321e-05
SRSF4	6.28718e-10	-0.138468	0.507	0.6	1.69125e-05
SECISBP2	6.29229e-10	-0.0487708	0.433	0.503	1.69263e-05
STX8	6.31022e-10	0.165899	0.455	0.439	1.69745e-05
SDF4	6.34888e-10	-0.014762	0.157	0.188	1.70785e-05
PHF1	6.47433e-10	-0.0877003	0.181	0.241	1.74159e-05
BMERB1	6.4757e-10	-0.154358	0.052	0.104	1.74196e-05
AC068282.1	6.53278e-10	-0.0587974	0.31	0.377	1.75732e-05
AHSA1	6.54789e-10	0.138741	0.162	0.128	1.76138e-05
GOPC	6.55695e-10	0.144388	0.229	0.197	1.76382e-05
USP28	6.63244e-10	0.133758	0.257	0.234	1.78413e-05
IAH1	6.67485e-10	0.0530552	0.189	0.194	1.79554e-05
AL158071.3	6.70679e-10	0.128775	0.076	0.04	1.80413e-05
MRPL54	6.71014e-10	-0.0392527	0.334	0.39	1.80503e-05
ZFP36	6.77833e-10	0.204419	0.838	0.805	1.82337e-05
KIF9	6.87574e-10	-0.0455413	0.044	0.074	1.84957e-05
TSN	6.99264e-10	0.075947	0.169	0.166	1.88102e-05
TCTN3	7.10055e-10	-0.0278339	0.107	0.143	1.91005e-05
DDOST	7.10347e-10	0.0323797	0.244	0.263	1.91083e-05
MAD1L1	7.17732e-10	0.0906462	0.34	0.343	1.9307e-05
SEC16A	7.2118e-10	-0.0906795	0.124	0.179	1.93997e-05
TCEAL3	7.23776e-10	-0.0953743	0.083	0.133	1.94696e-05
CCRL2	7.25601e-10	-0.0904305	0.016	0.051	1.95187e-05
DCAF16	7.26375e-10	-0.046076	0.191	0.238	1.95395e-05
ASL	7.30515e-10	-0.0997852	0.088	0.141	1.96508e-05
FAM53C	7.41052e-10	-0.0826554	0.122	0.175	1.99343e-05
ZAP70	7.43037e-10	0.00732793	0.202	0.232	1.99877e-05
CCNL1	7.46562e-10	0.141993	0.819	0.822	2.00825e-05
RNF115	7.51786e-10	-0.207171	0.541	0.633	2.0223e-05
KIAA1324L	7.52904e-10	0.140504	0.084	0.039	2.02531e-05
EHBP1L1	7.62392e-10	-0.0106742	0.112	0.139	2.05083e-05
RPS10	7.64848e-10	0.160223	0.903	0.923	2.05744e-05
RNF7	7.65775e-10	-0.106723	0.448	0.532	2.05994e-05
GNL1	7.69512e-10	-0.124998	0.203	0.276	2.06999e-05
CD52	7.70865e-10	0.190353	0.237	0.163	2.07363e-05
ALKBH5	7.76674e-10	0.000689811	0.196	0.228	2.08925e-05
ZNF22	7.84776e-10	-0.0340666	0.167	0.21	2.11105e-05
GTF2B	7.93229e-10	-0.0721833	0.376	0.447	2.13379e-05
VKORC1	7.97909e-10	0.0887312	0.152	0.141	2.14638e-05
TADA3	8.04873e-10	-0.0178634	0.133	0.161	2.16511e-05
CNOT1	8.13113e-10	-0.13612	0.451	0.541	2.18727e-05
AC245297.3	8.19352e-10	0.0497225	0.409	0.433	2.20406e-05
CACYBP	8.26756e-10	0.174994	0.277	0.232	2.22397e-05
CAPN2	8.276e-10	0.141075	0.216	0.182	2.22625e-05
AIP	8.36897e-10	0.098002	0.252	0.245	2.25125e-05
RXRA	8.40925e-10	-0.096775	0.054	0.1	2.26209e-05
YTHDF3	8.41915e-10	-0.136998	0.343	0.429	2.26475e-05
SF3B6	8.42172e-10	0.0159621	0.443	0.486	2.26544e-05
ARL8B	8.43939e-10	-0.082042	0.287	0.355	2.2702e-05
MAP3K5	8.46648e-10	0.212017	0.383	0.346	2.27748e-05
PECAM1	8.49728e-10	0.160786	0.302	0.265	2.28577e-05
BCL3	8.50149e-10	-0.11592	0.047	0.094	2.2869e-05
MDM4	8.5121e-10	0.0930638	0.398	0.401	2.28975e-05
PSMB2	8.59701e-10	0.111277	0.265	0.248	2.31259e-05
TTC14	8.65965e-10	0.0608306	0.344	0.361	2.32944e-05
PATJ	8.7766e-10	0.21719	0.261	0.21	2.36091e-05
MTCH1	8.785e-10	-0.130876	0.253	0.333	2.36316e-05
OSTF1	8.78754e-10	-0.0233636	0.407	0.464	2.36385e-05
HSP90AA1	8.80488e-10	0.0815261	0.949	0.952	2.36851e-05
VMA21	8.84158e-10	-0.0111278	0.102	0.129	2.37838e-05
UBR3	8.86971e-10	-0.0903733	0.291	0.365	2.38595e-05
IKBIP	8.88436e-10	-0.0928118	0.093	0.142	2.38989e-05
UPF3A	8.90245e-10	-0.0414189	0.229	0.283	2.39476e-05
SHFL	8.9128e-10	0.0595778	0.205	0.215	2.39754e-05
EIF4H	8.91957e-10	-0.0724574	0.312	0.381	2.39936e-05
FKBP4	8.9437e-10	0.0986997	0.055	0.031	2.40585e-05
SNU13	8.96093e-10	-0.14028	0.577	0.668	2.41049e-05
YY1	8.96202e-10	-0.0216006	0.406	0.465	2.41078e-05
SAMD9L	9.11813e-10	0.143441	0.236	0.209	2.45278e-05
GALNT2	9.16144e-10	-0.135159	0.151	0.221	2.46443e-05
PSMD5	9.2405e-10	-0.12061	0.218	0.291	2.48569e-05
KIAA0040	9.24627e-10	0.149822	0.118	0.068	2.48725e-05
TOPORS	9.2901e-10	-0.167235	0.17	0.246	2.49904e-05
PHTF2	9.38265e-10	0.0619457	0.349	0.376	2.52393e-05
ZNF428	9.46568e-10	0.0640181	0.216	0.221	2.54627e-05
AC058791.1	9.50934e-10	-0.118539	0.143	0.207	2.55801e-05
ADNP	9.5998e-10	-0.115681	0.353	0.435	2.58235e-05
EXOSC8	9.61862e-10	0.0209668	0.14	0.161	2.58741e-05
VDAC3	9.6686e-10	0.0705107	0.208	0.21	2.60085e-05
PSMB8-AS1	9.69294e-10	0.0911804	0.224	0.219	2.6074e-05
AGPAT4	9.82494e-10	-0.144874	0.107	0.17	2.64291e-05
ANK3	9.97859e-10	0.00283914	0.222	0.271	2.68424e-05
LPCAT1	1.00102e-09	-0.191254	0.281	0.371	2.69274e-05
NDUFS2	1.00366e-09	0.107463	0.15	0.126	2.69985e-05
MED1	1.01496e-09	-0.1025	0.133	0.191	2.73024e-05
AC027644.3	1.02382e-09	0.0509829	0.082	0.079	2.75407e-05
ORMDL3	1.04529e-09	0.0402783	0.14	0.15	2.81183e-05
MYCBP2	1.04779e-09	0.146705	0.733	0.723	2.81857e-05
VAMP2	1.05335e-09	0.0085843	0.497	0.547	2.83351e-05
PIM2	1.05647e-09	0.0535521	0.104	0.109	2.84191e-05
RPS15	1.06671e-09	0.117648	0.997	0.997	2.86944e-05
NSA2	1.0679e-09	0.0238949	0.511	0.562	2.87266e-05
SESTD1	1.07496e-09	-0.139536	0.031	0.073	2.89165e-05
ISG15	1.08789e-09	0.0931027	0.279	0.291	2.92642e-05
APPBP2	1.09983e-09	-0.136484	0.236	0.312	2.95854e-05
SNX1	1.10395e-09	-0.0165115	0.27	0.317	2.96962e-05
NDUFB6	1.11403e-09	-0.0909683	0.199	0.261	2.99674e-05
TALDO1	1.11622e-09	0.129017	0.18	0.149	3.00263e-05
TNKS2	1.11735e-09	-0.0163543	0.398	0.454	3.00567e-05
DRAIC	1.11847e-09	0.0244957	0.183	0.213	3.00869e-05
UGCG	1.13319e-09	-0.133141	0.186	0.258	3.04829e-05
NDUFA8	1.14495e-09	0.0498637	0.08	0.076	3.07992e-05
GTF2F2	1.15279e-09	-0.0889269	0.239	0.309	3.10101e-05
TOLLIP	1.15875e-09	-0.0814729	0.056	0.099	3.11703e-05
WDR20	1.16465e-09	-0.154056	0.256	0.34	3.1329e-05
RAB2B	1.1657e-09	-0.0740625	0.166	0.221	3.13574e-05
NAPG	1.17638e-09	-0.0691498	0.243	0.303	3.16445e-05
SLBP	1.19355e-09	-0.138915	0.228	0.305	3.21066e-05
CENPX	1.20297e-09	0.0637802	0.161	0.166	3.23598e-05
TRIM52	1.20587e-09	0.00330734	0.139	0.166	3.24378e-05
IGFBP3	1.20676e-09	-0.114295	0.027	0.067	3.24619e-05
MTERF4	1.20773e-09	-0.0572285	0.203	0.258	3.24879e-05
DPH3	1.22081e-09	0.0138148	0.112	0.131	3.28398e-05
NGDN	1.22429e-09	0.0171747	0.172	0.197	3.29333e-05
ZNF394	1.22523e-09	0.000714028	0.384	0.428	3.29587e-05
GLYR1	1.23613e-09	-0.048568	0.211	0.264	3.3252e-05
[truncated: 6,449 more rows]

## Sheet: DE_Cluster_2_CR_vs_FAIL
Column1	p_val	avg_log2FC	pct.1	pct.2	p_val_adj
CCSER2	8.55672e-183	-0.912491	0.797	0.937	2.30176e-178
SKIL	1.09422e-154	-0.921961	0.208	0.568	2.94346e-150
EPHA4	1.61298e-148	-1.10859	0.173	0.505	4.33891e-144
SKI	2.36928e-144	-0.92753	0.218	0.566	6.37335e-140
P2RY8	1.25125e-134	-0.876587	0.732	0.908	3.36586e-130
PLEKHA2	7.53233e-116	-0.720204	0.678	0.869	2.0262e-111
CMIP	5.71826e-115	-0.7824	0.69	0.859	1.53821e-110
METRNL	1.03275e-110	-0.793185	0.345	0.635	2.77811e-106
TXNIP	2.85482e-107	0.641577	0.964	0.92	7.67946e-103
FYN	9.31549e-104	-0.552667	0.967	0.994	2.50587e-99
AUTS2	1.49979e-101	-0.849595	0.586	0.776	4.03443e-97
NR3C1	5.31344e-101	-0.753881	0.614	0.808	1.42932e-96
PPP1R16B	6.93152e-98	-0.587066	0.828	0.952	1.86458e-93
STAT4	1.70578e-95	-0.607309	0.887	0.968	4.58854e-91
TGFB1	1.63215e-94	-0.649685	0.704	0.866	4.39048e-90
CCND3	4.69344e-91	0.66992	0.811	0.652	1.26253e-86
IL32	6.33296e-89	0.537128	0.979	0.914	1.70357e-84
RALGAPA1	3.06171e-88	-0.680388	0.609	0.807	8.23599e-84
FKBP5	3.85002e-88	0.827702	0.642	0.392	1.03565e-83
OTULIN	4.96673e-86	-0.659043	0.298	0.568	1.33605e-81
IL21R	9.0511e-86	-0.690316	0.247	0.51	2.43475e-81
GGA2	1.04135e-82	-0.703168	0.39	0.635	2.80124e-78
SMAD7	1.77371e-82	-0.62407	0.242	0.508	4.77128e-78
PDE4B	3.94606e-80	-0.73995	0.359	0.607	1.06149e-75
SLA	1.48169e-79	-0.639124	0.507	0.74	3.98574e-75
DYNLL1	1.50053e-79	0.690758	0.494	0.279	4.03642e-75
ZSWIM6	3.02733e-76	-0.726457	0.415	0.65	8.14352e-72
PDCD4	7.97375e-75	-0.533436	0.774	0.899	2.14494e-70
AC105402.3	1.06586e-74	-1.02792	0.03	0.168	2.86717e-70
KDM7A	9.44054e-74	-0.679433	0.265	0.504	2.5395e-69
ITGA5	3.16705e-73	-0.551578	0.129	0.36	8.51937e-69
ZFYVE28	4.14033e-73	-0.700134	0.364	0.598	1.11375e-68
RASSF3	1.37268e-72	-0.67578	0.397	0.626	3.69252e-68
STAT1	2.77792e-72	0.749588	0.447	0.274	7.47261e-68
ATP5F1E	1.56652e-71	0.417474	0.98	0.966	4.21395e-67
CREM	1.90451e-71	-0.768903	0.439	0.615	5.12313e-67
CD8A	2.91071e-71	-0.530073	0.673	0.846	7.8298e-67
DDX6	2.97521e-69	-0.494474	0.714	0.875	8.00332e-65
CD2	9.9289e-66	0.628066	0.792	0.665	2.67088e-61
IFITM2	1.61046e-65	0.568895	0.883	0.837	4.33215e-61
ABLIM1	2.08188e-65	-0.755935	0.299	0.52	5.60027e-61
MT2A	6.76076e-64	0.687091	0.685	0.515	1.81864e-59
BST2	2.04069e-63	0.563591	0.522	0.367	5.48946e-59
MED14	2.89197e-63	-0.583065	0.239	0.46	7.77941e-59
ZHX2	9.01256e-63	-0.671015	0.435	0.637	2.42438e-58
PSME4	5.4441e-61	-0.541795	0.614	0.79	1.46446e-56
ST3GAL5	5.35075e-60	-0.566507	0.222	0.439	1.43935e-55
TBC1D2B	8.16515e-60	-0.551493	0.207	0.424	2.19642e-55
ST6GAL1	7.09752e-59	0.608914	0.651	0.452	1.90923e-54
CDK17	2.77077e-58	-0.511296	0.706	0.852	7.45336e-54
CHD1	7.28003e-58	-0.506076	0.631	0.803	1.95833e-53
CD58	1.76106e-57	-0.581137	0.331	0.54	4.73726e-53
PDE3B	1.84974e-57	-0.650087	0.628	0.795	4.97579e-53
RPS4Y1	1.16865e-56	0.738246	0.159	0.027	3.14366e-52
HSPA8	1.50759e-56	0.545164	0.684	0.578	4.05542e-52
SERF2	1.69271e-56	0.369414	0.971	0.95	4.55338e-52
SMURF2	6.96302e-56	-0.597427	0.316	0.515	1.87305e-51
B2M	1.17634e-55	0.32409	1	0.999	3.16436e-51
FAM53B	1.17857e-55	-0.525729	0.507	0.71	3.17036e-51
CD6	5.19633e-55	-0.524902	0.376	0.601	1.39781e-50
SPOCK2	7.24097e-55	-0.550313	0.47	0.67	1.94782e-50
AKNA	1.23095e-53	-0.463018	0.791	0.89	3.31125e-49
SYTL3	8.92734e-53	-0.495501	0.909	0.951	2.40145e-48
JMJD6	9.21205e-53	-0.471032	0.231	0.44	2.47804e-48
ESYT2	1.02336e-51	-0.600977	0.545	0.707	2.75285e-47
CPB2-AS1	1.0811e-51	-0.50988	0.157	0.347	2.90816e-47
STAT5B	1.08122e-51	-0.575934	0.441	0.612	2.90847e-47
PTPRE	1.7252e-50	-0.499993	0.364	0.569	4.64079e-46
PIK3R1	3.7867e-50	-0.488653	0.821	0.907	1.01862e-45
PDE7A	4.52147e-50	-0.548981	0.579	0.754	1.21628e-45
TRAPPC10	6.292e-49	-0.436693	0.676	0.817	1.69255e-44
NR4A2	6.52493e-49	-0.577334	0.398	0.594	1.7552e-44
CCL4	2.32863e-48	0.732983	0.719	0.601	6.26402e-44
FAM177A1	2.57374e-48	-0.53129	0.442	0.61	6.92336e-44
GALNT11	3.40016e-48	-0.587955	0.407	0.57	9.14644e-44
PARP8	3.7343e-47	0.346068	0.961	0.902	1.00453e-42
CXCR4	5.07272e-47	-0.476471	0.774	0.869	1.36456e-42
UTY	1.18673e-46	0.42159	0.124	0.019	3.19229e-42
RPS26	1.57935e-46	-0.300291	0.93	0.971	4.24846e-42
C1orf21	1.85894e-46	-0.483004	0.677	0.805	5.00056e-42
PSMB9	3.04907e-46	0.426227	0.776	0.688	8.20199e-42
S100A11	3.77305e-46	0.555389	0.586	0.482	1.01495e-41
JUND	3.82748e-46	-0.435523	0.821	0.917	1.02959e-41
SRSF2	5.73723e-46	-0.449711	0.51	0.684	1.54331e-41
TMSB10	6.90906e-46	0.309228	1	0.996	1.85854e-41
PTPN7	6.99223e-45	-0.481461	0.349	0.541	1.88091e-40
PRDM1	1.27433e-44	0.473393	0.477	0.296	3.42795e-40
C12orf57	1.39492e-44	0.452724	0.662	0.56	3.75235e-40
PPP2R5C	3.20026e-44	-0.327204	0.976	0.989	8.6087e-40
TUBA4A	5.11552e-44	-0.518371	0.4	0.572	1.37608e-39
HLA-C	7.9771e-44	0.294277	0.989	0.996	2.14584e-39
DIP2A	2.91088e-43	-0.467811	0.518	0.697	7.83027e-39
CNOT2	3.31891e-43	-0.466336	0.585	0.744	8.92787e-39
NFATC2	8.60187e-43	-0.467114	0.543	0.71	2.3139e-38
HCST	1.00129e-42	0.344393	0.962	0.929	2.69346e-38
FMN1	1.03924e-42	0.297238	0.088	0.007	2.79556e-38
EML4	1.42629e-42	-0.417244	0.846	0.915	3.83672e-38
SLC38A1	1.97754e-42	-0.404891	0.819	0.91	5.31959e-38
ARL4C	3.15617e-42	-0.393104	0.837	0.906	8.49009e-38
YPEL5	1.30927e-41	-0.460934	0.552	0.723	3.52192e-37
JOSD1	1.88077e-41	-0.451358	0.345	0.52	5.05926e-37
RPS10	7.56092e-41	0.369667	0.933	0.913	2.03389e-36
DDX3Y	8.21074e-41	0.345731	0.1	0.013	2.20869e-36
RBM38	8.29833e-41	-0.404538	0.32	0.515	2.23225e-36
GBP1	2.5078e-40	0.418298	0.236	0.102	6.74598e-36
HGSNAT	5.33411e-40	-0.475244	0.201	0.369	1.43487e-35
FNBP1	2.15842e-39	-0.389439	0.862	0.921	5.80615e-35
RPL36	9.37896e-39	0.259917	0.997	0.996	2.52294e-34
LEPROTL1	2.05127e-38	-0.446706	0.528	0.693	5.5179e-34
TUT4	2.29316e-38	-0.423	0.574	0.737	6.16861e-34
LDHA	6.10906e-38	-0.421186	0.493	0.653	1.64334e-33
KLF2	7.50125e-38	0.402447	0.79	0.684	2.01784e-33
FAM214A	8.15958e-38	-0.419653	0.337	0.522	2.19493e-33
SETD2	2.3703e-37	-0.402244	0.584	0.747	6.37612e-33
PFN1	3.1537e-37	0.319788	0.968	0.934	8.48346e-33
S1PR1	3.68304e-37	-0.368748	0.14	0.297	9.90738e-33
SLA2	4.33065e-37	-0.442547	0.361	0.543	1.16495e-32
GZMA	6.17276e-37	0.383226	0.925	0.844	1.66047e-32
MACO1	6.47134e-37	-0.421487	0.348	0.532	1.74079e-32
PLAAT4	7.90584e-37	0.38065	0.788	0.703	2.12667e-32
PSME2	1.67726e-36	0.386905	0.586	0.455	4.51183e-32
USP9Y	3.52832e-36	0.325565	0.098	0.016	9.49119e-32
CLIC1	8.57149e-36	0.358168	0.832	0.766	2.30573e-31
POLH	1.89552e-35	-0.292664	0.059	0.18	5.09894e-31
TMSB4X	4.76644e-35	0.270718	0.999	1	1.28217e-30
ZEB2	6.87548e-35	-0.363163	0.952	0.972	1.8495e-30
JAK1	9.23441e-35	-0.314242	0.87	0.922	2.48406e-30
N4BP1	1.02192e-34	-0.43665	0.38	0.55	2.74896e-30
GABARAPL1	1.07158e-34	-0.397347	0.31	0.48	2.88255e-30
AOAH	1.0838e-34	-0.342027	0.899	0.949	2.91542e-30
PTMA	1.54978e-34	-0.240376	0.993	0.995	4.16892e-30
IKZF2	2.05273e-34	0.550434	0.538	0.42	5.52184e-30
RNF125	2.27436e-34	-0.389818	0.832	0.865	6.11804e-30
AGO2	2.59748e-34	-0.409252	0.307	0.471	6.98723e-30
ACTG1	2.64331e-34	0.379362	0.906	0.846	7.11051e-30
SAMHD1	5.12366e-34	0.396495	0.552	0.435	1.37827e-29
USP36	9.24469e-34	-0.407129	0.433	0.601	2.48682e-29
DOCK10	1.21032e-33	0.405889	0.798	0.726	3.25576e-29
RNF168	1.40822e-33	-0.423	0.316	0.485	3.78812e-29
PLCL2	1.42578e-33	0.42489	0.665	0.538	3.83534e-29
MYL12A	2.26646e-33	0.340435	0.933	0.885	6.09676e-29
S100A10	2.70906e-33	0.417009	0.874	0.832	7.28737e-29
COPA	3.18219e-33	-0.36533	0.486	0.655	8.5601e-29
DNAJC5	8.75656e-33	-0.377221	0.199	0.356	2.35551e-28
S100A6	1.0079e-32	0.398493	0.963	0.944	2.71125e-28
FOSL2	1.06139e-32	-0.366767	0.264	0.431	2.85513e-28
MT-CYB	1.32408e-32	-0.219007	1	1	3.56177e-28
GBP5	7.42192e-32	0.434894	0.358	0.246	1.9965e-27
TMEM41B	1.02702e-31	-0.378868	0.2	0.353	2.76268e-27
SAMSN1	1.25315e-31	-0.38614	0.525	0.688	3.37097e-27
PAFAH1B1	1.51378e-31	-0.369451	0.619	0.741	4.07206e-27
SUN2	3.04658e-31	-0.377207	0.514	0.663	8.1953e-27
TNFRSF1B	3.26766e-31	-0.360266	0.428	0.596	8.79e-27
GPR132	4.64505e-31	-0.365439	0.228	0.387	1.24952e-26
PPP2R2B	7.21333e-31	0.421943	0.704	0.577	1.94039e-26
WIPF1	1.07242e-30	-0.311665	0.802	0.892	2.88481e-26
CSTB	1.13926e-30	0.340008	0.495	0.39	3.06461e-26
XCL2	2.36228e-30	0.40157	0.291	0.159	6.35454e-26
PRKX	2.55003e-30	-0.426827	0.531	0.674	6.85957e-26
HSPB1	4.41301e-30	0.352423	0.27	0.163	1.1871e-25
SYAP1	4.86611e-30	-0.383546	0.552	0.69	1.30898e-25
ZBTB7A	5.04055e-30	-0.353702	0.39	0.553	1.35591e-25
DUSP2	5.26583e-30	-0.465656	0.563	0.703	1.41651e-25
MAPK8	5.55788e-30	-0.468571	0.462	0.603	1.49507e-25
TM9SF3	9.17632e-30	-0.358247	0.519	0.675	2.46843e-25
TRPC4AP	1.03004e-29	-0.367214	0.401	0.565	2.77082e-25
C1orf162	1.56445e-29	0.377058	0.212	0.1	4.20836e-25
FTH1	2.59417e-29	-0.490529	0.941	0.961	6.97832e-25
SERPINB9	5.78621e-29	-0.35824	0.37	0.533	1.55649e-24
RYBP	9.26345e-29	-0.369166	0.243	0.398	2.49187e-24
RAB3GAP1	1.76667e-28	-0.336407	0.096	0.214	4.75234e-24
CHIC2	1.94246e-28	-0.359747	0.462	0.611	5.22522e-24
ID2	2.39116e-28	0.392745	0.664	0.548	6.43221e-24
ANKRD12	2.64442e-28	-0.318907	0.888	0.944	7.1135e-24
MT-ND1	2.69244e-28	-0.220101	1	1	7.24265e-24
SREBF2	2.77151e-28	-0.396841	0.307	0.46	7.45537e-24
KDM2B	3.48826e-28	-0.361818	0.28	0.436	9.38341e-24
OSBPL8	4.49914e-28	-0.412269	0.679	0.771	1.21027e-23
LSM14A	7.18151e-28	-0.33826	0.597	0.739	1.93183e-23
FYB1	7.18705e-28	0.292185	0.86	0.803	1.93332e-23
CD63	7.35899e-28	0.352199	0.724	0.629	1.97957e-23
LINC00278	7.48835e-28	0.221065	0.066	0.008	2.01437e-23
FNIP1	7.56304e-28	-0.389275	0.424	0.575	2.03446e-23
ZDHHC7	9.40731e-28	-0.305975	0.135	0.265	2.53057e-23
CCDC97	1.19928e-27	-0.370133	0.221	0.364	3.22608e-23
PRKAR2A	1.30707e-27	-0.359565	0.374	0.533	3.51601e-23
FAM133B	2.31859e-27	-0.344869	0.586	0.718	6.23701e-23
PDE4D	2.73135e-27	-0.410045	0.51	0.643	7.34733e-23
MT-CO3	4.28992e-27	-0.188839	1	1	1.15399e-22
TBCA	4.92894e-27	0.344427	0.613	0.511	1.32589e-22
UBL5	4.96642e-27	0.292757	0.814	0.75	1.33597e-22
TOX	6.36095e-27	0.446727	0.634	0.553	1.7111e-22
PZP	7.87409e-27	-0.276828	0.589	0.741	2.11813e-22
RNF213	1.28921e-26	0.301107	0.901	0.843	3.46797e-22
KLHL24	1.63104e-26	-0.337097	0.319	0.475	4.38751e-22
TC2N	1.70679e-26	-0.365535	0.649	0.779	4.59128e-22
AL021707.1	1.8679e-26	-0.210088	0.088	0.198	5.02465e-22
CCDC93	2.36721e-26	-0.351132	0.295	0.451	6.36779e-22
NIBAN1	3.46214e-26	-0.429678	0.634	0.731	9.31317e-22
TNRC6B	3.6166e-26	-0.290622	0.877	0.928	9.72865e-22
TENT4B	3.62607e-26	-0.388356	0.399	0.547	9.75413e-22
TNFAIP8	4.26384e-26	0.362139	0.605	0.485	1.14697e-21
LGALS1	6.08324e-26	0.527136	0.695	0.643	1.63639e-21
ACTB	6.84417e-26	0.27591	0.989	0.978	1.84108e-21
SCAF11	6.9032e-26	-0.305917	0.759	0.848	1.85696e-21
ATXN7	8.62159e-26	-0.323493	0.468	0.618	2.31921e-21
CLASP1	9.03653e-26	-0.354433	0.583	0.7	2.43083e-21
KLHDC4	1.11806e-25	-0.33777	0.258	0.402	3.00759e-21
PSME1	1.5872e-25	0.295497	0.799	0.735	4.26957e-21
SARAF	1.989e-25	-0.284064	0.811	0.887	5.35041e-21
B4GALT1	2.09781e-25	-0.337133	0.455	0.603	5.64311e-21
MTSS1	3.15564e-25	0.399611	0.395	0.274	8.48867e-21
GLCCI1	4.02849e-25	-0.500625	0.457	0.58	1.08366e-20
PTPN22	4.34273e-25	-0.368679	0.644	0.747	1.16819e-20
DNAJC15	4.51892e-25	0.328101	0.319	0.217	1.21559e-20
TENT2	6.02139e-25	-0.317884	0.5	0.647	1.61975e-20
CORO1A	6.36107e-25	0.316776	0.79	0.692	1.71113e-20
RANBP9	6.41183e-25	-0.365876	0.295	0.437	1.72478e-20
ADAM17	6.49875e-25	-0.344233	0.26	0.402	1.74816e-20
RNMT	6.52027e-25	-0.309265	0.506	0.646	1.75395e-20
RPL41	7.20433e-25	0.208909	1	1	1.93796e-20
PTPRC	7.28002e-25	-0.210901	0.999	0.998	1.95833e-20
NR4A3	7.61636e-25	-0.360623	0.128	0.247	2.0488e-20
KMT2D	8.06653e-25	-0.268909	0.145	0.272	2.1699e-20
MOSMO	1.06371e-24	-0.33344	0.212	0.352	2.86138e-20
ANXA6	1.1846e-24	0.324494	0.541	0.446	3.18657e-20
NUP98	1.32018e-24	-0.326075	0.47	0.612	3.55128e-20
RGCC	1.35078e-24	-0.383349	0.12	0.233	3.63359e-20
CLIP4	1.38521e-24	-0.359704	0.325	0.457	3.72621e-20
B3GNT2	1.42197e-24	-0.272571	0.162	0.294	3.8251e-20
PMEPA1	1.42354e-24	-0.137251	0.006	0.056	3.82933e-20
FOXO1	1.44119e-24	-0.390982	0.484	0.611	3.87679e-20
ATP8A1	1.44555e-24	-0.321619	0.743	0.845	3.88852e-20
HOPX	1.64793e-24	0.400037	0.54	0.464	4.43292e-20
AGTRAP	1.87135e-24	0.282023	0.291	0.199	5.03394e-20
OAZ1	1.98486e-24	0.274654	0.894	0.85	5.33926e-20
CKLF	2.80356e-24	0.301603	0.523	0.437	7.54158e-20
HLA-DQA1	3.80999e-24	0.237965	0.116	0.038	1.02489e-19
CD44	3.91256e-24	-0.363197	0.686	0.766	1.05248e-19
S100A4	3.97981e-24	0.323957	0.959	0.95	1.07057e-19
CIRBP	4.94728e-24	-0.28783	0.666	0.784	1.33082e-19
TYROBP	5.28788e-24	0.521273	0.356	0.225	1.42244e-19
MXRA7	5.47982e-24	-0.299432	0.194	0.329	1.47407e-19
IP6K1	5.53179e-24	-0.321615	0.336	0.483	1.48805e-19
SENP2	6.1844e-24	-0.316437	0.22	0.355	1.6636e-19
TRERF1	6.898e-24	0.366952	0.575	0.463	1.85556e-19
RNF19A	6.91356e-24	-0.335484	0.716	0.822	1.85975e-19
BHLHE40	7.27028e-24	-0.268608	0.234	0.375	1.95571e-19
CX3CR1	1.0044e-23	0.351332	0.339	0.218	2.70184e-19
NCAM1	1.38739e-23	0.430755	0.227	0.118	3.73207e-19
VPS37B	3.29547e-23	-0.353074	0.426	0.568	8.86483e-19
HLA-DRB1	4.24286e-23	0.372238	0.567	0.434	1.14133e-18
MED26	4.58513e-23	-0.209686	0.077	0.177	1.2334e-18
RPL13A	5.16716e-23	-0.17063	0.989	0.997	1.38997e-18
MARCH3	7.16486e-23	-0.306567	0.049	0.135	1.92735e-18
POLR2L	8.55536e-23	0.299412	0.653	0.561	2.30139e-18
A2M	9.00919e-23	-0.21601	0.643	0.779	2.42347e-18
FAM53B-AS1	9.42431e-23	-0.21106	0.057	0.148	2.53514e-18
MTFP1	9.52527e-23	-0.314455	0.227	0.354	2.5623e-18
CCND2	9.76991e-23	-0.335098	0.386	0.524	2.6281e-18
CD247	1.12377e-22	-0.261898	0.882	0.933	3.02295e-18
NLRP1	1.21543e-22	-0.35452	0.425	0.558	3.2695e-18
RPS27L	1.23119e-22	0.343183	0.54	0.454	3.31191e-18
GOLGA4	1.28131e-22	-0.30142	0.685	0.787	3.44672e-18
STK17B	1.32817e-22	-0.268652	0.805	0.884	3.57276e-18
GIMAP4	1.43026e-22	0.317034	0.551	0.439	3.8474e-18
KMT2E	1.44361e-22	-0.270707	0.804	0.887	3.88331e-18
HINT1	1.49417e-22	0.265649	0.835	0.818	4.01931e-18
EZR	1.77564e-22	-0.334462	0.649	0.755	4.77647e-18
PIK3R5	1.93892e-22	0.317911	0.737	0.651	5.21569e-18
SRP54	2.28208e-22	-0.291956	0.336	0.481	6.1388e-18
TBC1D5	2.33256e-22	0.340058	0.742	0.619	6.27458e-18
SYTL2	2.41154e-22	-0.453949	0.387	0.473	6.48705e-18
BORCS5	2.43205e-22	-0.38597	0.319	0.445	6.54222e-18
STK4	2.65967e-22	-0.289299	0.843	0.9	7.15451e-18
MAP2K6	2.68949e-22	0.322586	0.175	0.091	7.23474e-18
LINC-PINT	2.85053e-22	-0.323208	0.415	0.547	7.66793e-18
YAF2	2.87776e-22	-0.34917	0.456	0.591	7.74117e-18
RPS28	3.12854e-22	0.195186	0.992	0.995	8.41577e-18
SKAP2	4.13318e-22	0.353922	0.405	0.29	1.11183e-17
MED15	4.51318e-22	-0.298929	0.389	0.532	1.21405e-17
SNTB1	4.86258e-22	0.353022	0.452	0.323	1.30803e-17
CELF2	4.93297e-22	0.249643	0.939	0.913	1.32697e-17
MECP2	5.70657e-22	-0.32131	0.664	0.762	1.53507e-17
GPRIN3	6.33543e-22	0.348513	0.595	0.467	1.70423e-17
PRKCI	6.47427e-22	-0.318234	0.173	0.293	1.74158e-17
FBXO34	7.12834e-22	-0.34463	0.345	0.477	1.91752e-17
GZMB	7.27066e-22	0.435308	0.707	0.661	1.95581e-17
HNRNPUL1	7.68476e-22	-0.287264	0.407	0.55	2.0672e-17
PIK3CG	8.06703e-22	-0.27015	0.196	0.325	2.17003e-17
DENND3	8.54521e-22	-0.293989	0.193	0.321	2.29866e-17
NFIL3	1.46173e-21	0.243087	0.179	0.089	3.93205e-17
PTK2B	1.72716e-21	-0.341542	0.388	0.518	4.64605e-17
IER2	1.74402e-21	-0.330187	0.557	0.68	4.69142e-17
KIAA0513	2.8384e-21	-0.178997	0.032	0.103	7.63529e-17
IDI1	2.86557e-21	-0.320322	0.421	0.56	7.70839e-17
ARID5A	3.08078e-21	-0.291313	0.211	0.336	8.28729e-17
RB1CC1	3.77641e-21	-0.285536	0.518	0.655	1.01585e-16
TRGC2	3.83681e-21	0.34246	0.72	0.635	1.0321e-16
RPS21	3.94126e-21	0.185258	0.995	0.996	1.0602e-16
DHX36	4.1048e-21	-0.300081	0.501	0.631	1.10419e-16
RPS15	4.46113e-21	0.182199	0.998	0.996	1.20004e-16
ARNTL	5.61579e-21	-0.283976	0.386	0.528	1.51065e-16
KAT6A	6.02761e-21	-0.308915	0.651	0.751	1.62143e-16
TRIM69	8.44005e-21	0.219018	0.127	0.054	2.27037e-16
SH2D2A	8.91503e-21	-0.322693	0.277	0.404	2.39814e-16
RASGRP1	9.16116e-21	-0.366249	0.599	0.695	2.46435e-16
AHSA1	9.98296e-21	0.262098	0.236	0.135	2.68542e-16
BRAF	1.07296e-20	-0.303223	0.66	0.763	2.88626e-16
ABL1	1.16251e-20	-0.278582	0.221	0.351	3.12716e-16
COMMD6	1.62748e-20	0.253082	0.843	0.797	4.37791e-16
ASMTL	1.88958e-20	-0.306564	0.176	0.29	5.08298e-16
RPS19	2.14905e-20	0.190882	1	1	5.78094e-16
RBM3	3.58292e-20	-0.239235	0.553	0.688	9.63807e-16
BCL9L	3.97055e-20	-0.260627	0.203	0.328	1.06808e-15
GSPT1	6.65615e-20	-0.318788	0.48	0.604	1.7905e-15
TAF1D	7.62933e-20	-0.316715	0.455	0.572	2.05229e-15
LTB	9.00626e-20	0.397376	0.324	0.227	2.42268e-15
CCDC85B	9.15124e-20	0.257723	0.552	0.461	2.46168e-15
MADD	1.08025e-19	-0.288962	0.241	0.366	2.90586e-15
NKTR	1.18338e-19	-0.287865	0.575	0.701	3.18329e-15
AAK1	1.18758e-19	-0.273076	0.744	0.833	3.1946e-15
LITAF	1.40086e-19	-0.272795	0.791	0.862	3.76832e-15
CLEC2D	1.4056e-19	-0.261016	0.788	0.87	3.78108e-15
SOD1	1.54763e-19	0.265942	0.667	0.595	4.16312e-15
RANBP2	1.80236e-19	-0.299561	0.589	0.691	4.84834e-15
WDR47	1.87875e-19	-0.254605	0.113	0.214	5.05383e-15
NR1D2	2.47684e-19	-0.245391	0.374	0.512	6.66271e-15
AC108863.2	2.78332e-19	-0.176869	0.065	0.149	7.48712e-15
CD69	3.03663e-19	0.38383	0.663	0.585	8.16853e-15
SLC35F1	3.17463e-19	0.201903	0.086	0.027	8.53977e-15
GNB1	3.19941e-19	-0.278674	0.612	0.714	8.6064e-15
ARL6IP5	3.32847e-19	0.260301	0.738	0.689	8.95359e-15
OST4	3.58657e-19	0.238135	0.844	0.808	9.64788e-15
KRAS	3.81356e-19	-0.308606	0.425	0.539	1.02585e-14
REL	3.89973e-19	-0.287222	0.601	0.716	1.04903e-14
NFKB1	3.94375e-19	-0.414317	0.477	0.559	1.06087e-14
DNAJA1	4.00543e-19	0.309065	0.648	0.551	1.07746e-14
PRKX-AS1	5.06132e-19	-0.232831	0.115	0.216	1.3615e-14
RAP1GDS1	5.29696e-19	0.323079	0.541	0.43	1.42488e-14
TMA7	5.3646e-19	0.206969	0.943	0.942	1.44308e-14
NSG1	5.63005e-19	0.16578	0.08	0.022	1.51448e-14
ARHGAP8	5.86097e-19	-0.226789	0.064	0.147	1.5766e-14
ARIH1	6.56317e-19	-0.279391	0.725	0.805	1.76549e-14
PSMB8	6.69333e-19	0.269008	0.594	0.508	1.8005e-14
VCL	7.10736e-19	0.313043	0.33	0.229	1.91188e-14
ANXA1	7.53001e-19	0.358553	0.709	0.68	2.02557e-14
GRK5	8.81635e-19	-0.392	0.421	0.51	2.3716e-14
TSPAN5	9.36891e-19	0.320716	0.285	0.178	2.52024e-14
NDUFB3	1.07338e-18	0.260303	0.343	0.238	2.8874e-14
FAM118A	1.10212e-18	-0.253288	0.142	0.248	2.96471e-14
TIGIT	1.32392e-18	0.307008	0.443	0.367	3.56136e-14
UQCR11	1.37945e-18	0.227398	0.758	0.72	3.71073e-14
HIST1H4C	1.64899e-18	0.298526	0.494	0.392	4.43577e-14
PLEKHF1	1.97118e-18	-0.221196	0.12	0.221	5.30248e-14
PRRC2B	2.16283e-18	-0.233751	0.438	0.573	5.81801e-14
HLA-DPB1	2.25338e-18	0.264445	0.736	0.685	6.06159e-14
DSTN	2.50089e-18	0.311699	0.614	0.556	6.7274e-14
CYBA	2.80269e-18	0.20057	0.965	0.947	7.53923e-14
HSPH1	2.92814e-18	0.284452	0.299	0.196	7.87671e-14
ACSL1	2.92839e-18	-0.210518	0.086	0.176	7.87736e-14
ATP5MF	2.98584e-18	0.250642	0.597	0.525	8.03191e-14
EPB41L4A	3.25303e-18	0.336185	0.232	0.142	8.75066e-14
PTGES3	3.33882e-18	0.249503	0.687	0.633	8.98141e-14
ARHGEF3	3.35052e-18	0.302403	0.553	0.449	9.0129e-14
TBCD	3.49754e-18	-0.260841	0.207	0.325	9.40839e-14
TRDC	3.52327e-18	0.49608	0.161	0.077	9.47761e-14
HSP90AB1	3.7248e-18	0.284519	0.8	0.76	1.00197e-13
PYCARD	3.95016e-18	0.24542	0.315	0.234	1.06259e-13
IPCEF1	4.09734e-18	0.300212	0.329	0.22	1.10219e-13
CERK	4.2601e-18	-0.250371	0.161	0.27	1.14597e-13
PUM2	4.36849e-18	-0.241948	0.688	0.791	1.17512e-13
ANKH	5.16408e-18	-0.283622	0.25	0.371	1.38914e-13
NLRC5	5.74974e-18	0.288825	0.644	0.573	1.54668e-13
DNAJB6	6.73099e-18	-0.253593	0.685	0.78	1.81064e-13
NME2	7.46632e-18	0.251864	0.638	0.586	2.00844e-13
CCT3	7.91871e-18	0.263123	0.357	0.265	2.13013e-13
ADIPOR2	8.00795e-18	-0.281761	0.333	0.458	2.15414e-13
NAA50	8.89953e-18	-0.294469	0.49	0.612	2.39397e-13
KLRD1	8.99904e-18	0.213154	0.793	0.79	2.42074e-13
DYRK1A	9.42476e-18	-0.257365	0.649	0.761	2.53526e-13
RGS19	1.10538e-17	0.248459	0.278	0.183	2.97347e-13
RPA1	1.21061e-17	-0.244223	0.153	0.259	3.25653e-13
CD5	1.28147e-17	-0.262306	0.224	0.341	3.44717e-13
SPATA13	1.28231e-17	-0.271657	0.411	0.535	3.44941e-13
HNRNPH1	1.3531e-17	-0.247669	0.608	0.724	3.63985e-13
CHST11	1.5018e-17	0.312465	0.782	0.709	4.03985e-13
FMNL1	1.53568e-17	-0.275304	0.402	0.528	4.13097e-13
GCC2	1.54082e-17	-0.295047	0.609	0.713	4.14481e-13
OGA	1.55179e-17	-0.272237	0.599	0.707	4.17431e-13
PTGER2	1.57193e-17	0.24019	0.211	0.126	4.22849e-13
MGAT4A	1.58686e-17	-0.308663	0.516	0.622	4.26866e-13
PPP3R1	1.72951e-17	-0.2963	0.467	0.588	4.65237e-13
CAPZA1	1.88257e-17	-0.279784	0.708	0.786	5.06411e-13
MXD4	2.05702e-17	-0.270805	0.299	0.421	5.53339e-13
CMC2	2.12466e-17	-0.2817	0.322	0.435	5.71534e-13
DUSP10	2.2252e-17	-0.180955	0.088	0.175	5.98579e-13
AC010894.3	2.37894e-17	-0.246657	0.27	0.392	6.39935e-13
LMBR1	2.50492e-17	-0.297886	0.377	0.5	6.73823e-13
JUN	2.53977e-17	-0.199578	0.436	0.566	6.83199e-13
ANAPC16	2.65007e-17	0.246003	0.641	0.573	7.1287e-13
SELPLG	2.88348e-17	-0.230171	0.273	0.396	7.75656e-13
BANF1	3.08661e-17	0.232963	0.301	0.219	8.30299e-13
PHC3	3.1768e-17	-0.276117	0.481	0.603	8.54558e-13
GNL1	3.40356e-17	-0.222804	0.176	0.285	9.15557e-13
PAFAH2	3.42174e-17	-0.207292	0.089	0.177	9.20447e-13
HSPE1	3.85058e-17	0.284051	0.59	0.508	1.0358e-12
CEP95	4.08402e-17	-0.269236	0.257	0.374	1.0986e-12
SLC35E1	4.44039e-17	-0.210518	0.103	0.195	1.19446e-12
VAMP2	4.74288e-17	-0.261344	0.497	0.612	1.27584e-12
ERMN	5.77719e-17	-0.170589	0.029	0.085	1.55406e-12
COX7A2L	6.31398e-17	0.240799	0.435	0.352	1.69846e-12
CNOT6L	6.54226e-17	-0.231896	0.936	0.967	1.75987e-12
PITPNC1	7.33865e-17	-0.302272	0.904	0.937	1.9741e-12
ASCL2	7.62094e-17	0.235645	0.175	0.106	2.05003e-12
MON2	8.50626e-17	-0.24963	0.573	0.689	2.28818e-12
KLF3	9.05e-17	-0.252398	0.502	0.625	2.43445e-12
SORL1	1.02565e-16	-0.285114	0.562	0.673	2.759e-12
EVL	1.05428e-16	-0.249811	0.74	0.813	2.83601e-12
ZNF276	1.37694e-16	-0.243716	0.224	0.337	3.70397e-12
SURF4	1.38205e-16	-0.274954	0.362	0.482	3.7177e-12
DUSP8	1.42902e-16	-0.179043	0.049	0.119	3.84407e-12
CKAP2	1.54321e-16	-0.189547	0.086	0.171	4.15124e-12
USP47	1.89377e-16	-0.254981	0.628	0.735	5.09424e-12
AFAP1	2.12066e-16	-0.215831	0.077	0.158	5.70459e-12
FAM169A	2.27674e-16	-0.330893	0.22	0.327	6.12443e-12
SERTAD1	2.43544e-16	-0.256683	0.214	0.326	6.55133e-12
HLA-DQA2	2.48323e-16	0.194116	0.09	0.031	6.6799e-12
CARD16	2.96676e-16	0.251299	0.436	0.366	7.98059e-12
SRSF4	3.05206e-16	-0.26057	0.566	0.676	8.21004e-12
GPCPD1	3.25212e-16	-0.263117	0.563	0.671	8.74819e-12
PTGDR	3.75896e-16	0.264566	0.297	0.21	1.01116e-11
PTBP2	3.80234e-16	-0.270348	0.442	0.558	1.02283e-11
SSH1	3.95001e-16	-0.260554	0.212	0.323	1.06255e-11
KBTBD2	4.20149e-16	-0.22929	0.296	0.417	1.1302e-11
AL355581.1	4.32254e-16	0.181891	0.099	0.04	1.16276e-11
AP002387.2	4.65802e-16	-0.221756	0.128	0.223	1.25301e-11
GRAMD1B	4.78171e-16	-0.180088	0.08	0.161	1.28628e-11
CYTOR	5.15939e-16	0.326167	0.502	0.427	1.38788e-11
RPS27	6.57277e-16	0.128678	0.999	1	1.76808e-11
BCL11B	6.82414e-16	-0.302484	0.759	0.817	1.83569e-11
LPCAT1	6.86758e-16	-0.259762	0.418	0.54	1.84738e-11
BIRC2	7.03579e-16	-0.266819	0.306	0.417	1.89263e-11
ETS1	7.34099e-16	0.206117	0.928	0.92	1.97473e-11
UBE2L6	8.75297e-16	0.228466	0.269	0.195	2.35455e-11
GTPBP1	8.76729e-16	-0.229373	0.218	0.328	2.3584e-11
SOS2	9.39734e-16	-0.284907	0.456	0.565	2.52788e-11
RPL30	1.01248e-15	0.151736	0.997	0.998	2.72357e-11
CFL1	1.01758e-15	0.200611	0.946	0.902	2.7373e-11
TPP2	1.15494e-15	-0.227659	0.42	0.543	3.10679e-11
PDCD5	1.21998e-15	0.231789	0.34	0.264	3.28176e-11
GALNT3	1.30545e-15	-0.249066	0.2	0.306	3.51166e-11
PCED1B	1.41191e-15	-0.252931	0.56	0.676	3.79803e-11
GRAP2	1.49697e-15	-0.328266	0.441	0.54	4.02685e-11
IRF2	1.53906e-15	0.247295	0.407	0.312	4.14008e-11
UBR5	1.62175e-15	-0.231802	0.47	0.592	4.36251e-11
RPS3	1.80339e-15	0.146653	0.998	0.999	4.85111e-11
GNG5	1.81055e-15	0.230155	0.558	0.492	4.87038e-11
OVCH1-AS1	1.81794e-15	0.192981	0.066	0.018	4.89027e-11
TAPT1	1.97459e-15	-0.222225	0.149	0.247	5.31164e-11
ZNF331	2.11289e-15	-0.339889	0.487	0.602	5.68366e-11
PIM1	2.15953e-15	0.20368	0.144	0.08	5.80913e-11
ANKRD11	2.18117e-15	-0.207361	0.771	0.851	5.86736e-11
PSMD5	2.18291e-15	-0.263552	0.224	0.332	5.87203e-11
RPS20	2.29412e-15	-0.173095	0.932	0.955	6.17119e-11
GATAD2B	2.31809e-15	-0.275998	0.498	0.603	6.23566e-11
NSMAF	2.41082e-15	-0.298484	0.28	0.39	6.48511e-11
ELL	2.49414e-15	-0.184689	0.102	0.188	6.70923e-11
RAC2	2.50142e-15	0.235754	0.713	0.648	6.72882e-11
SLC6A6	2.54508e-15	-0.173194	0.096	0.179	6.84626e-11
SPTBN4	2.94586e-15	-0.172954	0.036	0.093	7.92435e-11
UQCR10	3.11372e-15	0.222587	0.67	0.616	8.3759e-11
TRAF3IP3	3.14663e-15	0.258768	0.495	0.388	8.46443e-11
PRMT2	3.31761e-15	-0.234749	0.558	0.672	8.92438e-11
ZNF506	3.36825e-15	-0.245547	0.266	0.377	9.0606e-11
SOCS1	3.38527e-15	0.214977	0.209	0.152	9.10637e-11
MBD5	3.5608e-15	0.271537	0.672	0.57	9.57855e-11
LINC02384	3.62748e-15	0.282674	0.363	0.257	9.75793e-11
MRPS31	3.67515e-15	0.248655	0.254	0.166	9.88616e-11
HSPA1A	3.68302e-15	0.19083	0.1	0.043	9.90732e-11
MRPS26	3.77681e-15	0.203866	0.2	0.123	1.01596e-10
DAD1	4.16406e-15	0.223915	0.51	0.447	1.12013e-10
POLR3E	4.19262e-15	-0.220336	0.173	0.275	1.12781e-10
PPT1	4.20496e-15	-0.162641	0.115	0.2	1.13114e-10
SIK3	4.27555e-15	-0.271171	0.828	0.889	1.15012e-10
TXN	4.40035e-15	0.23182	0.511	0.443	1.18369e-10
SRRM2	4.46291e-15	-0.19113	0.747	0.839	1.20052e-10
FAU	4.69935e-15	0.170226	0.994	0.99	1.26412e-10
KCTD20	4.92669e-15	-0.22851	0.228	0.337	1.32528e-10
RPL37	5.16476e-15	0.143995	0.999	0.998	1.38932e-10
UBE2B	5.38521e-15	-0.25817	0.51	0.612	1.44862e-10
CCL3	5.43419e-15	0.328857	0.21	0.146	1.4618e-10
CTDP1	5.46853e-15	-0.243547	0.183	0.282	1.47103e-10
RPS25	6.16789e-15	0.160801	0.996	0.995	1.65916e-10
C2orf74	6.39785e-15	0.166837	0.109	0.058	1.72102e-10
AP3M2	6.44433e-15	-0.25655	0.123	0.211	1.73352e-10
POLR2B	6.44842e-15	-0.248036	0.318	0.432	1.73462e-10
LSM10	6.48797e-15	0.213324	0.27	0.187	1.74526e-10
RPS13	6.49918e-15	0.16526	0.98	0.98	1.74828e-10
CHSY3	6.652e-15	0.295448	0.06	0.016	1.78939e-10
RPS24	7.74952e-15	0.172757	0.991	0.992	2.08462e-10
USP20	8.41697e-15	-0.206984	0.13	0.222	2.26417e-10
MAML2	8.55114e-15	0.324187	0.551	0.444	2.30026e-10
ARPC1B	1.00544e-14	0.22947	0.785	0.707	2.70465e-10
HIST1H2AC	1.02632e-14	0.200795	0.153	0.087	2.76081e-10
COPS9	1.08706e-14	0.232914	0.643	0.58	2.9242e-10
LRIG1	1.34446e-14	-0.305436	0.196	0.295	3.61661e-10
UBB	1.42233e-14	0.193364	0.905	0.897	3.82608e-10
COX7C	1.52852e-14	0.178401	0.895	0.892	4.11171e-10
AL137856.1	1.72572e-14	-0.183335	0.165	0.261	4.64219e-10
CENPC	1.74092e-14	-0.248487	0.563	0.666	4.68307e-10
ANKRD13D	1.89273e-14	-0.187081	0.223	0.328	5.09145e-10
NFE2L2	1.92961e-14	-0.272907	0.441	0.545	5.19065e-10
SEPTIN2	1.98831e-14	-0.244391	0.417	0.53	5.34855e-10
HSP90AA1	1.99889e-14	0.246589	0.952	0.927	5.37702e-10
RHD	2.20162e-14	-0.17075	0.068	0.14	5.92235e-10
MIDN	2.2399e-14	-0.23911	0.274	0.384	6.02533e-10
PPDPF	2.72336e-14	0.228867	0.853	0.814	7.32585e-10
NUCB2	2.93017e-14	0.249504	0.349	0.278	7.88216e-10
WAC	2.93155e-14	-0.214552	0.635	0.738	7.88586e-10
RAN	3.00899e-14	0.210306	0.509	0.456	8.09418e-10
AL157402.2	3.09732e-14	-0.185997	0.096	0.175	8.33178e-10
RPL35	3.14453e-14	0.152764	0.997	0.996	8.45879e-10
CACYBP	3.14569e-14	0.241624	0.312	0.228	8.4619e-10
TMEM39A	3.23973e-14	-0.225031	0.207	0.31	8.71488e-10
ERCC5	3.90147e-14	-0.238035	0.276	0.385	1.04949e-09
PRRC2C	3.94708e-14	-0.204428	0.835	0.894	1.06176e-09
PRKY	3.96781e-14	0.197156	0.086	0.032	1.06734e-09
RNF115	4.03584e-14	-0.236595	0.553	0.659	1.08564e-09
BRMS1L	4.0422e-14	-0.199937	0.112	0.197	1.08735e-09
CWF19L1	4.2489e-14	-0.220043	0.213	0.316	1.14295e-09
NCR3	4.33283e-14	0.240934	0.241	0.158	1.16553e-09
SIMC1	4.34583e-14	-0.265768	0.148	0.239	1.16903e-09
ZNF831	4.54e-14	0.264618	0.477	0.378	1.22126e-09
CCT5	4.66872e-14	0.213142	0.296	0.222	1.25589e-09
ZNF644	4.78099e-14	-0.203166	0.669	0.77	1.28608e-09
SENP5	4.90679e-14	-0.243389	0.43	0.543	1.31993e-09
DPP8	5.52721e-14	-0.259828	0.295	0.403	1.48682e-09
OSBPL9	5.57984e-14	-0.224642	0.367	0.482	1.50098e-09
ZNF33A	5.60798e-14	-0.255288	0.364	0.477	1.50855e-09
HNRNPR	5.90635e-14	-0.225719	0.521	0.632	1.58881e-09
XAF1	6.62674e-14	0.244801	0.295	0.204	1.78259e-09
VAMP8	6.78816e-14	0.224281	0.58	0.505	1.82601e-09
ERP29	6.7905e-14	0.206184	0.649	0.593	1.82664e-09
CHMP1B	6.84104e-14	-0.216615	0.172	0.268	1.84024e-09
TSC22D2	7.69685e-14	-0.254534	0.225	0.328	2.07045e-09
PTMS	8.95069e-14	0.282862	0.268	0.19	2.40773e-09
ATP5MG	9.26377e-14	0.192731	0.889	0.87	2.49196e-09
RPL39	9.31178e-14	0.169023	0.993	0.992	2.50487e-09
ARHGEF1	9.75751e-14	-0.228404	0.411	0.521	2.62477e-09
KLF12	1.0231e-13	-0.201869	0.866	0.921	2.75213e-09
GMCL1	1.07489e-13	-0.230213	0.206	0.305	2.89145e-09
DUSP16	1.08586e-13	-0.212942	0.095	0.17	2.92096e-09
CCDC107	1.15343e-13	0.182224	0.37	0.329	3.10273e-09
INPP4B	1.17483e-13	0.332405	0.508	0.436	3.16031e-09
TAB2	1.39284e-13	-0.25309	0.328	0.435	3.74674e-09
NIN	1.46819e-13	0.243285	0.517	0.466	3.94943e-09
DBI	1.78854e-13	0.221277	0.697	0.643	4.81117e-09
HNRNPC	1.86036e-13	-0.192723	0.854	0.9	5.00436e-09
ZNF683	2.4852e-13	0.265041	0.162	0.106	6.68519e-09
RPS23	2.70948e-13	0.139184	0.999	0.999	7.2885e-09
AFTPH	2.96201e-13	-0.25635	0.281	0.381	7.9678e-09
NDUFA3	3.05469e-13	0.214424	0.521	0.455	8.21711e-09
TSPOAP1-AS1	3.20204e-13	-0.263235	0.266	0.365	8.61349e-09
HERC1	3.22291e-13	-0.231566	0.753	0.828	8.66962e-09
TCF25	3.23299e-13	-0.222102	0.628	0.718	8.69675e-09
FAM102B	3.24831e-13	-0.266285	0.171	0.253	8.73796e-09
OPA1	3.2506e-13	-0.245915	0.363	0.47	8.74412e-09
ANTXR2	3.36544e-13	0.250288	0.17	0.111	9.05305e-09
SNHG16	3.59061e-13	-0.220047	0.241	0.342	9.65875e-09
GBP4	3.62307e-13	0.217756	0.213	0.152	9.74607e-09
STX18	3.8118e-13	-0.220573	0.169	0.261	1.02538e-08
LPAR6	4.46725e-13	0.256279	0.26	0.181	1.20169e-08
CHCHD10	4.63901e-13	0.206562	0.3	0.234	1.24789e-08
CLIC3	5.17708e-13	0.256769	0.302	0.227	1.39263e-08
RFTN1	5.24314e-13	-0.278345	0.579	0.67	1.41041e-08
POM121	5.41315e-13	-0.209559	0.287	0.393	1.45614e-08
CSNK1D	5.5287e-13	-0.224758	0.422	0.53	1.48722e-08
RPL8	5.72548e-13	0.158455	0.989	0.989	1.54015e-08
VAMP5	5.81465e-13	0.2208	0.353	0.278	1.56414e-08
CDC37L1	5.8822e-13	-0.192685	0.148	0.236	1.58231e-08
BACH2	5.93787e-13	-0.432589	0.232	0.299	1.59729e-08
SGCD	6.19958e-13	-0.469598	0.347	0.413	1.66769e-08
C4orf48	6.26327e-13	0.216849	0.315	0.244	1.68482e-08
RABEP1	6.36706e-13	-0.248886	0.426	0.535	1.71274e-08
ENC1	6.40393e-13	-0.251363	0.257	0.357	1.72266e-08
GZF1	6.59549e-13	-0.117114	0.03	0.08	1.77419e-08
SIT1	6.76997e-13	0.183736	0.161	0.095	1.82112e-08
MBNL1	6.82914e-13	0.181193	0.976	0.972	1.83704e-08
CD48	6.83829e-13	0.197451	0.781	0.751	1.8395e-08
USP9X	6.91834e-13	-0.24464	0.502	0.602	1.86103e-08
YIPF5	6.98357e-13	-0.18026	0.114	0.195	1.87858e-08
TNRC6A	7.24813e-13	-0.234612	0.561	0.656	1.94975e-08
STIM1	7.28874e-13	0.247152	0.584	0.518	1.96067e-08
FUS	7.97087e-13	-0.1925	0.715	0.802	2.14417e-08
ARID2	8.40468e-13	-0.258786	0.505	0.598	2.26086e-08
MAPKAP1	8.40866e-13	0.248573	0.414	0.325	2.26193e-08
MT-ND2	8.82177e-13	-0.149282	0.999	0.999	2.37306e-08
CASP3	9.02174e-13	-0.220474	0.216	0.314	2.42685e-08
SSNA1	9.19939e-13	0.198273	0.35	0.279	2.47464e-08
RNF138	9.61986e-13	-0.23627	0.335	0.442	2.58774e-08
NCKAP1	9.62872e-13	-0.171856	0.063	0.127	2.59013e-08
AC006369.1	9.95832e-13	0.253191	0.352	0.277	2.67879e-08
FCRL6	1.01489e-12	0.234417	0.529	0.435	2.73006e-08
ARHGAP9	1.03206e-12	-0.204975	0.298	0.404	2.77623e-08
CSNK1G2	1.04671e-12	-0.200489	0.206	0.301	2.81564e-08
BATF	1.09166e-12	0.207172	0.219	0.139	2.93655e-08
PARK7	1.26822e-12	0.206174	0.698	0.643	3.41152e-08
ARFGEF2	1.26873e-12	-0.210688	0.282	0.386	3.41289e-08
PPIA	1.27625e-12	0.176098	0.892	0.883	3.4331e-08
AL499604.1	1.29323e-12	0.206764	0.238	0.174	3.47879e-08
PTPN12	1.38928e-12	-0.239538	0.425	0.533	3.73717e-08
TBC1D23	1.4068e-12	-0.21387	0.265	0.367	3.78429e-08
SLC7A5	1.40859e-12	-0.24136	0.229	0.326	3.78911e-08
FAM160B1	1.42581e-12	-0.273631	0.285	0.376	3.83543e-08
ARIH2	1.4963e-12	-0.213896	0.445	0.55	4.02505e-08
FAM102A	1.50101e-12	-0.136737	0.092	0.164	4.03771e-08
ADNP	1.65331e-12	-0.230948	0.356	0.461	4.4474e-08
PARP9	1.71004e-12	0.220088	0.205	0.134	4.60001e-08
OGT	1.85841e-12	-0.222942	0.479	0.581	4.99911e-08
POFUT2	1.887e-12	-0.138214	0.055	0.116	5.07603e-08
DDIT3	2.01039e-12	-0.19095	0.108	0.186	5.40796e-08
SIRT2	2.05796e-12	-0.20786	0.344	0.451	5.53591e-08
ARPC5	2.1255e-12	0.194676	0.624	0.585	5.71758e-08
TACC1	2.15973e-12	-0.223056	0.417	0.524	5.80967e-08
BTG2	2.20613e-12	-0.23829	0.352	0.451	5.93449e-08
APBA2	2.22812e-12	0.249242	0.443	0.41	5.99364e-08
TENT5C	2.23325e-12	-0.204315	0.377	0.485	6.00745e-08
PER1	2.38105e-12	-0.158971	0.196	0.288	6.40503e-08
MDFIC	2.39081e-12	0.25563	0.453	0.372	6.43128e-08
YARS	2.42791e-12	-0.264926	0.263	0.36	6.53109e-08
COX17	2.73166e-12	0.239331	0.423	0.348	7.34816e-08
BRWD1	2.83414e-12	-0.191904	0.473	0.582	7.62384e-08
BTN3A2	2.90184e-12	0.221334	0.483	0.411	7.80596e-08
EPS15	2.91703e-12	-0.191164	0.733	0.816	7.84682e-08
TBC1D15	2.9469e-12	-0.227748	0.379	0.484	7.92715e-08
UBE4A	3.0865e-12	-0.191042	0.309	0.414	8.30268e-08
TSG101	3.21567e-12	-0.246549	0.257	0.351	8.65016e-08
PSEN1	3.24787e-12	-0.228811	0.225	0.317	8.73677e-08
SELENOK	3.54019e-12	-0.221537	0.588	0.679	9.52311e-08
YTHDC1	3.55949e-12	-0.200291	0.575	0.676	9.57502e-08
CCL4L2	3.69011e-12	0.298388	0.151	0.098	9.92641e-08
PAM	3.71881e-12	-0.303395	0.507	0.604	1.00036e-07
TRIM26	3.74639e-12	-0.172305	0.253	0.351	1.00778e-07
DHRS7	4.01428e-12	0.207897	0.534	0.471	1.07984e-07
FOXK2	4.16592e-12	-0.236619	0.291	0.39	1.12063e-07
ATP9B	4.54952e-12	-0.217552	0.578	0.676	1.22382e-07
GNAS	4.58031e-12	-0.203054	0.793	0.851	1.2321e-07
RIPOR2	4.93394e-12	0.18572	0.904	0.881	1.32723e-07
BLVRB	5.1616e-12	-0.241149	0.131	0.203	1.38847e-07
USP16	5.42012e-12	-0.206008	0.438	0.544	1.45801e-07
GZMH	5.4782e-12	0.205681	0.881	0.869	1.47364e-07
GSTO1	6.38197e-12	0.199144	0.275	0.209	1.71675e-07
SEPTIN7	6.46978e-12	-0.170521	0.914	0.944	1.74037e-07
ACAP2	6.61494e-12	0.220604	0.706	0.628	1.77942e-07
MRPL52	6.81478e-12	0.202927	0.303	0.227	1.83318e-07
PCSK7	7.06902e-12	-0.203025	0.35	0.455	1.90157e-07
HELZ	7.50696e-12	-0.235514	0.561	0.655	2.01937e-07
RPL26	7.57404e-12	0.126876	0.995	0.998	2.03742e-07
ATP5MD	7.58241e-12	0.201604	0.662	0.617	2.03967e-07
RICTOR	7.97519e-12	-0.175822	0.644	0.741	2.14533e-07
BRD4	8.15639e-12	-0.221717	0.46	0.56	2.19407e-07
CDC26	8.15918e-12	0.17319	0.276	0.221	2.19482e-07
CCPG1	8.22446e-12	-0.145755	0.276	0.37	2.21238e-07
POLD4	8.68471e-12	0.193754	0.306	0.242	2.33619e-07
CCDC12	8.68671e-12	-0.185078	0.448	0.555	2.33673e-07
RPL22	8.7399e-12	0.142603	0.976	0.978	2.35103e-07
OXNAD1	9.19639e-12	0.253749	0.425	0.339	2.47383e-07
OASL	9.34399e-12	-0.220127	0.103	0.173	2.51353e-07
MRPL18	9.48134e-12	0.174831	0.194	0.119	2.55048e-07
RPS12	1.06192e-11	0.123894	0.999	0.999	2.85657e-07
CIR1	1.07909e-11	-0.20099	0.51	0.611	2.90275e-07
BCL2	1.08194e-11	0.333803	0.442	0.379	2.91042e-07
NT5C3A	1.126e-11	-0.241459	0.308	0.402	3.02893e-07
DCTN4	1.14544e-11	-0.198435	0.373	0.477	3.08124e-07
PIK3C2A	1.15431e-11	-0.191501	0.39	0.495	3.10509e-07
TPT1	1.16847e-11	0.124854	0.999	0.997	3.14317e-07
NDUFB5	1.17782e-11	0.176582	0.23	0.173	3.16832e-07
CUL4A	1.20807e-11	-0.231743	0.362	0.46	3.24971e-07
CHD7	1.21044e-11	-0.208484	0.128	0.206	3.25609e-07
MKLN1	1.22111e-11	-0.175427	0.619	0.718	3.28478e-07
TAP1	1.23132e-11	0.215053	0.313	0.241	3.31225e-07
NAP1L4	1.25097e-11	0.207207	0.679	0.634	3.3651e-07
NEPRO	1.2909e-11	-0.175523	0.149	0.231	3.47253e-07
PCBP1	1.31036e-11	0.201554	0.535	0.467	3.52487e-07
MIF	1.33545e-11	0.165976	0.811	0.786	3.59236e-07
DDI2	1.37173e-11	-0.183274	0.101	0.172	3.68995e-07
CCL5	1.37918e-11	0.145167	0.998	0.997	3.71e-07
KANSL1	1.49735e-11	-0.219226	0.75	0.789	4.02787e-07
SMAP2	1.57822e-11	0.182273	0.79	0.718	4.24542e-07
DISC1	1.58492e-11	0.239606	0.202	0.126	4.26343e-07
PCSK1N	1.61479e-11	0.103922	0.052	0.016	4.34379e-07
NEK10	1.62517e-11	0.164024	0.059	0.021	4.37171e-07
ZBTB44	1.64887e-11	-0.241141	0.341	0.439	4.43545e-07
VIM	1.67099e-11	0.210296	0.833	0.805	4.49497e-07
ENOSF1	1.675e-11	-0.220269	0.202	0.29	4.50574e-07
MRPL51	1.71395e-11	0.201702	0.322	0.246	4.61054e-07
PSMB10	1.72153e-11	0.193275	0.485	0.43	4.63092e-07
ARL8B	1.72283e-11	-0.216398	0.334	0.434	4.6344e-07
RCOR1	1.80093e-11	-0.257899	0.325	0.417	4.8445e-07
AC020916.1	1.97021e-11	-0.128584	0.089	0.155	5.29988e-07
LINC01578	1.99358e-11	-0.219327	0.665	0.741	5.36273e-07
RBPJ	2.12837e-11	-0.252361	0.251	0.342	5.72532e-07
UQCRH	2.15273e-11	0.206998	0.673	0.611	5.79083e-07
MEF2D	2.17728e-11	-0.196675	0.273	0.371	5.85687e-07
RBM27	2.18446e-11	-0.204829	0.477	0.579	5.8762e-07
HNRNPD	2.25402e-11	-0.197502	0.599	0.694	6.06332e-07
PLXND1	2.33232e-11	-0.167263	0.072	0.135	6.27395e-07
RPS8	2.34525e-11	0.14823	0.997	0.996	6.30873e-07
PCBD1	2.47726e-11	0.155516	0.132	0.076	6.66383e-07
KYAT3	2.53363e-11	-0.212845	0.131	0.205	6.81547e-07
LINC01934	2.61347e-11	0.192303	0.543	0.441	7.03023e-07
TAFA1	2.71883e-11	0.312289	0.412	0.316	7.31367e-07
DYNLRB1	2.78933e-11	0.210021	0.478	0.408	7.5033e-07
RPL34	3.05296e-11	0.109505	0.997	0.999	8.21247e-07
CFH	3.09055e-11	0.182064	0.115	0.067	8.31358e-07
ZNF266	3.13427e-11	-0.12524	0.175	0.254	8.43119e-07
SYNE2	3.20968e-11	-0.17098	0.915	0.95	8.63404e-07
KMT5B	3.33608e-11	-0.183661	0.266	0.362	8.97405e-07
TBCK	3.47414e-11	0.246305	0.308	0.232	9.34544e-07
APOL6	3.47525e-11	0.215159	0.517	0.459	9.34842e-07
USP25	3.48322e-11	0.236148	0.568	0.5	9.36988e-07
TMEM181	3.56621e-11	-0.227795	0.583	0.663	9.5931e-07
RETREG3	3.74408e-11	-0.172483	0.241	0.333	1.00716e-06
DENND4A	3.77098e-11	-0.254595	0.61	0.697	1.01439e-06
ATP6V0E1	4.1756e-11	0.178119	0.691	0.662	1.12324e-06
YTHDC2	4.1815e-11	-0.229502	0.296	0.382	1.12482e-06
PPP1R13B	4.20134e-11	-0.231538	0.164	0.241	1.13016e-06
SRSF11	4.23462e-11	-0.195121	0.726	0.803	1.13911e-06
RASA3	4.24337e-11	-0.162421	0.803	0.867	1.14147e-06
SEC16A	4.27848e-11	-0.13485	0.145	0.221	1.15091e-06
SLC25A26	4.38627e-11	-0.207437	0.391	0.492	1.17991e-06
MIAT	4.41316e-11	-0.20258	0.184	0.271	1.18714e-06
EMD	4.48451e-11	-0.185927	0.16	0.241	1.20633e-06
TOGARAM2	4.52951e-11	-0.18573	0.139	0.219	1.21844e-06
SRRM1	4.69872e-11	-0.17207	0.757	0.832	1.26396e-06
ATP1A1	5.02389e-11	-0.207093	0.341	0.438	1.35143e-06
ATG2A	5.17033e-11	-0.192232	0.192	0.279	1.39082e-06
ERVK3-1	5.37739e-11	-0.204478	0.257	0.349	1.44652e-06
NEDD8	5.40638e-11	0.186791	0.594	0.54	1.45432e-06
GMEB2	5.5563e-11	-0.172152	0.127	0.203	1.49464e-06
SUPT6H	5.78005e-11	-0.212401	0.317	0.411	1.55483e-06
ZBTB43	5.93169e-11	-0.186501	0.146	0.225	1.59563e-06
NDUFB2	6.23945e-11	0.195299	0.69	0.635	1.67841e-06
COX6B1	6.39151e-11	0.165091	0.71	0.688	1.71932e-06
RCSD1	6.44908e-11	0.222986	0.389	0.309	1.7348e-06
CAMK2D	6.47692e-11	0.235725	0.56	0.47	1.74229e-06
NSA2	6.72251e-11	0.218296	0.646	0.574	1.80836e-06
OTULINL	6.89904e-11	-0.134817	0.193	0.278	1.85584e-06
RAF1	6.93621e-11	-0.196458	0.321	0.419	1.86584e-06
SH3BGRL3	7.0535e-11	0.175692	0.975	0.96	1.89739e-06
TSEN54	7.07061e-11	-0.196507	0.348	0.447	1.90199e-06
IL2RG	7.07561e-11	0.200203	0.756	0.708	1.90334e-06
MTF2	7.10856e-11	-0.190449	0.314	0.412	1.9122e-06
RACK1	7.10875e-11	0.144475	0.968	0.972	1.91225e-06
CD52	7.16948e-11	0.243747	0.849	0.851	1.92859e-06
EDF1	7.50223e-11	0.173581	0.781	0.753	2.0181e-06
APRT	7.73649e-11	0.178546	0.634	0.59	2.08112e-06
GSTP1	7.78098e-11	0.192831	0.62	0.582	2.09308e-06
ZER1	7.89244e-11	-0.170762	0.12	0.194	2.12307e-06
USP3	8.1089e-11	-0.181589	0.633	0.722	2.18129e-06
DTNBP1	8.18932e-11	0.217649	0.287	0.211	2.20293e-06
RBM25	8.60033e-11	-0.191872	0.623	0.709	2.31349e-06
AC119396.1	8.68123e-11	0.204099	0.171	0.109	2.33525e-06
TBC1D10C	8.71054e-11	0.185762	0.417	0.368	2.34314e-06
CASP8	8.79416e-11	-0.214858	0.526	0.621	2.36563e-06
ARL17B	8.96606e-11	0.152827	0.112	0.064	2.41187e-06
RORA	9.30592e-11	-0.257331	0.738	0.812	2.50329e-06
CNOT1	9.37771e-11	-0.193784	0.446	0.545	2.52261e-06
APPL2	9.45934e-11	-0.238257	0.237	0.321	2.54456e-06
RIN3	9.76602e-11	0.234137	0.413	0.339	2.62706e-06
SS18L1	9.91699e-11	-0.126265	0.056	0.111	2.66767e-06
RIF1	1.04773e-10	-0.164805	0.306	0.402	2.81839e-06
SC5D	1.1037e-10	-0.141775	0.091	0.157	2.96895e-06
RIOK3	1.10717e-10	-0.193899	0.445	0.545	2.97828e-06
CHD6	1.11862e-10	-0.222714	0.473	0.56	3.00909e-06
SDCCAG8	1.12156e-10	0.200362	0.215	0.139	3.01699e-06
GSDMD	1.18716e-10	0.172035	0.229	0.179	3.19346e-06
SAMD3	1.43985e-10	0.170966	0.851	0.835	3.87318e-06
MYL6	1.53117e-10	0.160098	0.943	0.938	4.11884e-06
GTF2H5	1.6622e-10	0.179528	0.19	0.129	4.47132e-06
DISP1	1.70974e-10	0.132407	0.085	0.038	4.59921e-06
PRPF38B	1.74741e-10	-0.21426	0.492	0.582	4.70053e-06
LINC00612	1.77255e-10	-0.155893	0.29	0.383	4.76815e-06
MRPL34	1.84759e-10	0.16316	0.291	0.243	4.97002e-06
GTF3A	1.89384e-10	0.198516	0.582	0.507	5.09444e-06
TSPO	1.91881e-10	0.19729	0.512	0.449	5.16161e-06
TMEM35B	1.91997e-10	0.173707	0.22	0.169	5.16473e-06
ZNF451	2.03986e-10	-0.206461	0.348	0.445	5.48723e-06
MT1F	2.13022e-10	0.172281	0.156	0.101	5.7303e-06
FBXO11	2.1318e-10	-0.244643	0.463	0.548	5.73455e-06
PARL	2.16138e-10	-0.182888	0.205	0.291	5.81412e-06
SOS1	2.22401e-10	0.223336	0.629	0.561	5.98259e-06
KRTCAP2	2.22644e-10	0.184158	0.653	0.606	5.98913e-06
SLC14A1	2.25846e-10	0.232361	0.189	0.127	6.07526e-06
MT1X	2.33441e-10	0.169177	0.219	0.158	6.27957e-06
HDAC9	2.36381e-10	0.295418	0.174	0.113	6.35864e-06
HMGN3	2.36833e-10	0.190813	0.535	0.491	6.3708e-06
SRI	2.37647e-10	0.178365	0.41	0.359	6.3927e-06
MRPS34	2.3811e-10	0.18637	0.305	0.239	6.40515e-06
NUP58	2.38656e-10	-0.18974	0.206	0.292	6.41983e-06
AC092338.3	2.40159e-10	-0.150333	0.075	0.136	6.46028e-06
RBMS2	2.41307e-10	-0.123274	0.036	0.083	6.49117e-06
TIGAR	2.44096e-10	-0.199786	0.17	0.251	6.56617e-06
SECISBP2	2.44825e-10	-0.21737	0.43	0.52	6.5858e-06
DNAJC3	2.56616e-10	-0.198441	0.427	0.523	6.90296e-06
CTSW	2.68356e-10	0.183192	0.791	0.759	7.21877e-06
RUNX3	2.70852e-10	-0.223661	0.809	0.858	7.28593e-06
JAKMIP2	2.73292e-10	0.205795	0.383	0.29	7.35156e-06
CXCR3	2.74159e-10	-0.10235	0.039	0.086	7.37488e-06
RAB7A	2.74252e-10	-0.191785	0.506	0.603	7.37739e-06
TBK1	2.75955e-10	-0.227235	0.303	0.389	7.42319e-06
LGALS3	2.82528e-10	0.136103	0.088	0.048	7.6e-06
PCGF5	2.90062e-10	-0.230414	0.5	0.578	7.80268e-06
SLC38A2	2.91032e-10	-0.0870026	0.447	0.539	7.82877e-06
WSB2	3.00192e-10	-0.163508	0.098	0.164	8.07516e-06
WAKMAR2	3.0154e-10	-0.237245	0.15	0.224	8.11144e-06
JUNB	3.02501e-10	0.245513	0.69	0.652	8.13727e-06
AL118516.1	3.04325e-10	-0.145754	0.109	0.178	8.18634e-06
PDHX	3.05598e-10	-0.163743	0.101	0.168	8.2206e-06
ABCB1	3.14222e-10	-0.263621	0.284	0.366	8.45258e-06
GRB2	3.19769e-10	-0.170844	0.498	0.597	8.60177e-06
KANSL1-AS1	3.30584e-10	0.14727	0.112	0.064	8.89271e-06
KMT2C	3.33416e-10	-0.180325	0.725	0.802	8.96888e-06
CD3D	3.36606e-10	0.152865	0.937	0.935	9.0547e-06
UHRF2	3.39471e-10	-0.183097	0.354	0.45	9.13176e-06
SPECC1	3.43222e-10	0.203701	0.224	0.154	9.23266e-06
THEMIS	3.47356e-10	0.301203	0.485	0.411	9.34386e-06
TMEM87A	3.6117e-10	-0.213612	0.506	0.601	9.71547e-06
CEP57	3.76152e-10	-0.227623	0.318	0.409	1.01185e-05
LINC02328	3.84095e-10	0.251422	0.367	0.307	1.03321e-05
AL158071.1	3.8907e-10	0.160223	0.102	0.055	1.0466e-05
NFX1	4.17613e-10	-0.211805	0.248	0.335	1.12338e-05
PLEKHO1	4.43766e-10	-0.168793	0.134	0.207	1.19373e-05
ELOB	4.48307e-10	0.176159	0.78	0.731	1.20595e-05
PIM2	4.59718e-10	0.134805	0.1	0.051	1.23664e-05
COX6C	4.66384e-10	0.149161	0.797	0.784	1.25457e-05
TRGV5	4.71089e-10	-0.164409	0.022	0.052	1.26723e-05
INPP4A	4.75764e-10	0.216099	0.584	0.525	1.27981e-05
RFFL	4.83963e-10	-0.186594	0.324	0.419	1.30186e-05
RNF166	5.03926e-10	-0.187239	0.313	0.406	1.35556e-05
GOLGB1	5.17969e-10	-0.23639	0.429	0.513	1.39334e-05
SP2-AS1	5.24616e-10	-0.0912492	0.036	0.08	1.41122e-05
RPS5	5.37947e-10	0.141004	0.963	0.962	1.44708e-05
AF305872.2	5.88869e-10	-0.0982317	0.057	0.108	1.58406e-05
TOP2B	6.04961e-10	-0.213407	0.417	0.506	1.62735e-05
GNG2	6.07122e-10	-0.197517	0.852	0.901	1.63316e-05
DTHD1	6.11997e-10	0.247371	0.273	0.194	1.64627e-05
UBE2H	6.12986e-10	-0.231046	0.439	0.53	1.64893e-05
SNHG3	6.36376e-10	-0.157048	0.172	0.251	1.71185e-05
LAPTM5	6.39608e-10	-0.170339	0.545	0.64	1.72055e-05
APMAP	6.44444e-10	-0.175797	0.503	0.598	1.73356e-05
THRAP3	6.93758e-10	-0.184385	0.593	0.672	1.86621e-05
REX1BD	7.20243e-10	0.12539	0.429	0.415	1.93745e-05
LEMD3	7.25201e-10	-0.182123	0.179	0.259	1.95079e-05
TMEM184B	7.25288e-10	-0.150551	0.099	0.165	1.95102e-05
TRGV4	7.356e-10	-0.193509	0.073	0.13	1.97876e-05
UBA6	7.37388e-10	-0.184427	0.324	0.417	1.98357e-05
RRAS2	7.43138e-10	0.227453	0.386	0.317	1.99904e-05
STIP1	7.69354e-10	0.164208	0.188	0.121	2.06956e-05
GOLPH3	7.9657e-10	-0.180576	0.361	0.455	2.14277e-05
PRELID1	8.09544e-10	0.165989	0.567	0.53	2.17767e-05
PACS1	8.11287e-10	0.217955	0.621	0.556	2.18236e-05
NOTCH2	8.17804e-10	0.177181	0.199	0.146	2.19989e-05
TG	8.57709e-10	-0.16483	0.218	0.302	2.30724e-05
PABPC1	8.74057e-10	-0.184466	0.843	0.893	2.35121e-05
MITD1	9.21443e-10	0.190194	0.227	0.167	2.47868e-05
AKIRIN1	9.29358e-10	-0.177651	0.248	0.335	2.49997e-05
DGKD	9.39153e-10	-0.242374	0.444	0.535	2.52632e-05
MT-ATP6	9.45519e-10	-0.108167	1	1	2.54345e-05
ISG20	9.45975e-10	0.186373	0.663	0.594	2.54467e-05
ARAP1	9.55482e-10	-0.124783	0.124	0.191	2.57025e-05
PPP1R10	9.62028e-10	0.236769	0.489	0.424	2.58786e-05
JMY	9.64475e-10	-0.201885	0.313	0.402	2.59444e-05
PIAS2	9.91896e-10	-0.197973	0.188	0.268	2.6682e-05
LASP1	9.94901e-10	-0.189057	0.212	0.295	2.67628e-05
PHF12	1.01167e-09	-0.18096	0.191	0.272	2.72138e-05
RPL10	1.01576e-09	0.12003	1	0.997	2.73239e-05
MANF	1.0496e-09	0.162848	0.259	0.225	2.82341e-05
DAZAP1	1.07434e-09	-0.16197	0.222	0.307	2.88996e-05
HMGXB4	1.08515e-09	-0.206649	0.201	0.276	2.91905e-05
DUSP23	1.09538e-09	0.133979	0.142	0.101	2.94656e-05
TOMM7	1.1311e-09	0.133686	0.937	0.932	3.04267e-05
COX8A	1.17492e-09	0.155091	0.623	0.592	3.16053e-05
SLC2A1	1.18783e-09	-0.12875	0.083	0.143	3.19527e-05
TMEM258	1.19747e-09	0.167796	0.593	0.553	3.22121e-05
LINC02320	1.20904e-09	-0.196474	0.061	0.111	3.25233e-05
CD53	1.22216e-09	0.173175	0.784	0.758	3.28762e-05
AC092120.3	1.22364e-09	-0.0362863	0.084	0.138	3.29158e-05
INSIG1	1.24852e-09	-0.180478	0.149	0.222	3.35852e-05
TMEM135	1.25103e-09	0.24336	0.312	0.243	3.36526e-05
ISG15	1.25622e-09	0.211383	0.444	0.379	3.37924e-05
TYW5	1.27063e-09	-0.144328	0.108	0.174	3.418e-05
MRPS12	1.34394e-09	0.16082	0.195	0.136	3.61521e-05
ATP5IF1	1.34944e-09	0.14767	0.662	0.647	3.62999e-05
KRCC1	1.35772e-09	0.164928	0.16	0.104	3.65226e-05
ARRDC2	1.38636e-09	-0.123072	0.124	0.191	3.72931e-05
FASLG	1.38841e-09	-0.109288	0.063	0.116	3.73483e-05
STK40	1.40349e-09	-0.166697	0.108	0.173	3.7754e-05
PLK3	1.40552e-09	-0.114537	0.053	0.104	3.78086e-05
ETFDH	1.42321e-09	-0.180819	0.164	0.24	3.82843e-05
FAM174C	1.42529e-09	0.179168	0.304	0.233	3.83404e-05
SRSF9	1.42871e-09	0.169032	0.53	0.48	3.84323e-05
HIKESHI	1.43309e-09	0.167605	0.223	0.161	3.85502e-05
NIPBL	1.44274e-09	-0.168451	0.736	0.81	3.88097e-05
CD160	1.4681e-09	0.20531	0.205	0.166	3.94919e-05
RNF38	1.49805e-09	-0.174819	0.618	0.704	4.02977e-05
MAPK1IP1L	1.54082e-09	-0.164268	0.413	0.508	4.14482e-05
UBASH3B	1.55818e-09	0.216816	0.175	0.12	4.19151e-05
TGS1	1.56488e-09	-0.174433	0.245	0.331	4.20952e-05
ARPC2	1.61597e-09	-0.151778	0.911	0.931	4.34697e-05
NUP54	1.6314e-09	-0.209644	0.32	0.408	4.38846e-05
GCSAM	1.65874e-09	0.131115	0.095	0.049	4.46201e-05
RAP1A	1.68566e-09	-0.211424	0.632	0.715	4.53443e-05
RPS6KA3	1.69194e-09	-0.233551	0.537	0.621	4.55132e-05
GIPR	1.72615e-09	-0.121647	0.035	0.078	4.64335e-05
AC015802.6	1.75586e-09	-0.0778071	0.019	0.053	4.72326e-05
CPEB2	1.80098e-09	-0.158512	0.117	0.185	4.84463e-05
TCP11L2	1.817e-09	-0.144322	0.102	0.166	4.88773e-05
MYO6	1.86577e-09	-0.216104	0.305	0.391	5.01893e-05
CSNK1A1	1.94491e-09	-0.158657	0.544	0.636	5.2318e-05
GTF3C6	1.96583e-09	0.145768	0.323	0.286	5.28808e-05
STAT5A	1.97699e-09	-0.145529	0.128	0.198	5.31809e-05
MT-ATP8	1.99907e-09	0.170556	0.91	0.897	5.37749e-05
DTX3L	2.03591e-09	0.179705	0.221	0.16	5.4766e-05
PDK3	2.05048e-09	-0.197069	0.206	0.286	5.51579e-05
AC116348.3	2.11948e-09	-0.119616	0.044	0.091	5.70139e-05
TASOR2	2.12631e-09	-0.203615	0.428	0.519	5.71977e-05
RBIS	2.14641e-09	0.167098	0.451	0.397	5.77383e-05
LAMTOR4	2.23256e-09	0.172096	0.588	0.53	6.00559e-05
AFF1	2.29947e-09	0.204914	0.359	0.312	6.18558e-05
RARA	2.33324e-09	-0.111012	0.047	0.095	6.27641e-05
CD27	2.38048e-09	0.180045	0.126	0.079	6.4035e-05
AC026202.2	2.384e-09	-0.153635	0.099	0.162	6.41296e-05
SMG1	2.41814e-09	-0.200948	0.575	0.653	6.50479e-05
FGR	2.44293e-09	0.160954	0.218	0.166	6.57147e-05
ABRACL	2.49041e-09	0.173289	0.353	0.297	6.69921e-05
PPP4R3B	2.49336e-09	-0.175263	0.492	0.585	6.70714e-05
IFI27L2	2.52049e-09	0.194086	0.437	0.37	6.78012e-05
HERPUD2	2.52108e-09	-0.196666	0.483	0.57	6.78171e-05
EMP3	2.56992e-09	0.160975	0.839	0.828	6.91307e-05
ATP2B4	2.63965e-09	0.192668	0.546	0.482	7.10066e-05
SP2	2.64172e-09	-0.10905	0.106	0.166	7.10624e-05
POLR2A	2.74024e-09	-0.168505	0.367	0.46	7.37125e-05
NOCT	2.76691e-09	-0.165592	0.122	0.19	7.44298e-05
PNN	2.79067e-09	-0.150572	0.598	0.687	7.5069e-05
ELP2	2.8437e-09	-0.169404	0.281	0.369	7.64954e-05
EIF4EBP1	3.0273e-09	-0.100266	0.052	0.1	8.14344e-05
TBL1XR1	3.10019e-09	-0.139707	0.496	0.588	8.3395e-05
SACM1L	3.31942e-09	-0.217409	0.352	0.427	8.92925e-05
RALGDS	3.3845e-09	-0.154491	0.239	0.322	9.10432e-05
IFI16	3.53318e-09	0.180773	0.648	0.603	9.50425e-05
CASC3	3.54185e-09	-0.184145	0.194	0.272	9.52758e-05
SNRPF	3.73123e-09	0.154377	0.502	0.464	0.00010037
RNASEK	3.82096e-09	0.175026	0.721	0.684	0.000102784
BBX	3.82369e-09	0.197206	0.702	0.651	0.000102857
LINC00892	3.83202e-09	0.145126	0.083	0.046	0.000103081
TGFBR2	3.83459e-09	-0.219088	0.474	0.557	0.00010315
MAF	3.88312e-09	0.210002	0.395	0.331	0.000104456
UPP1	3.95144e-09	-0.176022	0.337	0.427	0.000106294
ITPKB	4.00052e-09	-0.235305	0.27	0.342	0.000107614
GNLY	4.00094e-09	0.0304339	0.834	0.891	0.000107625
AKAP10	4.01891e-09	-0.182552	0.233	0.316	0.000108109
UBXN7	4.05613e-09	-0.187098	0.243	0.326	0.00010911
LPGAT1	4.17482e-09	-0.1899	0.366	0.455	0.000112303
SRBD1	4.20173e-09	0.226685	0.285	0.216	0.000113027
TAF4	4.21048e-09	-0.118804	0.116	0.179	0.000113262
FAR1	4.29339e-09	-0.1873	0.403	0.495	0.000115492
HMGN1	4.31433e-09	0.206747	0.631	0.575	0.000116056
DYNC1LI2	4.33698e-09	-0.151477	0.22	0.3	0.000116665
PHF14	4.34779e-09	0.186096	0.387	0.3	0.000116956
ACTA2	4.36792e-09	0.124035	0.086	0.045	0.000117497
NKG7	4.37087e-09	0.150517	0.992	0.99	0.000117576
BCLAF1	4.4024e-09	-0.182167	0.629	0.702	0.000118425
SH3GLB1	4.46102e-09	-0.205016	0.444	0.528	0.000120001
TTC39C	4.47671e-09	-0.212659	0.394	0.484	0.000120424
EIF3K	4.55171e-09	0.146204	0.758	0.738	0.000122441
ELMSAN1	4.59364e-09	-0.140662	0.125	0.192	0.000123569
FNDC3B	4.59437e-09	0.210063	0.536	0.497	0.000123589
KLRC1	4.67376e-09	0.223986	0.083	0.045	0.000125724
ELP5	4.78984e-09	-0.131516	0.137	0.206	0.000128847
SPATS2L	4.89972e-09	0.160998	0.102	0.061	0.000131803
RBL2	5.2858e-09	-0.21719	0.529	0.598	0.000142188
RNF111	5.34951e-09	-0.203833	0.354	0.44	0.000143902
ZFAND6	5.36811e-09	-0.169343	0.606	0.691	0.000144402
PPP2R2A	5.39e-09	-0.203531	0.451	0.536	0.000144991
DOK2	5.44183e-09	0.187836	0.407	0.341	0.000146385
SLC35D1	5.45308e-09	-0.188385	0.214	0.294	0.000146688
BCR	5.47621e-09	-0.178655	0.272	0.357	0.00014731
PGLS	5.57866e-09	0.162868	0.302	0.251	0.000150066
KATNAL1	5.62093e-09	0.153407	0.115	0.075	0.000151203
CALM3	5.66004e-09	0.13024	0.383	0.367	0.000152255
PDGFD	5.67001e-09	0.224487	0.522	0.439	0.000152523
NFKBIA	5.7584e-09	0.207491	0.421	0.374	0.000154901
RPS18	6.33246e-09	0.0985305	1	0.999	0.000170343
NDUFA1	6.53366e-09	0.1506	0.735	0.697	0.000175756
C4orf3	6.56267e-09	0.158483	0.526	0.481	0.000176536
IRF9	6.83128e-09	0.175252	0.302	0.229	0.000183761
HIP1R	6.8356e-09	-0.112071	0.064	0.116	0.000183878
LY6E	7.0433e-09	0.19407	0.525	0.468	0.000189465
STMP1	7.32745e-09	0.183026	0.356	0.291	0.000197108
LUC7L	7.35009e-09	-0.135488	0.28	0.363	0.000197717
SIDT1	7.44582e-09	-0.176811	0.47	0.56	0.000200293
AC068724.3	7.55226e-09	-0.13554	0.155	0.225	0.000203156
SMDT1	7.584e-09	0.177962	0.421	0.364	0.00020401
CDC42SE2	7.59705e-09	-0.138415	0.949	0.97	0.000204361
ARHGAP18	7.66866e-09	0.157912	0.177	0.119	0.000206287
ZNF14	8.00011e-09	-0.114848	0.127	0.191	0.000215203
MSN	8.06089e-09	-0.177523	0.706	0.774	0.000216838
EEF1D	8.24461e-09	0.125926	0.967	0.959	0.00022178
DDX50	8.2743e-09	-0.197707	0.341	0.426	0.000222579
ZNF451-AS1	8.44285e-09	-0.123986	0.074	0.128	0.000227113
PKN1	8.74483e-09	-0.18951	0.309	0.393	0.000235236
CD38	8.76121e-09	0.15554	0.082	0.041	0.000235677
OSBPL7	9.15997e-09	-0.142982	0.094	0.154	0.000246403
UBA52	9.19236e-09	0.118715	0.985	0.985	0.000247274
POLB	9.24619e-09	-0.170619	0.152	0.223	0.000248723
MBP	9.3499e-09	0.147766	0.883	0.869	0.000251512
SEC22A	9.7984e-09	-0.209981	0.162	0.233	0.000263577
RPL12	9.81997e-09	0.150765	0.989	0.988	0.000264157
HERC4	9.8342e-09	0.20476	0.552	0.472	0.00026454
HK1	9.94248e-09	0.174865	0.234	0.177	0.000267453
ST6GALNAC6	1.03141e-08	-0.0968285	0.109	0.164	0.000277448
ZNF100	1.03687e-08	-0.161739	0.157	0.229	0.000278918
IPO9	1.03922e-08	-0.197326	0.199	0.273	0.00027955
TCTEX1D2	1.05858e-08	0.137026	0.126	0.083	0.000284759
PTGDS	1.10908e-08	0.335524	0.115	0.088	0.000298343
A2M-AS1	1.13102e-08	-0.124533	0.387	0.472	0.000304243
LUC7L2	1.15567e-08	-0.119445	0.549	0.637	0.000310874
DUT	1.15812e-08	0.155896	0.322	0.281	0.000311534
TIPARP	1.16093e-08	-0.137777	0.196	0.269	0.000312291
C1orf174	1.16248e-08	-0.116484	0.096	0.155	0.000312708
TPD52	1.16783e-08	0.197128	0.24	0.173	0.000314147
CSGALNACT2	1.20296e-08	-0.181056	0.405	0.492	0.000323596
GLMN	1.21407e-08	-0.209502	0.249	0.327	0.000326586
MT-ND4L	1.23985e-08	0.182441	0.924	0.917	0.000333519
MYO9B	1.24111e-08	-0.16112	0.441	0.531	0.000333858
TRBC1	1.24503e-08	0.206959	0.641	0.592	0.000334912
COX7A2	1.25102e-08	0.162847	0.725	0.684	0.000336524
GRK2	1.26649e-08	-0.160382	0.257	0.34	0.000340685
CD74	1.29468e-08	0.230848	0.548	0.502	0.00034827
ZNF706	1.30484e-08	0.17384	0.325	0.266	0.000351002
FAM13B	1.31839e-08	-0.183784	0.444	0.533	0.000354648
RAP1B	1.36621e-08	-0.0996927	0.908	0.952	0.000367509
PGAP1	1.36804e-08	-0.127652	0.05	0.097	0.000368002
AC093865.1	1.37187e-08	0.268134	0.343	0.266	0.000369034
MTRNR2L12	1.37645e-08	0.164484	0.986	0.983	0.000370266
GOSR1	1.38096e-08	-0.157506	0.266	0.349	0.000371478
MTO1	1.38212e-08	-0.151636	0.12	0.182	0.000371791
RPS27A	1.3924e-08	0.101998	0.998	0.999	0.000374557
LMNA	1.40101e-08	-0.107454	0.045	0.09	0.000376871
ELL2	1.40733e-08	-0.214531	0.336	0.421	0.000378572
SELENOW	1.4321e-08	0.172714	0.533	0.488	0.000385236
ITGAX	1.44734e-08	0.111858	0.06	0.028	0.000389335
UAP1	1.4566e-08	-0.155553	0.226	0.304	0.000391825
PLEKHM1	1.47549e-08	-0.14677	0.167	0.239	0.000396907
IRF1	1.49363e-08	0.0743315	0.727	0.776	0.000401785
FUBP3	1.49918e-08	-0.12236	0.169	0.239	0.00040328
LSM2	1.53597e-08	0.15436	0.22	0.168	0.000413176
DENND4C	1.55031e-08	0.191294	0.529	0.461	0.000417033
STX17-AS1	1.55231e-08	-0.120997	0.066	0.117	0.000417572
CCR5	1.56189e-08	0.0901388	0.051	0.025	0.000420149
ZNF131	1.65283e-08	-0.186957	0.335	0.422	0.000444611
OIP5-AS1	1.68101e-08	0.153161	0.239	0.191	0.000452191
KLRK1	1.68891e-08	0.162418	0.684	0.642	0.000454316
ZFR	1.69239e-08	-0.148965	0.458	0.548	0.000455253
TRMO	1.76197e-08	-0.0819127	0.134	0.189	0.00047397
ADAMTS10	1.78713e-08	-0.150518	0.106	0.168	0.000480739
BTAF1	1.81727e-08	-0.160507	0.378	0.465	0.000488845
SPG11	1.83956e-08	0.184997	0.408	0.365	0.000494843
ZNF592	1.92481e-08	-0.133616	0.123	0.186	0.000517773
IDS	1.93139e-08	-0.151924	0.474	0.563	0.000519543
SEC23A	1.98474e-08	-0.173453	0.245	0.326	0.000533896
HNRNPL	2.04669e-08	-0.149201	0.388	0.476	0.000550559
RPL29	2.04804e-08	0.12679	0.996	0.99	0.000550922
SRSF7	2.06058e-08	-0.163058	0.846	0.879	0.000554297
USP33	2.07588e-08	-0.177853	0.408	0.496	0.000558413
LSM14B	2.1641e-08	-0.115989	0.062	0.112	0.000582144
OXSR1	2.19853e-08	-0.182749	0.252	0.332	0.000591405
XPO4	2.23991e-08	-0.176014	0.41	0.497	0.000602535
CTSC	2.29e-08	0.180622	0.627	0.587	0.000616011
NDUFA13	2.37186e-08	0.130035	0.766	0.745	0.000638031
AL365255.1	2.37607e-08	0.123226	0.053	0.024	0.000639163
PPHLN1	2.46442e-08	-0.167494	0.525	0.61	0.000662929
ATP6V1F	2.48958e-08	0.121155	0.382	0.362	0.000669698
GTPBP8	2.51021e-08	-0.102154	0.104	0.161	0.000675247
LDHB	2.51388e-08	0.124362	0.432	0.414	0.000676234
PPIL4	2.55531e-08	-0.127504	0.269	0.347	0.00068738
PLEKHG3	2.56814e-08	0.132162	0.108	0.065	0.000690829
APPBP2	2.58087e-08	-0.157915	0.274	0.356	0.000694253
PRKCQ	2.64818e-08	-0.20416	0.739	0.8	0.000712361
SMAD4	2.74718e-08	-0.210427	0.29	0.367	0.000738992
AGO4	2.77234e-08	-0.193989	0.247	0.324	0.000745759
RPL18A	2.81788e-08	0.114086	0.998	0.997	0.000758009
TTC39B	3.06312e-08	0.159953	0.215	0.179	0.00082398
POLR3A	3.06845e-08	-0.129307	0.098	0.156	0.000825414
SCML4	3.07656e-08	0.186148	0.564	0.533	0.000827595
CD320	3.09443e-08	0.158452	0.267	0.226	0.000832402
ITSN2	3.15064e-08	-0.171044	0.623	0.698	0.000847523
PROK2	3.17196e-08	-0.135605	0.037	0.078	0.000853256
SUB1	3.18212e-08	0.16487	0.868	0.844	0.000855989
CCDC91	3.19574e-08	-0.216583	0.694	0.739	0.000859655
STK38L	3.22369e-08	-0.178211	0.143	0.208	0.000867173
AHNAK	3.24456e-08	0.20314	0.763	0.723	0.000872786
LDLR	3.30219e-08	-0.073569	0.089	0.137	0.000888288
ARFGEF1	3.42104e-08	-0.127622	0.612	0.696	0.000920259
MYSM1	3.44093e-08	-0.180771	0.25	0.329	0.000925611
BAX	3.46049e-08	0.163227	0.432	0.389	0.000930872
MAP3K2	3.50563e-08	-0.163925	0.564	0.646	0.000943015
RNF4	3.62149e-08	-0.137057	0.368	0.451	0.000974181
BAZ2A	3.64858e-08	-0.1718	0.289	0.371	0.000981468
STK39	3.82153e-08	0.192362	0.683	0.632	0.00102799
NDUFC2	3.8713e-08	0.139072	0.522	0.489	0.00104138
SCAF8	3.87816e-08	-0.17273	0.457	0.543	0.00104322
ZNF292	3.88725e-08	-0.168485	0.695	0.764	0.00104567
TXNDC16	3.91951e-08	-0.17529	0.137	0.202	0.00105435
LAIR2	3.93593e-08	-0.14756	0.135	0.199	0.00105876
AL158801.3	4.01861e-08	-0.0573688	0.024	0.055	0.00108101
ABCD2	4.14848e-08	0.132414	0.115	0.076	0.00111594
C3AR1	4.1616e-08	-0.0671876	0.022	0.053	0.00111947
DYNC1H1	4.21393e-08	-0.13228	0.52	0.606	0.00113355
AC114760.2	4.33609e-08	-0.128006	0.149	0.214	0.00116641
AC068282.1	4.43106e-08	-0.189671	0.262	0.34	0.00119195
ARFIP1	4.46908e-08	0.153626	0.161	0.106	0.00120218
FN3KRP	4.52806e-08	-0.111438	0.078	0.131	0.00121805
TMEM62	4.53249e-08	-0.153123	0.217	0.292	0.00121924
WDR7	4.64768e-08	0.195152	0.433	0.385	0.00125023
TMEM156	4.7028e-08	0.177351	0.222	0.166	0.00126505
TBC1D22A	4.90466e-08	-0.179052	0.609	0.679	0.00131935
AC011476.3	5.01628e-08	-0.164624	0.335	0.42	0.00134938
PPP6R3	5.05808e-08	-0.132003	0.623	0.704	0.00136062
FCHSD2	5.2505e-08	0.221201	0.439	0.38	0.00141239
ANO6	5.34697e-08	0.195848	0.294	0.236	0.00143833
MARCH6	5.59117e-08	-0.120968	0.55	0.634	0.00150403
SNTB2	5.59826e-08	0.174234	0.214	0.153	0.00150593
JAK2	5.64935e-08	0.211334	0.269	0.208	0.00151967
SLC25A16	5.95295e-08	-0.115475	0.194	0.261	0.00160134
MT-ND3	6.01062e-08	0.155525	1	1	0.00161686
PLEK	6.11549e-08	0.17901	0.649	0.614	0.00164507
SCO2	6.13326e-08	0.0959303	0.055	0.025	0.00164985
RSRC2	6.17613e-08	-0.126118	0.597	0.679	0.00166138
USP14	6.26492e-08	-0.0640506	0.323	0.391	0.00168526
SSH2	6.29492e-08	-0.198873	0.763	0.807	0.00169333
FAM120B	6.29885e-08	-0.132967	0.322	0.403	0.00169439
KLRC4	6.41596e-08	0.17232	0.295	0.231	0.00172589
BTBD7	6.44063e-08	-0.173606	0.272	0.352	0.00173253
RFX3	6.4979e-08	0.215244	0.462	0.41	0.00174794
ZNF791	6.51696e-08	-0.163838	0.207	0.279	0.00175306
PAPOLG	6.53987e-08	-0.160226	0.166	0.235	0.00175922
RABGGTB	6.68978e-08	-0.106499	0.15	0.214	0.00179955
BX890604.2	6.78586e-08	-0.100794	0.061	0.108	0.0018254
NEMF	6.85884e-08	-0.137356	0.509	0.595	0.00184503
RING1	6.90771e-08	-0.116474	0.099	0.156	0.00185817
NAPG	6.92671e-08	-0.157511	0.279	0.359	0.00186329
TMEM160	6.96945e-08	0.138572	0.412	0.379	0.00187478
EPB41L4A-AS1	7.11677e-08	-0.168773	0.234	0.309	0.00191441
ETV3	7.2444e-08	-0.139835	0.172	0.241	0.00194874
POLR1C	7.26934e-08	-0.132951	0.126	0.188	0.00195545
SLC15A4	7.29126e-08	-0.166261	0.253	0.33	0.00196135
ARHGEF7	7.38376e-08	-0.182735	0.29	0.369	0.00198623
IWS1	7.44939e-08	-0.174827	0.264	0.341	0.00200389
YIPF4	7.56673e-08	-0.127911	0.255	0.33	0.00203545
PIN4	7.62962e-08	0.160231	0.274	0.214	0.00205237
CHFR	7.8456e-08	-0.104347	0.287	0.361	0.00211047
B3GNTL1	7.9792e-08	-0.141821	0.09	0.144	0.00214641
ANXA2	8.01932e-08	0.171303	0.448	0.397	0.0021572
SS18	8.11948e-08	-0.149337	0.335	0.418	0.00218414
DNM2	8.24261e-08	-0.158098	0.356	0.44	0.00221726
ZNF654	8.33474e-08	-0.180192	0.215	0.288	0.00224205
ILRUN	8.42596e-08	-0.155044	0.267	0.346	0.00226658
PPP1R18	8.45209e-08	0.147794	0.323	0.288	0.00227361
IFNGR1	8.51813e-08	-0.190105	0.347	0.428	0.00229138
EIF2S2	8.61773e-08	0.173944	0.436	0.386	0.00231817
G3BP1	8.74862e-08	-0.167492	0.323	0.405	0.00235338
CERS5	8.79091e-08	-0.141831	0.22	0.294	0.00236475
AL157938.2	8.85023e-08	-0.170401	0.203	0.275	0.00238071
RPL19	9.04564e-08	0.0837234	0.994	0.998	0.00243328
CEP85L	9.06109e-08	0.180612	0.566	0.495	0.00243743
XIST	9.09164e-08	-0.222954	0.433	0.506	0.00244565
RPL32	9.16824e-08	0.107067	0.998	0.997	0.00246626
NUDC	9.19694e-08	0.151466	0.363	0.316	0.00247398
USP37	9.38561e-08	-0.136424	0.128	0.19	0.00252473
GLRX	9.62824e-08	0.162947	0.237	0.175	0.00259
BBC3	9.66192e-08	-0.113594	0.054	0.099	0.00259906
COX5B	9.68153e-08	0.103837	0.67	0.675	0.00260433
CSK	9.84571e-08	0.141987	0.331	0.292	0.00264849
LINC02591	9.90594e-08	0.134356	0.14	0.101	0.0026647
GALK2	1.0087e-07	0.153864	0.207	0.143	0.00271339
SENP6	1.05535e-07	-0.164441	0.598	0.675	0.0028389
RIPK1	1.05609e-07	-0.128463	0.35	0.431	0.00284088
TSPAN2	1.05851e-07	0.116437	0.094	0.057	0.0028474
RAB29	1.06091e-07	-0.157572	0.312	0.393	0.00285385
LAMTOR2	1.077e-07	0.120888	0.242	0.212	0.00289712
NUCKS1	1.07916e-07	-0.155328	0.601	0.68	0.00290293
PLCB1	1.09769e-07	-0.204426	0.438	0.521	0.00295278
SLC30A5	1.10077e-07	-0.168084	0.211	0.282	0.00296107
PWWP3A	1.11563e-07	0.122592	0.113	0.068	0.00300105
EPSTI1	1.13553e-07	0.194626	0.253	0.19	0.00305457
COPB1	1.17728e-07	-0.170623	0.365	0.447	0.0031669
MFSD6	1.18476e-07	-0.198013	0.323	0.397	0.00318701
CISD3	1.21739e-07	0.147536	0.23	0.187	0.00327479
UBE2V1	1.22299e-07	0.0853441	0.576	0.593	0.00328984
DENND1C	1.24845e-07	-0.127695	0.195	0.265	0.00335834
CRY1	1.27498e-07	-0.201084	0.337	0.418	0.00342971
MHENCR	1.28309e-07	-0.12002	0.076	0.127	0.00345152
MTIF3	1.28529e-07	0.161299	0.261	0.214	0.00345742
WDTC1	1.2987e-07	-0.125121	0.143	0.205	0.0034935
MAD1L1	1.31585e-07	0.174894	0.374	0.314	0.00353965
AP5Z1	1.36558e-07	-0.0579082	0.135	0.181	0.0036734
DBF4	1.37398e-07	-0.146821	0.361	0.443	0.00369601
SRP14	1.39791e-07	0.14264	0.915	0.912	0.00376037
KLF11	1.40817e-07	-0.0940757	0.041	0.081	0.00378798
TLK2	1.438e-07	-0.156462	0.322	0.403	0.00386821
RERE	1.44403e-07	0.216625	0.448	0.373	0.00388443
RPS15A	1.45903e-07	0.111504	0.997	0.997	0.00392479
RMND5A	1.45945e-07	-0.153821	0.233	0.307	0.00392592
CNOT4	1.46842e-07	-0.154798	0.517	0.6	0.00395006
BLOC1S1	1.50013e-07	0.16363	0.551	0.506	0.00403534
GTF3C2	1.52801e-07	-0.126522	0.115	0.173	0.00411036
CDK2AP2	1.54751e-07	0.155249	0.298	0.256	0.00416281
IFNLR1	1.56265e-07	-0.115188	0.041	0.08	0.00420352
TNFSF8	1.62122e-07	0.140417	0.144	0.105	0.00436108
PPP2R3C	1.62218e-07	-0.175843	0.319	0.394	0.00436367
STAU1	1.62471e-07	-0.155307	0.447	0.53	0.00437047
THEMIS2	1.62773e-07	-0.135773	0.088	0.141	0.0043786
UBE2O	1.62985e-07	-0.161242	0.168	0.234	0.00438431
STMN1	1.6355e-07	0.134738	0.158	0.124	0.00439948
MCM6	1.64647e-07	-0.134649	0.143	0.206	0.004429
L3MBTL3	1.64887e-07	0.164452	0.21	0.156	0.00443545
CXorf38	1.65416e-07	-0.140838	0.152	0.217	0.0044497
M6PR	1.66676e-07	0.153306	0.336	0.282	0.00448358
GIMAP7	1.673e-07	0.185293	0.548	0.487	0.00450037
OAS2	1.67399e-07	0.12731	0.121	0.082	0.00450304
KLHL18	1.68443e-07	-0.129189	0.179	0.247	0.00453112
SLC35A3	1.71906e-07	-0.137316	0.287	0.364	0.00462427
ST13	1.74334e-07	0.144943	0.459	0.431	0.00468958
LINC00649	1.78243e-07	0.151317	0.164	0.122	0.00479474
AHCYL2	1.82065e-07	0.205955	0.243	0.19	0.00489755
MALAT1	1.84069e-07	0.0759088	1	1	0.00495146
PPP6R2	1.84605e-07	-0.204931	0.433	0.507	0.00496588
NCOA5	1.84933e-07	-0.125416	0.257	0.33	0.0049747
PSMB2	1.85797e-07	0.131648	0.316	0.281	0.00499795
LARS	1.86497e-07	0.15845	0.252	0.203	0.00501676
SIGIRR	1.87876e-07	0.132093	0.373	0.346	0.00505386
UBE2K	1.9144e-07	-0.177442	0.535	0.615	0.00514973
ZNF383	1.92876e-07	-0.116038	0.085	0.137	0.00518835
AL133342.1	1.96094e-07	-0.0835411	0.043	0.083	0.00527494
SUGP1	1.9695e-07	-0.12156	0.113	0.171	0.00529795
EEF2	1.98031e-07	-0.131702	0.575	0.655	0.00532704
NUP160	1.9854e-07	-0.140724	0.229	0.302	0.00534072
XPO5	1.99891e-07	-0.109986	0.086	0.137	0.00537707
SETD5	2.009e-07	-0.167909	0.358	0.439	0.00540421
PHF21A	2.01062e-07	0.196292	0.495	0.449	0.00540858
CHURC1	2.01387e-07	0.150981	0.498	0.453	0.00541732
GP6	2.01941e-07	-0.12175	0.098	0.153	0.00543222
MYBL1	2.03091e-07	0.176799	0.667	0.626	0.00546314
ACSL4	2.05909e-07	-0.144192	0.244	0.318	0.00553896
LINC00861	2.09763e-07	0.177119	0.479	0.431	0.00564263
COMTD1	2.09964e-07	0.118725	0.115	0.073	0.00564802
TRIP12	2.10596e-07	-0.151591	0.489	0.571	0.00566504
TRMT10C	2.1071e-07	-0.0941893	0.192	0.256	0.00566811
REEP5	2.12824e-07	-0.157877	0.425	0.506	0.00572496
PRPF3	2.15035e-07	-0.127701	0.227	0.299	0.00578445
ITCH	2.18573e-07	-0.14015	0.657	0.731	0.00587963
NDUFA11	2.24721e-07	0.135917	0.494	0.469	0.006045
C5orf15	2.25398e-07	-0.11886	0.086	0.138	0.0060632
AL137779.2	2.27594e-07	-0.113115	0.134	0.193	0.00612229
AC243829.2	2.29697e-07	0.326684	0.333	0.304	0.00617884
ANXA4	2.31672e-07	0.153821	0.21	0.156	0.00623197
TBXAS1	2.3311e-07	0.104281	0.052	0.022	0.00627065
PPP3CA	2.38807e-07	0.199334	0.639	0.594	0.00642391
DCAF15	2.39516e-07	-0.121497	0.136	0.196	0.00644297
BSDC1	2.40065e-07	-0.118628	0.181	0.248	0.00645775
MRPS36	2.41073e-07	0.0757235	0.262	0.262	0.00648486
SNHG1	2.42506e-07	-0.145898	0.15	0.213	0.0065234
EVI2A	2.42776e-07	-0.156784	0.212	0.282	0.00653067
SENP7	2.42853e-07	0.172488	0.438	0.388	0.00653274
PIK3IP1	2.45626e-07	-0.120857	0.331	0.41	0.00660734
CLCN3	2.46108e-07	0.14102	0.149	0.102	0.00662029
AKAP9	2.48563e-07	-0.18042	0.621	0.69	0.00668633
TBL1X	2.49753e-07	-0.202669	0.374	0.451	0.00671835
PPP4R3A	2.51043e-07	-0.177665	0.484	0.559	0.00675307
CALHM6	2.51135e-07	0.100295	0.069	0.037	0.00675554
SLC2A3	2.5181e-07	-0.149567	0.384	0.465	0.00677369
CHORDC1	2.5498e-07	0.155989	0.354	0.313	0.00685897
ANP32A	2.65064e-07	0.162519	0.425	0.375	0.00713022
TNRC6C	2.676e-07	-0.153625	0.514	0.596	0.00719845
CRK	2.68037e-07	-0.119976	0.13	0.189	0.00721019
ASH2L	2.75063e-07	-0.0933084	0.107	0.157	0.00739918
KLHL20	2.75676e-07	-0.133649	0.271	0.346	0.00741567
RNF216	2.80958e-07	-0.130056	0.454	0.536	0.00755777
MIR4435-2HG	2.8148e-07	0.182276	0.318	0.275	0.00757182
AL158071.4	2.81497e-07	0.11449	0.101	0.064	0.00757226
TMF1	2.83558e-07	-0.174326	0.413	0.492	0.00762771
AC024028.1	2.87409e-07	0.0896397	0.055	0.027	0.0077313
LYAR	2.97538e-07	-0.177165	0.605	0.676	0.00800377
OTUD5	3.02255e-07	-0.139172	0.192	0.261	0.00813066
TNFAIP3	3.04434e-07	-0.124441	0.681	0.754	0.00818926
UNC50	3.11746e-07	0.107762	0.132	0.095	0.00838596
AGPAT4	3.15177e-07	-0.218361	0.372	0.447	0.00847825
CCDC112	3.16165e-07	0.13458	0.111	0.073	0.00850485
MAPK9	3.16643e-07	-0.166233	0.177	0.24	0.0085177
KHDRBS1	3.17757e-07	-0.128505	0.439	0.52	0.00854765
GFPT1	3.21166e-07	-0.154559	0.3	0.377	0.00863936
FAF2	3.21947e-07	-0.130698	0.203	0.271	0.00866039
IRF3	3.22281e-07	0.154522	0.287	0.226	0.00866936
OPRM1	3.22785e-07	0.134555	0.113	0.075	0.00868291
WWP2	3.33752e-07	-0.154652	0.376	0.456	0.00897794
CD70	3.36532e-07	0.106359	0.08	0.042	0.00905271
ELP4	3.37893e-07	0.116627	0.364	0.29	0.00908933
CHST7	3.3977e-07	-0.0776163	0.06	0.101	0.0091398
RBM33	3.40546e-07	-0.140745	0.58	0.658	0.00916067
GIMAP1	3.41962e-07	0.159288	0.248	0.19	0.00919877
ATP5MC2	3.46051e-07	0.133457	0.788	0.767	0.00930877
SPOPL	3.50517e-07	-0.124755	0.198	0.266	0.0094289
PRF1	3.54311e-07	0.117199	0.696	0.717	0.00953096
RC3H2	3.54535e-07	-0.165841	0.343	0.422	0.009537
ADGRG5	3.56123e-07	0.199869	0.33	0.264	0.0095797
SLFN11	3.60527e-07	-0.133388	0.157	0.22	0.00969819
SLK	3.60564e-07	-0.158008	0.24	0.312	0.00969918
KPNA5	3.60795e-07	-0.175538	0.265	0.338	0.00970538
MBTD1	3.63504e-07	-0.130538	0.229	0.298	0.00977825
SSBP4	3.65401e-07	0.156542	0.392	0.339	0.00982928
PER2	3.69253e-07	-0.114951	0.07	0.117	0.00993291
FBXO38	3.69941e-07	-0.14636	0.159	0.223	0.00995141
PIK3AP1	3.72333e-07	-0.166989	0.265	0.34	0.0100157
CCDC28B	3.74151e-07	0.106847	0.088	0.05	0.0100647
UNK	3.74373e-07	-0.133234	0.137	0.197	0.0100706
PIK3CD	3.84693e-07	-0.121283	0.335	0.412	0.0103483
SUGT1	3.87588e-07	0.133675	0.27	0.241	0.0104261
STX5	3.8879e-07	-0.17075	0.248	0.318	0.0104584
UBE2E1	3.89105e-07	-0.183973	0.273	0.347	0.0104669
GPATCH11	3.912e-07	0.134575	0.155	0.102	0.0105233
USP34	3.99382e-07	-0.115577	0.711	0.781	0.0107434
ANGEL2	4.01671e-07	-0.134847	0.195	0.263	0.010805
ZDHHC14	4.1151e-07	0.165278	0.152	0.103	0.0110696
CD226	4.21955e-07	0.205303	0.294	0.261	0.0113506
WIPF2	4.22818e-07	-0.152699	0.261	0.335	0.0113738
UBC	4.27131e-07	-0.135758	0.928	0.947	0.0114898
MARS	4.32013e-07	-0.123123	0.16	0.223	0.0116211
GRIPAP1	4.325e-07	-0.131628	0.131	0.19	0.0116343
PTCD3	4.40275e-07	-0.151384	0.198	0.265	0.0118434
NCBP1	4.41097e-07	-0.121458	0.217	0.284	0.0118655
CHMP5	4.47535e-07	0.133077	0.185	0.149	0.0120387
PHF1	4.47805e-07	-0.130786	0.139	0.199	0.012046
SNHG12	4.48829e-07	-0.1257	0.148	0.209	0.0120735
SPATA6L	4.4946e-07	-0.0843076	0.026	0.058	0.0120905
TDRD3	4.51983e-07	0.195628	0.299	0.241	0.0121583
ADAM9	4.69656e-07	-0.0682457	0.05	0.085	0.0126337
TMEM184C	4.74938e-07	-0.123929	0.1	0.153	0.0127758
SFT2D1	4.7674e-07	0.146237	0.285	0.242	0.0128243
SH2D3C	4.79059e-07	0.123888	0.118	0.072	0.0128867
USPL1	4.86067e-07	-0.12148	0.295	0.369	0.0130752
STAM2	4.91489e-07	-0.110283	0.146	0.205	0.013221
DENND1A	5.00216e-07	0.188011	0.361	0.292	0.0134558
ZNF184	5.0376e-07	-0.102629	0.065	0.11	0.0135511
USP28	5.09855e-07	0.159493	0.358	0.301	0.0137151
MNAT1	5.18797e-07	-0.184305	0.445	0.52	0.0139556
MRPL14	5.20995e-07	0.131399	0.186	0.134	0.0140148
WAC-AS1	5.23477e-07	-0.13433	0.138	0.197	0.0140815
MAP3K8	5.37852e-07	0.18631	0.531	0.479	0.0144682
GABARAPL2	5.47424e-07	0.140433	0.414	0.366	0.0147257
VKORC1	5.51804e-07	0.109795	0.145	0.111	0.0148435
CROCC	5.54247e-07	0.172183	0.246	0.21	0.0149092
SFSWAP	5.56631e-07	-0.15729	0.355	0.432	0.0149734
SUMO3	5.61277e-07	-0.124247	0.207	0.274	0.0150984
SUCO	5.67824e-07	-0.146973	0.372	0.451	0.0152745
OSER1	5.71613e-07	-0.0786706	0.224	0.281	0.0153764
WAPL	5.72944e-07	-0.164076	0.374	0.452	0.0154122
EIF4G3	5.73255e-07	0.16859	0.673	0.649	0.0154206
PA2G4	5.79554e-07	0.0888516	0.43	0.43	0.01559
NDUFAF7	5.81897e-07	-0.12587	0.135	0.194	0.015653
SINHCAF	5.83409e-07	-0.160689	0.173	0.233	0.0156937
SDF2	5.87415e-07	0.0866424	0.201	0.187	0.0158015
PFDN5	5.90301e-07	0.1179	0.951	0.952	0.0158791
VAPB	6.10185e-07	-0.146934	0.137	0.196	0.016414
HNRNPA3	6.23166e-07	-0.137649	0.77	0.83	0.0167632
LYSMD3	6.2434e-07	-0.119703	0.173	0.236	0.0167948
ANXA5	6.38992e-07	0.162282	0.356	0.309	0.0171889
FCGR3A	6.39331e-07	-0.115176	0.369	0.444	0.017198
ACTN4	6.48301e-07	-0.173533	0.485	0.558	0.0174393
STOML2	6.76788e-07	0.106745	0.153	0.118	0.0182056
ATP2A2	6.8601e-07	-0.155882	0.204	0.272	0.0184537
GLUL	6.94333e-07	0.12634	0.13	0.094	0.0186775
ZNF586	7.00039e-07	-0.105059	0.106	0.159	0.0188311
CDK11A	7.00054e-07	-0.147353	0.348	0.426	0.0188315
DYNC1I2	7.12738e-07	0.157691	0.304	0.258	0.0191726
MTERF4	7.33632e-07	-0.120465	0.236	0.305	0.0197347
PSMA5	7.47371e-07	0.154863	0.457	0.408	0.0201043
DHX29	7.65536e-07	-0.113005	0.204	0.269	0.0205929
SIRT1	7.70178e-07	-0.117125	0.177	0.24	0.0207178
IFRD1	7.74909e-07	-0.245709	0.287	0.34	0.020845
EFNA5	7.77883e-07	0.151675	0.182	0.126	0.020925
TOX4	7.78195e-07	-0.141849	0.286	0.36	0.0209334
SYF2	7.80656e-07	-0.152881	0.575	0.652	0.0209997
CDC40	7.81964e-07	-0.135183	0.355	0.432	0.0210348
GPR174	7.85253e-07	0.158919	0.43	0.389	0.0211233
HEATR1	7.99717e-07	-0.0994115	0.167	0.226	0.0215124
HP1BP3	8.08578e-07	0.154625	0.69	0.649	0.0217508
NSUN4	8.18167e-07	-0.0831894	0.068	0.111	0.0220087
BCL2L1	8.19594e-07	0.132643	0.139	0.095	0.0220471
KDM3B	8.24652e-07	-0.166619	0.327	0.403	0.0221831
GTF2IRD2	8.35905e-07	-0.0839851	0.069	0.112	0.0224858
NDUFS5	8.61574e-07	-0.150675	0.626	0.695	0.0231763
FAM168A	8.62641e-07	0.181825	0.239	0.182	0.023205
RNF41	8.65064e-07	-0.0822014	0.074	0.118	0.0232702
GAK	8.92063e-07	-0.121147	0.263	0.334	0.0239965
FKBP2	9.03454e-07	0.106145	0.097	0.061	0.0243029
RGS9	9.13741e-07	0.132054	0.173	0.138	0.0245796
SEC31A	9.41286e-07	-0.155329	0.39	0.467	0.0253206
SLC9A9	9.52993e-07	0.199841	0.452	0.383	0.0256355
SLC20A2	9.61414e-07	-0.135672	0.232	0.3	0.025862
TNRC18	9.70574e-07	-0.114572	0.174	0.236	0.0261085
PHPT1	9.75564e-07	0.160043	0.299	0.241	0.0262427
SAE1	9.84969e-07	0.128436	0.194	0.164	0.0264957
MRPS33	9.85061e-07	0.128582	0.141	0.096	0.0264981
RBCK1	9.87207e-07	0.147377	0.31	0.256	0.0265559
SLC9A3R1	9.91762e-07	0.138613	0.487	0.453	0.0266784
ARL15	9.94642e-07	0.176711	0.719	0.662	0.0267559
AC016831.7	9.99237e-07	-0.217884	0.295	0.352	0.0268795
DNAJA3	1.00782e-06	0.108884	0.091	0.052	0.0271103
VMA21	1.00976e-06	0.114653	0.153	0.118	0.0271626
DDX27	1.01292e-06	-0.153264	0.298	0.371	0.0272476
LINC02391	1.02561e-06	0.0864748	0.051	0.022	0.0275888
CNPY3	1.02592e-06	0.122648	0.264	0.229	0.0275971
WDFY2	1.0392e-06	-0.19148	0.234	0.298	0.0279544
CCDC84	1.04734e-06	-0.133985	0.212	0.28	0.0281734
DOCK3	1.07111e-06	0.171124	0.101	0.06	0.0288128
BLK	1.07805e-06	-0.103298	0.023	0.053	0.0289996
DNASE1	1.08286e-06	0.100626	0.079	0.045	0.029129
F11R	1.08431e-06	-0.0666441	0.036	0.069	0.029168
S1PR5	1.08891e-06	-0.0794345	0.287	0.349	0.0292917
CNPY2	1.09236e-06	0.13141	0.338	0.302	0.0293845
WDR37	1.10034e-06	-0.190658	0.373	0.445	0.029599
PALM2-AKAP2	1.10461e-06	0.116892	0.114	0.072	0.0297139
DLEU1	1.11367e-06	0.270961	0.248	0.189	0.0299576
LRPAP1	1.1375e-06	0.0553203	0.333	0.344	0.0305987
DMTF1	1.14066e-06	-0.141065	0.354	0.43	0.0306837
TIMM17A	1.14497e-06	-0.118689	0.203	0.268	0.0307998
DENND6A-AS1	1.15212e-06	-0.118203	0.115	0.168	0.0309921
AC026470.2	1.16056e-06	-0.0991614	0.048	0.088	0.0312191
PTGER4	1.17185e-06	-0.145477	0.301	0.375	0.0315226
AL021155.5	1.17953e-06	0.0928469	0.116	0.097	0.0317293
ZNF317	1.18491e-06	-0.0966258	0.097	0.146	0.031874
NDUFA8	1.18964e-06	0.115455	0.127	0.087	0.0320013
GZMK	1.21365e-06	0.3046	0.266	0.23	0.0326471
ITM2B	1.2262e-06	0.0721682	0.854	0.876	0.0329847
CCSER1	1.23581e-06	-0.0625186	0.041	0.074	0.0332432
SNRPA1	1.2375e-06	-0.15837	0.361	0.435	0.0332888
PYURF	1.24649e-06	0.135647	0.312	0.266	0.0335305
ERH	1.25396e-06	0.104709	0.46	0.443	0.0337315
ZDHHC6	1.26643e-06	-0.109112	0.17	0.23	0.0340669
TESPA1	1.27586e-06	0.143784	0.152	0.104	0.0343207
AC098829.1	1.28238e-06	-0.0936486	0.072	0.115	0.034496
CCDC50	1.30868e-06	0.0888915	0.061	0.032	0.0352035
NDUFC1	1.30947e-06	0.103635	0.326	0.312	0.0352247
SF3B3	1.31136e-06	-0.135509	0.162	0.223	0.0352755
CHD8	1.31166e-06	-0.0897753	0.312	0.381	0.0352836
RNF2	1.3335e-06	-0.110578	0.161	0.221	0.0358711
SMURF1	1.33598e-06	-0.190161	0.232	0.298	0.0359379
SLC7A1	1.33931e-06	-0.145485	0.139	0.198	0.0360273
DDX19B	1.35277e-06	-0.124609	0.159	0.219	0.0363895
SEM1	1.36091e-06	0.0992465	0.532	0.527	0.0366086
NCOR1	1.36757e-06	-0.152603	0.67	0.732	0.0367876
PYHIN1	1.36995e-06	0.150874	0.806	0.772	0.0368518
LAMTOR1	1.37068e-06	0.113162	0.351	0.325	0.0368714
AC027097.2	1.37155e-06	0.15992	0.149	0.098	0.0368946
TRIM23	1.39937e-06	-0.122335	0.124	0.178	0.0376431
ARF4	1.41398e-06	-0.145908	0.352	0.427	0.038036
DDX3X	1.43956e-06	-0.164697	0.61	0.679	0.0387241
AC243829.1	1.44037e-06	0.131373	0.151	0.116	0.0387459
ARF6	1.44124e-06	0.12136	0.53	0.516	0.0387693
RINT1	1.45659e-06	-0.112579	0.172	0.232	0.0391823
ATP2B1-AS1	1.48367e-06	0.092699	0.09	0.065	0.0399108
RLF	1.49256e-06	-0.135493	0.494	0.571	0.0401499
ERAP2	1.49418e-06	0.161942	0.303	0.259	0.0401934
CDKAL1	1.49538e-06	-0.179334	0.682	0.722	0.0402258
OSBPL3	1.50956e-06	0.172159	0.349	0.299	0.0406072
CHD9	1.53019e-06	0.180729	0.424	0.363	0.0411622
HIST1H1E	1.53147e-06	0.104452	0.252	0.249	0.0411966
BOD1L1	1.53681e-06	-0.166694	0.506	0.578	0.0413401
DDX46	1.54506e-06	-0.144479	0.553	0.627	0.0415621
RBFOX2	1.56155e-06	0.104124	0.103	0.063	0.0420057
SDF2L1	1.56236e-06	0.131119	0.318	0.279	0.0420275
SIPA1	1.57443e-06	-0.159234	0.278	0.349	0.0423522
HAUS3	1.58098e-06	-0.114314	0.163	0.224	0.0425283
NECAP1	1.5826e-06	-0.107634	0.246	0.313	0.0425718
ITGB7	1.59225e-06	0.14671	0.277	0.216	0.0428314
TTN	1.59676e-06	0.141553	0.118	0.077	0.0429528
KDM5B	1.6033e-06	-0.153765	0.127	0.181	0.0431289
TMED4	1.62516e-06	-0.153091	0.265	0.33	0.0437168
WDR48	1.6361e-06	-0.140909	0.326	0.4	0.0440111
ERO1B	1.65594e-06	-0.131331	0.259	0.329	0.0445448
SIRPG	1.69709e-06	0.101973	0.071	0.043	0.0456517
CITED2	1.73156e-06	0.0778554	0.122	0.113	0.0465789
WBP11	1.74068e-06	-0.120748	0.378	0.452	0.0468243
CORO7	1.74502e-06	0.0228893	0.392	0.44	0.046941
CISD1	1.75169e-06	0.108663	0.121	0.087	0.0471205
RASA1	1.76817e-06	0.11824	0.348	0.336	0.0475638
HDGF	1.80713e-06	-0.113301	0.137	0.193	0.0486118
CDC25B	1.84607e-06	0.0935064	0.21	0.197	0.0496594
RREB1	1.84749e-06	-0.133132	0.258	0.328	0.0496975
ADAM8	1.86536e-06	0.110289	0.161	0.136	0.0501782
RGS10	1.86857e-06	0.154259	0.345	0.289	0.0502647
ITGB1	1.87211e-06	0.233441	0.665	0.625	0.0503597
APTX	1.90512e-06	-0.0610872	0.159	0.207	0.0512477
HLA-DRA	1.91361e-06	0.166301	0.158	0.108	0.0514762
FKBP4	1.91758e-06	0.0942114	0.083	0.055	0.051583
ADNP2	1.91912e-06	-0.152555	0.197	0.261	0.0516244
UNKL	1.95184e-06	-0.131066	0.107	0.158	0.0525046
AC090825.1	1.9646e-06	0.133027	0.116	0.082	0.0528478
EIF4H	1.96769e-06	-0.0267908	0.319	0.364	0.0529309
GTF2F2	1.98953e-06	-0.113355	0.264	0.334	0.0535185
ARHGEF12	1.99828e-06	0.160809	0.167	0.118	0.0537538
CCT4	2.02884e-06	0.127061	0.404	0.37	0.0545758
MRPL41	2.03758e-06	0.134007	0.389	0.361	0.0548108
HNRNPA0	2.04014e-06	-0.105558	0.334	0.405	0.0548799
SECISBP2L	2.04965e-06	-0.171405	0.301	0.372	0.0551357
GNAL	2.06325e-06	-0.152711	0.057	0.098	0.0555015
PURB	2.09622e-06	-0.0886707	0.094	0.14	0.0563883
ZNHIT1	2.09978e-06	0.145605	0.345	0.305	0.0564841
HDAC4	2.10254e-06	0.132472	0.29	0.271	0.0565584
CERT1	2.12219e-06	-0.106955	0.345	0.415	0.057087
ARPC3	2.12268e-06	0.126578	0.874	0.855	0.0571002
RNF34	2.1511e-06	-0.127159	0.253	0.321	0.0578645
FLI1	2.2338e-06	0.170167	0.459	0.403	0.0600891
CCNT2	2.25211e-06	-0.0741021	0.318	0.379	0.0605819
PCF11	2.27347e-06	0.143257	0.305	0.27	0.0611563
ZNF217	2.28935e-06	-0.149554	0.307	0.378	0.0615836
LEF1	2.30791e-06	0.149964	0.131	0.093	0.0620828
TMEM65	2.31056e-06	0.163023	0.194	0.141	0.0621539
ZZEF1	2.32819e-06	-0.132226	0.373	0.447	0.0626284
NDC80	2.34046e-06	0.0893421	0.065	0.033	0.0629583
HACD3	2.36181e-06	-0.159848	0.212	0.277	0.0635327
SH3KBP1	2.38131e-06	0.0970259	0.829	0.838	0.0640571
LUZP1	2.38994e-06	-0.152097	0.217	0.282	0.0642895
IFNG	2.39825e-06	0.231906	0.166	0.128	0.0645128
RBM34	2.40825e-06	-0.100322	0.092	0.14	0.064782
UFC1	2.41932e-06	0.142285	0.505	0.463	0.0650798
TOMM6	2.44277e-06	0.12004	0.583	0.559	0.0657104
TMC6	2.44392e-06	-0.0353159	0.318	0.368	0.0657415
EP400	2.4766e-06	-0.149089	0.256	0.325	0.0666204
MT-ND4	2.48272e-06	-0.09527	1	1	0.0667852
SEC61B	2.49026e-06	0.120104	0.68	0.666	0.0669879
C1GALT1C1	2.49937e-06	0.0912243	0.07	0.039	0.0672332
SETDB1	2.55503e-06	-0.129355	0.111	0.16	0.0687303
KLRG1	2.55556e-06	0.114182	0.731	0.725	0.0687446
PRKACB	2.5597e-06	0.141972	0.689	0.641	0.0688561
TMBIM1	2.56182e-06	-0.059813	0.1	0.14	0.068913
MIA3	2.57738e-06	-0.131321	0.312	0.384	0.0693315
NLRC3	2.62014e-06	-0.132396	0.345	0.419	0.0704818
CD3G	2.6428e-06	0.13189	0.884	0.87	0.0710914
HSPD1	2.65847e-06	0.161996	0.4	0.346	0.0715129
LINC00299	2.66362e-06	0.157807	0.156	0.107	0.0716515
LINC01138	2.66387e-06	0.136883	0.405	0.378	0.0716582
ZRANB1	2.67659e-06	-0.135979	0.147	0.204	0.0720002
AREL1	2.71537e-06	-0.140162	0.212	0.277	0.0730436
CLK4	2.71899e-06	-0.119234	0.201	0.264	0.0731407
CSNK2A1	2.72286e-06	-0.121594	0.274	0.344	0.073245
CATSPERB	2.7286e-06	0.134855	0.14	0.095	0.0733994
LDAH	2.73704e-06	0.141795	0.135	0.088	0.0736264
SARNP	2.75486e-06	-0.114894	0.406	0.48	0.0741058
TMEM140	2.76207e-06	0.110777	0.156	0.106	0.0742996
MPLKIP	2.7701e-06	0.124104	0.156	0.116	0.0745157
REXO2	2.77125e-06	0.119233	0.211	0.171	0.0745467
HNRNPA1	2.79823e-06	-0.12256	0.775	0.832	0.0752724
SNRK	2.80179e-06	-0.123944	0.542	0.617	0.075368
RBM4	2.80511e-06	-0.0381921	0.401	0.457	0.0754574
PDCD6	2.81426e-06	0.109677	0.376	0.353	0.0757036
RO60	2.8162e-06	-0.141634	0.364	0.438	0.0757557
TUBB2A	2.83754e-06	-0.0981215	0.048	0.086	0.0763299
HIF1A-AS3	2.85935e-06	-0.061952	0.081	0.12	0.0769165
SH2D1A	2.86031e-06	-0.172139	0.305	0.376	0.0769422
DOCK2	2.87002e-06	0.148114	0.757	0.722	0.0772035
PTEN	2.88738e-06	0.156708	0.444	0.402	0.0776706
ZBTB4	2.9016e-06	-0.112776	0.14	0.196	0.0780531
RNF144A	2.92425e-06	0.136514	0.179	0.147	0.0786624
GATAD2A	2.93192e-06	-0.115895	0.437	0.51	0.0788687
MED1	2.9655e-06	-0.116702	0.168	0.228	0.0797719
RNF44	3.04516e-06	-0.0906981	0.134	0.186	0.0819149
MICOS10	3.07741e-06	0.133822	0.512	0.47	0.0827824
TLE3	3.09199e-06	-0.0704899	0.091	0.133	0.0831744
PPIG	3.10716e-06	-0.146659	0.551	0.623	0.0835827
ACBD3	3.12039e-06	-0.151024	0.305	0.374	0.0839384
BRD2	3.16581e-06	-0.102485	0.36	0.432	0.0851603
TEX264	3.18615e-06	0.122421	0.224	0.183	0.0857073
KPNA6	3.19487e-06	-0.077151	0.313	0.374	0.085942
USP12	3.21942e-06	-0.150549	0.245	0.312	0.0866025
RHOQ	3.2277e-06	-0.157111	0.15	0.204	0.0868253
TMEM263	3.25253e-06	-0.148986	0.162	0.219	0.0874931
SUPT3H	3.27015e-06	0.191325	0.427	0.36	0.087967
KCTD9	3.27043e-06	-0.113062	0.126	0.178	0.0879746
PELI2	3.29126e-06	-0.178487	0.169	0.229	0.088535
C12orf75	3.33002e-06	0.146415	0.743	0.719	0.0895776
ESYT1	3.33855e-06	-0.0855824	0.14	0.189	0.089807
SLFN12L	3.3455e-06	-0.148958	0.751	0.804	0.089994
ITGB3BP	3.34954e-06	0.13654	0.161	0.126	0.0901026
S100B	3.40193e-06	-0.259752	0.026	0.056	0.0915119
AC087190.1	3.41082e-06	-0.0621491	0.065	0.101	0.091751
SHISAL2A	3.4573e-06	-0.117851	0.12	0.173	0.0930014
EML3	3.46029e-06	-0.0731271	0.034	0.067	0.0930819
CIAO2B	3.4957e-06	0.125374	0.411	0.374	0.0940343
PAN3	3.50588e-06	-0.162168	0.73	0.774	0.0943082
ABI1	3.5874e-06	-0.124654	0.575	0.646	0.0965011
AC068587.4	3.61208e-06	-0.201578	0.307	0.376	0.097165
AC004687.1	3.65868e-06	-0.145439	0.18	0.241	0.0984186
TRAF3	3.66632e-06	-0.13897	0.353	0.425	0.098624
RPS6KB1	3.67736e-06	-0.110381	0.283	0.35	0.0989211
COA6	3.70395e-06	0.12166	0.143	0.098	0.0996363
HLA-E	3.72067e-06	-0.0863775	0.959	0.977	0.100086
NCBP3	3.75532e-06	-0.137469	0.225	0.291	0.101018
PPP2R2D	3.79977e-06	-0.167182	0.308	0.375	0.102214
TMEM259	3.85616e-06	-0.103758	0.173	0.231	0.103731
ZFYVE27	3.86168e-06	-0.112823	0.172	0.231	0.103879
DSTYK	3.88206e-06	-0.151746	0.155	0.211	0.104427
THADA	3.9068e-06	0.177642	0.403	0.358	0.105093
CDKN1B	3.92264e-06	-0.142982	0.264	0.333	0.105519
GPR68	3.96156e-06	0.101961	0.095	0.057	0.106566
ATP5ME	3.96408e-06	0.123625	0.703	0.672	0.106634
LINC02649	4.01766e-06	-0.102704	0.036	0.07	0.108075
NDUFAB1	4.02006e-06	0.139153	0.369	0.314	0.10814
TGIF2	4.02946e-06	-0.126974	0.122	0.175	0.108392
FNBP4	4.03904e-06	-0.133877	0.495	0.57	0.10865
UBE3A	4.04236e-06	-0.157796	0.494	0.563	0.108739
SPTY2D1	4.08217e-06	-0.141274	0.294	0.364	0.10981
AKR1A1	4.12297e-06	0.0921043	0.134	0.106	0.110908
AC006160.1	4.13103e-06	-0.0601027	0.04	0.072	0.111125
SLU7	4.15172e-06	-0.119097	0.254	0.321	0.111681
MTR	4.21651e-06	-0.147861	0.332	0.403	0.113424
YPEL3	4.25062e-06	-0.126089	0.368	0.441	0.114342
LINC02316	4.2881e-06	0.0889162	0.061	0.033	0.11535
ZBTB49	4.36836e-06	-0.123204	0.097	0.141	0.117509
PARP6	4.3728e-06	-0.0848228	0.083	0.125	0.117628
PCCA	4.37654e-06	0.174481	0.358	0.31	0.117729
ARHGAP31	4.40319e-06	-0.119433	0.065	0.107	0.118446
NDUFB10	4.41281e-06	0.117694	0.473	0.443	0.118705
MOAP1	4.46404e-06	-0.0930638	0.135	0.187	0.120083
TIAM2	4.54211e-06	0.157375	0.191	0.149	0.122183
ATP5MC1	4.59403e-06	0.117194	0.291	0.255	0.123579
TCF7L2	4.60376e-06	-0.150875	0.14	0.195	0.123841
NXT1	4.61688e-06	-0.12302	0.135	0.19	0.124194
SUPT4H1	4.62715e-06	0.0697491	0.283	0.284	0.12447
ETF1	4.63505e-06	-0.137992	0.304	0.374	0.124683
RPL23A	4.65494e-06	0.0840036	0.996	0.997	0.125218
LONP1	4.67759e-06	-0.0845142	0.083	0.126	0.125827
HSD17B10	4.70505e-06	0.0852027	0.178	0.159	0.126566
PROSER1	4.80145e-06	-0.0801843	0.115	0.161	0.129159
NCKAP1L	4.80224e-06	-0.14439	0.371	0.443	0.12918
P2RY10	4.80785e-06	-0.122155	0.186	0.247	0.129331
TCF12	4.84946e-06	0.166413	0.694	0.659	0.13045
ATAD2B	4.85164e-06	-0.14293	0.547	0.618	0.130509
DENND6A	4.85838e-06	-0.165402	0.372	0.441	0.13069
MBOAT1	4.86409e-06	0.106619	0.08	0.049	0.130844
NBEAL2	4.89657e-06	-0.0889232	0.117	0.166	0.131718
RNF145	4.93887e-06	-0.172324	0.329	0.396	0.132856
XPC	4.94692e-06	-0.120235	0.279	0.347	0.133072
TMEM161B	4.97133e-06	-0.122522	0.257	0.324	0.133729
SAMD4B	4.97822e-06	-0.112619	0.125	0.178	0.133914
GPBP1L1	5.00271e-06	-0.156239	0.402	0.475	0.134573
KANSL1L	5.12104e-06	0.130468	0.127	0.087	0.137756
AC008771.1	5.12434e-06	-0.0974363	0.053	0.091	0.137845
KIF9-AS1	5.13139e-06	-0.126338	0.079	0.123	0.138035
NUS1	5.17604e-06	-0.122421	0.24	0.305	0.139235
AC074032.1	5.21598e-06	-0.133798	0.243	0.309	0.14031
IL17RA	5.27891e-06	-0.0221224	0.142	0.175	0.142003
CTCF	5.28118e-06	-0.142482	0.3	0.37	0.142064
EIF2B3	5.28353e-06	0.140142	0.161	0.113	0.142127
MGAT1	5.40283e-06	-0.124144	0.155	0.211	0.145336
DDN-AS1	5.41053e-06	-0.0743512	0.033	0.065	0.145543
CCDC47	5.47926e-06	-0.12591	0.267	0.334	0.147392
POLR2F	5.50806e-06	0.135753	0.326	0.272	0.148167
MFSD11	5.51461e-06	-0.113928	0.141	0.195	0.148343
FASTKD2	5.57528e-06	-0.0719114	0.188	0.239	0.149975
ATP5PF	5.69952e-06	0.124456	0.547	0.512	0.153317
RPLP1	5.71769e-06	0.101327	0.997	0.999	0.153806
FUT8	5.71848e-06	0.182162	0.271	0.221	0.153827
KIAA1143	5.81959e-06	0.0429193	0.275	0.288	0.156547
SCAI	5.84754e-06	0.143313	0.173	0.133	0.157299
SNRPB	6.00957e-06	-0.100375	0.555	0.626	0.161658
CUL5	6.01437e-06	-0.140569	0.409	0.482	0.161786
BIRC3	6.01476e-06	-0.0770072	0.257	0.316	0.161797
TBC1D16	6.01733e-06	-0.0742194	0.033	0.064	0.161866
SPEN	6.03869e-06	-0.146082	0.287	0.355	0.162441
API5	6.04679e-06	-0.130888	0.277	0.345	0.162659
STN1	6.08807e-06	0.109062	0.126	0.089	0.163769
WDR36	6.10678e-06	-0.00637135	0.15	0.178	0.164272
MBD4	6.11914e-06	-0.0797417	0.247	0.305	0.164605
RALA	6.12879e-06	-0.163988	0.204	0.261	0.164864
SIRT5	6.14568e-06	0.0839646	0.063	0.033	0.165319
DEF6	6.179e-06	-0.105421	0.269	0.334	0.166215
BUD23	6.17935e-06	-0.115585	0.28	0.348	0.166225
CTSO	6.21037e-06	-0.0769466	0.09	0.132	0.167059
RRM1	6.24773e-06	-0.152055	0.186	0.245	0.168064
GGCT	6.27788e-06	0.106566	0.112	0.071	0.168875
PGM3	6.27859e-06	-0.0678263	0.056	0.092	0.168894
RPL7A	6.43244e-06	0.0980645	0.993	0.995	0.173033
STIM2	6.52771e-06	0.149489	0.563	0.515	0.175595
CHD2	6.53078e-06	-0.13607	0.725	0.781	0.175678
CARD11	6.68705e-06	0.148295	0.633	0.575	0.179882
MED23	6.76944e-06	-0.154667	0.295	0.361	0.182098
MAPKAPK5-AS1	6.82518e-06	0.115486	0.173	0.133	0.183597
UBR4	6.82691e-06	-0.112061	0.331	0.399	0.183644
MAFF	6.83126e-06	-0.0587572	0.097	0.135	0.183761
C4orf19	6.83147e-06	-0.0773262	0.044	0.078	0.183766
Z93241.1	6.83716e-06	0.0811461	0.073	0.056	0.18392
CRIP1	6.85683e-06	0.180572	0.856	0.813	0.184449
UHRF1BP1	6.90648e-06	-0.117436	0.132	0.186	0.185784
NEDD1	6.95766e-06	-0.116383	0.162	0.219	0.187161
FAM91A1	6.97808e-06	-0.150154	0.217	0.276	0.18771
MAPKAPK2	7.00211e-06	-0.128971	0.304	0.373	0.188357
AP005482.1	7.03411e-06	0.0678548	0.057	0.045	0.189218
CIB1	7.04231e-06	-0.130171	0.584	0.652	0.189438
MT-ND5	7.07066e-06	0.124534	0.988	0.989	0.190201
HMGB2	7.08292e-06	-0.175484	0.419	0.485	0.190531
FOXO3	7.11976e-06	-0.176208	0.199	0.256	0.191522
ZFAND5	7.16003e-06	-0.109021	0.255	0.319	0.192605
MLLT3	7.26281e-06	0.18817	0.382	0.323	0.19537
ITGA6	7.31063e-06	0.0854195	0.085	0.065	0.196656
AC090152.1	7.31206e-06	0.102219	0.088	0.057	0.196694
IL7R	7.32721e-06	0.227981	0.46	0.425	0.197102
FCHO2	7.36199e-06	-0.0870652	0.099	0.142	0.198037
VOPP1	7.37667e-06	0.171958	0.501	0.445	0.198433
BLOC1S6	7.3875e-06	-0.110068	0.264	0.329	0.198724
EFR3A	7.41425e-06	-0.116345	0.502	0.575	0.199443
MBTPS1	7.50328e-06	-0.104927	0.304	0.372	0.201838
YY1AP1	7.52769e-06	-0.146486	0.228	0.29	0.202495
CDYL	7.53778e-06	0.144679	0.38	0.316	0.202766
PIAS1	7.6213e-06	-0.105485	0.677	0.742	0.205013
TBCB	7.63506e-06	0.122444	0.364	0.325	0.205383
GON4L	7.70842e-06	-0.1423	0.4	0.472	0.207357
CAMK4	7.74923e-06	-0.235307	0.227	0.289	0.208454
CNST	7.75425e-06	-0.107847	0.243	0.307	0.208589
PRKCB	7.82003e-06	0.129759	0.887	0.861	0.210359
TMBIM4	7.82332e-06	0.143821	0.542	0.493	0.210447
SERINC1	7.83437e-06	-0.125802	0.518	0.59	0.210745
SNHG15	7.84644e-06	-0.121142	0.194	0.254	0.211069
MCTP2	7.85556e-06	-0.169808	0.669	0.703	0.211315
HLA-DPA1	7.86533e-06	0.1475	0.498	0.443	0.211577
MTLN	7.86777e-06	0.131279	0.205	0.153	0.211643
PMS1	7.88569e-06	0.126014	0.179	0.133	0.212125
TMEM238	7.91427e-06	0.0824507	0.141	0.122	0.212894
SLMAP	7.93047e-06	0.151178	0.453	0.41	0.21333
PRPSAP1	7.93729e-06	0.102312	0.12	0.082	0.213513
HCLS1	7.95286e-06	-0.151435	0.554	0.623	0.213932
RAB5A	8.02507e-06	-0.0811636	0.316	0.379	0.215874
PLXNC1	8.04092e-06	0.131326	0.155	0.12	0.216301
PREP	8.21014e-06	0.163607	0.283	0.239	0.220853
HEBP2	8.26573e-06	0.00821021	0.204	0.227	0.222348
ATP5PO	8.4063e-06	0.0113351	0.389	0.422	0.22613
IFI35	8.41019e-06	0.0869198	0.15	0.131	0.226234
UBAP1	8.48094e-06	-0.156304	0.376	0.44	0.228137
PXN	8.72437e-06	0.0356238	0.317	0.341	0.234686
FCRL3	8.80377e-06	0.153104	0.228	0.186	0.236821
COX6A1	8.94913e-06	0.12532	0.642	0.609	0.240732
FGD3	9.08056e-06	-0.1409	0.373	0.444	0.244267
PRPF40A	9.09001e-06	-0.113997	0.497	0.569	0.244521
TMEM123	9.13841e-06	-0.158795	0.275	0.338	0.245823
UQCRB	9.15604e-06	0.079209	0.86	0.874	0.246297
AC005920.2	9.25181e-06	-0.062768	0.043	0.075	0.248874
CYTH3	9.32394e-06	-0.166833	0.142	0.188	0.250814
RPL13	9.35613e-06	0.0747181	1	1	0.25168
AC016831.1	9.4897e-06	-0.0908941	0.048	0.083	0.255273
ZBTB21	9.58894e-06	-0.091256	0.116	0.163	0.257942
ELOVL5	9.61494e-06	-0.150422	0.356	0.422	0.258642
EIF1AX	9.67099e-06	-0.160703	0.523	0.587	0.26015
CCDC30	9.80481e-06	0.0929779	0.06	0.03	0.263749
SH3BP1	9.89512e-06	0.118953	0.167	0.12	0.266179
POLR3F	9.94708e-06	-0.0919093	0.07	0.111	0.267576
SPON2	1.0135e-05	0.132176	0.39	0.374	0.272631
CDC73	1.01357e-05	-0.11985	0.443	0.515	0.272649
MLXIP	1.02946e-05	-0.0838213	0.121	0.168	0.276925
EEF1AKMT2	1.031e-05	-0.124802	0.209	0.271	0.277339
MEAF6	1.03604e-05	0.129175	0.325	0.285	0.278695
LATS1	1.03768e-05	-0.140245	0.321	0.389	0.279136
ZNF655	1.03843e-05	-0.0781976	0.289	0.347	0.279337
TMEM230	1.03958e-05	0.131329	0.361	0.32	0.279647
TMEM59	1.04556e-05	0.130747	0.605	0.566	0.281256
ING5	1.05793e-05	-0.098049	0.148	0.2	0.284583
ARID4B	1.06203e-05	-0.106103	0.834	0.87	0.285687
COX5A	1.06621e-05	0.110069	0.374	0.353	0.28681
TRIM39	1.07181e-05	-0.0853909	0.051	0.088	0.288317
MVD	1.07958e-05	-0.114646	0.192	0.251	0.290406
DNAJC2	1.08234e-05	-0.106638	0.264	0.328	0.291149
ZNF264	1.08263e-05	-0.0599665	0.123	0.165	0.291228
PKD2L2	1.09916e-05	0.0931736	0.09	0.053	0.295673
DDX24	1.10308e-05	-0.124031	0.778	0.829	0.296728
CC2D1B	1.10321e-05	-0.0839064	0.056	0.093	0.296763
TRBC2	1.1178e-05	-0.14512	0.754	0.803	0.300689
TWF2	1.12029e-05	0.107853	0.211	0.182	0.301359
NOP58	1.12943e-05	-0.113233	0.486	0.557	0.303815
TOM1	1.13435e-05	-0.0846025	0.123	0.17	0.305141
UBE2D2	1.13754e-05	-0.142607	0.631	0.688	0.305999
CD8B	1.13782e-05	0.000485172	0.587	0.636	0.306074
PIN1	1.14065e-05	0.112886	0.31	0.275	0.306834
NUP153	1.14317e-05	-0.124996	0.354	0.424	0.307513
ATP8B4	1.14831e-05	0.112007	0.05	0.025	0.308895
HDAC5	1.15283e-05	-0.0513629	0.073	0.107	0.310112
ZNF565	1.15514e-05	-0.125438	0.119	0.169	0.310732
DRAIC	1.16154e-05	0.103813	0.07	0.046	0.312455
ORAI2	1.16956e-05	-0.0251651	0.035	0.056	0.314611
AC098484.4	1.17503e-05	-0.0624811	0.033	0.062	0.316083
WARS2	1.18724e-05	-0.167986	0.151	0.198	0.319366
MTM1	1.18806e-05	0.126041	0.109	0.074	0.319588
DMAP1	1.21079e-05	0.00254705	0.09	0.105	0.325701
PPP6C	1.21833e-05	-0.111964	0.311	0.377	0.32773
ERCC3	1.22658e-05	-0.126627	0.116	0.166	0.329951
TRIO	1.22678e-05	0.188012	0.158	0.116	0.330004
NMI	1.2296e-05	0.131532	0.236	0.182	0.330763
RFWD3	1.23484e-05	-0.0904205	0.08	0.121	0.332172
ANKLE2	1.24061e-05	-0.105894	0.189	0.247	0.333725
SEC24A	1.25289e-05	-0.0990944	0.112	0.159	0.337026
DCAF8	1.25864e-05	-0.134056	0.188	0.246	0.338574
DGLUCY	1.26897e-05	0.151493	0.254	0.202	0.341352
CTR9	1.2714e-05	-0.131374	0.252	0.316	0.342006
CBR1	1.27332e-05	0.0792017	0.064	0.04	0.342524
CASC4	1.27853e-05	0.134275	0.342	0.316	0.343924
CPNE1	1.28193e-05	0.10827	0.26	0.233	0.344838
TRIM38	1.29031e-05	-0.149523	0.271	0.334	0.347093
TNKS2	1.29149e-05	-0.125742	0.388	0.457	0.347412
CTDSPL2	1.29504e-05	-0.127692	0.392	0.462	0.348365
CRCP	1.30008e-05	-0.081227	0.289	0.35	0.349722
AP002336.2	1.30458e-05	-0.10352	0.111	0.158	0.350931
HPRT1	1.31393e-05	0.106912	0.143	0.107	0.353448
TIMMDC1	1.31429e-05	0.101442	0.135	0.106	0.353543
SELENOH	1.31483e-05	0.125162	0.481	0.433	0.353689
AC078845.1	1.33512e-05	0.157502	0.123	0.084	0.359148
ZFC3H1	1.34598e-05	-0.122042	0.395	0.465	0.362069
CD99	1.35058e-05	0.134002	0.781	0.762	0.363305
IFT57	1.3556e-05	-0.0610225	0.108	0.148	0.364655
CHMP4A	1.35635e-05	0.127409	0.428	0.398	0.364857
STOM	1.36252e-05	0.131477	0.348	0.31	0.366518
WDR26	1.37532e-05	-0.110626	0.434	0.504	0.369961
CEP350	1.37673e-05	-0.109475	0.493	0.563	0.370341
ZNF766	1.38009e-05	-0.0424305	0.169	0.208	0.371244
EIF4B	1.38295e-05	-0.136204	0.553	0.618	0.372015
ELF2	1.38321e-05	-0.101865	0.494	0.564	0.372084
PIKFYVE	1.40935e-05	-0.107739	0.205	0.264	0.379114
SAMD9L	1.41803e-05	0.144421	0.294	0.25	0.381451
SP140	1.41942e-05	-0.153655	0.476	0.545	0.381823
GOLGA8A	1.43293e-05	-0.105002	0.105	0.152	0.385458
PSTPIP2	1.43639e-05	0.146989	0.208	0.156	0.386389
CRIM1	1.46167e-05	0.134403	0.144	0.102	0.393189
TMEM120B	1.46529e-05	-0.114223	0.149	0.203	0.394163
SF1	1.47637e-05	-0.11402	0.677	0.737	0.397142
MARF1	1.49188e-05	-0.122717	0.224	0.285	0.401316
IQCB1	1.50041e-05	-0.129994	0.298	0.364	0.403609
HSDL2	1.5229e-05	0.0873762	0.092	0.076	0.409659
EPC2	1.54399e-05	-0.140332	0.431	0.501	0.415334
RNF167	1.55505e-05	0.103927	0.235	0.212	0.418309
CNOT9	1.56246e-05	-0.13856	0.182	0.239	0.420303
SSR4	1.57107e-05	0.0981891	0.732	0.728	0.422617
CHCHD1	1.57248e-05	0.0499305	0.147	0.146	0.422998
STAG2	1.57956e-05	-0.142891	0.638	0.698	0.424901
CEMIP2	1.59141e-05	-0.0776285	0.893	0.932	0.428089
CTNND1	1.5973e-05	-0.110092	0.075	0.116	0.429673
NUP155	1.59887e-05	-0.0735422	0.1	0.141	0.430097
MPHOSPH8	1.60002e-05	0.134841	0.622	0.578	0.430404
PHF20L1	1.60912e-05	-0.127483	0.368	0.437	0.432854
PAXX	1.64093e-05	0.024804	0.55	0.583	0.441411
ELOF1	1.66424e-05	0.0512336	0.138	0.132	0.447681
MYH9	1.67782e-05	-0.131836	0.711	0.76	0.451333
TCAIM	1.70018e-05	0.119937	0.088	0.056	0.457348
POU2F1	1.70924e-05	-0.175111	0.285	0.347	0.459786
MRFAP1	1.7122e-05	-0.135053	0.298	0.362	0.460581
TMED1	1.71625e-05	0.0191139	0.075	0.08	0.461671
KPNA1	1.72079e-05	-0.157493	0.308	0.37	0.462892
WDR45B	1.73276e-05	-0.131931	0.241	0.303	0.466111
AC093323.1	1.75176e-05	-0.0951118	0.084	0.127	0.471223
NOL4L	1.75185e-05	0.148341	0.282	0.226	0.471249
BTG3	1.75194e-05	-0.0682934	0.235	0.287	0.471271
ERCC6	1.76154e-05	-0.0965481	0.113	0.16	0.473854
CNNM2	1.76343e-05	0.142502	0.111	0.077	0.474362
LINC02446	1.78214e-05	0.199158	0.229	0.174	0.479396
JAM3	1.78757e-05	-0.0938788	0.031	0.06	0.480857
CASP4	1.80217e-05	0.128972	0.432	0.402	0.484783
MORC3	1.81378e-05	-0.146783	0.368	0.436	0.487907
FZR1	1.85785e-05	-0.0918804	0.052	0.086	0.499762
UQCC3	1.86631e-05	0.0879503	0.123	0.096	0.502036
SBNO1	1.87694e-05	-0.0706676	0.258	0.314	0.504898
LINC00513	1.88122e-05	-0.217651	0.435	0.473	0.506048
ZNF611	1.89386e-05	-0.142786	0.221	0.281	0.509449
DRAP1	1.89652e-05	0.122022	0.509	0.474	0.510165
LIN54	1.94857e-05	-0.0810179	0.139	0.187	0.524165
PRR5L	1.96611e-05	0.125234	0.326	0.29	0.528883
ZNF362	1.99627e-05	-0.0597305	0.082	0.118	0.536996
POLG	1.99797e-05	-0.0590708	0.16	0.204	0.537453
TERF2IP	2.00227e-05	-0.102003	0.594	0.661	0.538609
AL109955.1	2.00803e-05	-0.0808284	0.059	0.096	0.54016
TFIP11	2.01535e-05	-0.0924612	0.09	0.133	0.54213
RPL15	2.01913e-05	0.0868476	0.986	0.989	0.543145
AP1G1	2.03941e-05	-0.107071	0.342	0.409	0.5486
MX2	2.05514e-05	-0.157814	0.229	0.287	0.552833
ATF6B	2.06245e-05	-0.11032	0.148	0.2	0.554799
SKAP1	2.07711e-05	0.132749	0.969	0.959	0.558743
SELENOF	2.07736e-05	-0.15708	0.442	0.5	0.558809
RGS2	2.08079e-05	-0.134779	0.178	0.234	0.559732
TXN2	2.09806e-05	0.106539	0.202	0.172	0.564378
AL731577.2	2.10972e-05	-0.0842734	0.13	0.178	0.567516
MPZL3	2.11447e-05	-0.128867	0.107	0.148	0.568793
TRBV28	2.1166e-05	-0.260337	0.12	0.163	0.569365
IQGAP2	2.12108e-05	0.121694	0.915	0.906	0.570571
FBXO7	2.17888e-05	-0.0701613	0.372	0.432	0.586119
GAS5	2.18097e-05	-0.150134	0.492	0.559	0.586681
TMEM106B	2.19423e-05	0.113239	0.134	0.108	0.590247
SLC17A5	2.19775e-05	-0.0951596	0.126	0.173	0.591195
SGMS1	2.24472e-05	-0.160852	0.35	0.413	0.603828
ILF3-DT	2.25899e-05	0.0521737	0.154	0.156	0.607667
ARRDC3	2.27346e-05	0.131676	0.22	0.22	0.611562
TMEM14C	2.27649e-05	0.0882298	0.076	0.045	0.612376
KRT10	2.27751e-05	0.0923323	0.558	0.553	0.61265
MTCH1	2.28906e-05	-0.115916	0.333	0.399	0.615757
FMR1	2.31238e-05	-0.0900981	0.267	0.327	0.62203
CPNE8	2.31442e-05	0.136347	0.184	0.163	0.62258
ILF3	2.31954e-05	-0.0976723	0.285	0.347	0.623956
THUMPD2	2.35076e-05	-0.0654008	0.171	0.218	0.632354
PARP1	2.35969e-05	0.0391343	0.245	0.26	0.634757
COPG1	2.37501e-05	-0.0771555	0.116	0.16	0.638877
ORC2	2.38487e-05	-0.139789	0.249	0.311	0.64153
FTL	2.39209e-05	0.121223	0.962	0.959	0.643473
MGST3	2.39391e-05	0.0843283	0.42	0.416	0.643961
SBDS	2.40263e-05	-0.115885	0.394	0.462	0.646307
ZNF721	2.40593e-05	-0.128148	0.354	0.421	0.647196
RNF31	2.407e-05	0.0700196	0.079	0.065	0.647484
AVPI1	2.4074e-05	-0.0556308	0.03	0.056	0.647591
NUP133	2.41765e-05	-0.126273	0.183	0.239	0.650348
NOP56	2.43451e-05	0.118767	0.212	0.177	0.654883
FBRSL1	2.46411e-05	-0.104551	0.16	0.213	0.662847
CUL3	2.48654e-05	-0.0960302	0.672	0.735	0.66888
ATXN1L	2.49544e-05	-0.00885551	0.068	0.085	0.671273
ZNF267	2.51075e-05	-0.077484	0.207	0.257	0.675393
EIF4A1	2.51559e-05	-0.103868	0.621	0.687	0.676692
PSMA2	2.5178e-05	0.105407	0.465	0.442	0.677287
GYPC	2.52977e-05	0.131299	0.59	0.54	0.680508
FBXO3	2.54268e-05	-0.102953	0.223	0.282	0.683981
FNDC3A	2.55827e-05	-0.153777	0.492	0.557	0.688176
C14orf119	2.5658e-05	0.0881185	0.139	0.115	0.6902
ZC3H12A	2.57485e-05	-0.0729763	0.068	0.106	0.692634
ZNF778	2.58148e-05	-0.0524822	0.055	0.084	0.694417
RLIM	2.58238e-05	-0.121062	0.275	0.338	0.694661
VAC14	2.61496e-05	-0.0973077	0.096	0.14	0.703423
AP5M1	2.6705e-05	-0.0752253	0.127	0.171	0.718365
GCN1	2.70259e-05	-0.0738559	0.147	0.193	0.726997
PSMD12	2.71996e-05	-0.144348	0.312	0.375	0.731669
ETV6	2.72023e-05	0.154455	0.379	0.315	0.731742
AKAP8L	2.73061e-05	-0.11955	0.229	0.289	0.734534
GIT1	2.73534e-05	-0.0872904	0.059	0.095	0.735805
TRIR	2.75483e-05	0.103895	0.726	0.718	0.741049
CAMK1D	2.76662e-05	-0.207765	0.54	0.592	0.744221
LINC01588	2.78789e-05	0.143857	0.255	0.204	0.749943
ZNF410	2.79788e-05	-0.114624	0.267	0.329	0.752628
DUSP1	2.82742e-05	0.162132	0.452	0.417	0.760577
KLF6	2.83133e-05	0.213052	0.616	0.565	0.761627
STUB1	2.84238e-05	0.0975546	0.374	0.347	0.7646
SH3BGRL	2.86039e-05	0.136043	0.639	0.583	0.769444
CLP1	2.88566e-05	-0.0672859	0.037	0.067	0.776243
AC253572.2	2.88635e-05	0.114823	0.133	0.118	0.776427
UBQLN1	2.88777e-05	-0.0575658	0.298	0.349	0.776809
PI4K2A	2.89136e-05	-0.108633	0.126	0.175	0.777777
PMF1	2.8949e-05	-0.109826	0.275	0.337	0.778728
METTL26	2.91332e-05	0.083938	0.237	0.222	0.783684
ZPR1	2.92622e-05	-0.0455739	0.105	0.138	0.787153
PICALM	2.93639e-05	-0.109736	0.752	0.807	0.789888
PRR5	2.94524e-05	0.142092	0.304	0.261	0.792269
PFDN2	2.96722e-05	0.00613239	0.328	0.357	0.798183
CYTH4	2.97112e-05	0.118507	0.19	0.148	0.799232
TAB3	2.99011e-05	-0.114981	0.102	0.147	0.804339
ALKBH1	3.00223e-05	-0.0832368	0.085	0.126	0.807599
CCNT1	3.00713e-05	-0.131583	0.306	0.37	0.808917
POLR2J	3.09095e-05	0.0820218	0.365	0.357	0.831465
TMPO	3.10493e-05	0.161359	0.325	0.272	0.835226
TAF12	3.11699e-05	0.116449	0.184	0.137	0.838469
CPSF6	3.12615e-05	-0.0445902	0.372	0.425	0.840934
AC022075.1	3.14932e-05	0.121468	0.17	0.124	0.847168
AP3S1	3.16126e-05	0.10646	0.226	0.203	0.850379
SEC61G	3.16884e-05	0.0660299	0.569	0.575	0.852418
LAG3	3.18059e-05	0.118899	0.219	0.198	0.855578
NDUFA2	3.19654e-05	0.0826991	0.412	0.405	0.859869
SRCAP	3.22899e-05	-0.0828046	0.119	0.164	0.868599
BACH1	3.24675e-05	-0.146647	0.28	0.343	0.873376
AK2	3.24897e-05	-0.0951539	0.117	0.164	0.873974
SIN3A	3.26551e-05	-0.103037	0.203	0.258	0.878421
PDIA3	3.27714e-05	0.0376157	0.665	0.696	0.881551
JPT1	3.27944e-05	0.111099	0.353	0.323	0.882169
CCDC117	3.2845e-05	0.0952739	0.079	0.052	0.883531
TBRG1	3.29452e-05	-0.115902	0.344	0.41	0.886227
FBXW8	3.32992e-05	0.111912	0.132	0.107	0.895749
ZNF609	3.34641e-05	0.163803	0.337	0.279	0.900185
KDM4B	3.34734e-05	-0.0818948	0.205	0.256	0.900435
RPL27	3.35025e-05	0.0862943	0.984	0.983	0.901218
CCT6A	3.35327e-05	0.0938913	0.271	0.252	0.90203
GPR107	3.36201e-05	-0.0968893	0.187	0.24	0.904381
ABHD2	3.36706e-05	-0.127856	0.333	0.399	0.905739
PDZD11	3.3795e-05	0.0837088	0.098	0.069	0.909084
CEBPB	3.38258e-05	0.128192	0.429	0.402	0.909915
SNHG8	3.41043e-05	-0.149804	0.437	0.503	0.917405
TOE1	3.4127e-05	-0.0634229	0.056	0.088	0.918015
ZNHIT6	3.45576e-05	-0.111862	0.237	0.296	0.9296
LPIN1	3.45692e-05	-0.100515	0.23	0.287	0.929912
THOC7	3.47303e-05	0.118294	0.323	0.287	0.934245
[truncated: 6,784 more rows]

## Sheet: DE_Cluster_3_CR_vs_FAIL
Column1	p_val	avg_log2FC	pct.1	pct.2	p_val_adj
CREM	8.11727e-157	-1.21807	0.406	0.742	2.18355e-152
TXNIP	9.92031e-151	0.857351	0.973	0.91	2.66856e-146
FTH1	2.3153e-138	-1.79901	0.961	0.976	6.22815e-134
IL32	2.48337e-121	0.662397	0.979	0.81	6.68026e-117
FYN	1.71817e-119	-0.866758	0.858	0.956	4.62187e-115
PIK3R1	4.23615e-113	-0.8404	0.694	0.891	1.13952e-108
STAT4	5.42646e-113	-0.850151	0.784	0.921	1.45972e-108
CNOT6L	4.59581e-111	-0.753954	0.856	0.96	1.23627e-106
SKIL	7.20856e-109	-0.870306	0.125	0.435	1.9391e-104
EML4	4.51298e-105	-0.75404	0.801	0.928	1.21399e-100
PABPC1	8.6236e-104	-0.791631	0.923	0.972	2.31975e-99
BACH2	8.75276e-98	-0.952809	0.661	0.834	2.35449e-93
AC105402.3	4.38307e-97	-1.24107	0.025	0.222	1.17905e-92
P2RY8	1.95936e-92	-0.867705	0.665	0.855	5.27068e-88
METRNL	1.0181e-88	-0.840496	0.112	0.365	2.7387e-84
ZHX2	2.79088e-88	-0.865008	0.394	0.663	7.50747e-84
SYTL3	2.47272e-87	-0.850499	0.651	0.858	6.65163e-83
FAM177A1	1.1261e-83	-0.866622	0.395	0.665	3.0292e-79
PLEKHA2	1.04512e-80	-0.768055	0.416	0.678	2.81136e-76
MYL12A	1.33241e-80	0.612669	0.907	0.786	3.58419e-76
PDCD4	5.31098e-80	-0.656984	0.731	0.884	1.42865e-75
RPS4Y1	8.14493e-79	1.24021	0.329	0.086	2.19099e-74
PFN1	8.84946e-79	0.565907	0.939	0.804	2.3805e-74
CCSER2	2.13781e-77	-0.758857	0.674	0.834	5.75071e-73
ANKRD12	2.24788e-73	-0.665071	0.842	0.93	6.04681e-69
PPP2R5C	2.7344e-73	-0.589323	0.87	0.952	7.35553e-69
SERF2	4.1438e-73	0.499521	0.965	0.898	1.11468e-68
SAMSN1	6.98502e-72	-0.685405	0.589	0.803	1.87897e-67
CHD1	3.6315e-71	-0.683385	0.509	0.733	9.76873e-67
ACTB	1.39592e-68	0.495573	0.987	0.951	3.75504e-64
PDE3B	5.54225e-68	-0.75316	0.762	0.87	1.49087e-63
LEPROTL1	2.02504e-67	-0.588548	0.786	0.893	5.44736e-63
KDM7A	6.36784e-67	-0.688331	0.184	0.422	1.71295e-62
JOSD1	2.43158e-64	-0.632133	0.267	0.524	6.54094e-60
TMSB10	5.65311e-63	0.389343	0.999	0.994	1.52069e-58
NR3C1	3.30608e-62	-0.715848	0.598	0.784	8.89334e-58
ZSWIM6	1.11674e-60	-0.770825	0.295	0.535	3.00404e-56
EZR	2.46629e-60	-0.674338	0.605	0.793	6.63432e-56
CD44	2.63354e-60	-0.604789	0.743	0.879	7.08421e-56
ASMTL	1.58665e-59	-0.678131	0.114	0.317	4.2681e-55
SKI	5.01262e-59	-0.598967	0.19	0.429	1.34839e-54
SMAD7	4.00624e-58	-0.563734	0.103	0.31	1.07768e-53
PPP1R16B	8.52233e-58	-0.613689	0.653	0.826	2.29251e-53
CMIP	4.20507e-57	-0.749896	0.343	0.543	1.13116e-52
RFTN1	7.35529e-57	-0.632012	0.454	0.665	1.97857e-52
TGFB1	3.90823e-56	-0.653033	0.465	0.666	1.05131e-51
GABARAPL1	5.23373e-56	-0.618377	0.254	0.488	1.40787e-51
BST2	1.84569e-55	0.605036	0.468	0.28	4.9649e-51
S100A4	2.95564e-55	0.518919	0.932	0.819	7.95068e-51
UBC	5.43308e-55	-0.50977	0.892	0.953	1.4615e-50
ATP5F1E	5.58355e-55	0.412777	0.979	0.959	1.50198e-50
MECP2	6.58824e-55	-0.602452	0.518	0.715	1.77224e-50
INPP4B	1.06496e-53	0.677514	0.823	0.687	2.86474e-49
JUND	7.49569e-53	-0.603509	0.883	0.946	2.01634e-48
CFL1	1.40127e-52	0.449042	0.897	0.786	3.76943e-48
HCST	1.54873e-52	0.510758	0.927	0.837	4.16608e-48
SYAP1	2.99195e-52	-0.612548	0.385	0.611	8.04834e-48
SARAF	1.31114e-50	-0.449772	0.928	0.969	3.52698e-46
SLC35F1	1.3775e-50	0.567751	0.246	0.07	3.70547e-46
CD6	5.23351e-48	-0.562394	0.375	0.59	1.40781e-43
SPOCK2	1.38666e-47	-0.516854	0.54	0.732	3.7301e-43
HGSNAT	1.72128e-47	-0.545112	0.146	0.334	4.63024e-43
BORCS5	1.83156e-47	-0.648309	0.302	0.518	4.92689e-43
RPS26	3.29063e-47	-0.44312	0.914	0.958	8.85178e-43
PDE4B	5.00377e-47	-0.581077	0.448	0.658	1.34601e-42
CD8A	9.6859e-47	-0.510722	0.562	0.75	2.60551e-42
YPEL5	1.23172e-46	-0.582108	0.531	0.726	3.31333e-42
FILIP1L	1.43243e-46	-0.901694	0.184	0.36	3.85323e-42
B2M	1.43348e-46	0.294306	1	0.999	3.85606e-42
CD52	1.74652e-46	0.447462	0.932	0.843	4.69814e-42
CMSS1	6.37763e-46	-1.05428	0.385	0.525	1.71558e-41
CLEC2D	6.42639e-46	-0.53863	0.699	0.841	1.7287e-41
EPHA4	1.21826e-45	-0.701434	0.214	0.408	3.27712e-41
UTY	1.31814e-44	0.519373	0.199	0.05	3.54579e-40
THEMIS	1.56225e-43	0.565237	0.766	0.623	4.20246e-39
AOAH	3.00929e-43	-0.83925	0.38	0.576	8.09499e-39
CIRBP	3.99533e-43	-0.435259	0.665	0.819	1.07474e-38
NR4A2	4.56943e-43	-0.649957	0.337	0.538	1.22918e-38
TRAF3IP3	5.08659e-43	0.489549	0.523	0.349	1.36829e-38
IL21R	5.94554e-43	-0.519725	0.195	0.388	1.59935e-38
AGO2	9.21847e-43	-0.475808	0.267	0.482	2.47977e-38
BICDL1	1.2224e-42	-0.577445	0.244	0.454	3.28825e-38
GGA2	2.57364e-42	-0.567038	0.234	0.428	6.9231e-38
EIF1	3.49659e-42	-0.339902	0.984	0.991	9.40584e-38
MED14	3.85969e-42	-0.501335	0.147	0.331	1.03826e-37
USP36	8.95371e-42	-0.523898	0.408	0.608	2.40855e-37
FNBP1	9.68154e-42	-0.492198	0.75	0.843	2.60433e-37
GALNT11	1.79224e-41	-0.62929	0.268	0.449	4.82111e-37
REL	2.60985e-41	-0.533255	0.384	0.577	7.02049e-37
CPB2-AS1	5.72623e-41	-0.453203	0.11	0.282	1.54036e-36
SELENOK	6.52213e-41	-0.475067	0.566	0.735	1.75445e-36
RPS10	6.61801e-41	0.417865	0.953	0.945	1.78025e-36
ZNF331	1.38724e-40	-0.710018	0.53	0.692	3.73167e-36
RALGAPA1	3.49639e-40	-0.588269	0.481	0.637	9.4053e-36
TAF1D	9.1449e-40	-0.472784	0.43	0.627	2.45998e-35
KLF3	1.14437e-39	-0.467434	0.331	0.543	3.07837e-35
RBM3	2.00271e-39	-0.458006	0.509	0.7	5.38729e-35
MACO1	2.72839e-39	-0.512961	0.267	0.46	7.33938e-35
HSPB1	2.96669e-39	0.484709	0.331	0.194	7.98039e-35
ABLIM1	3.01498e-39	-0.730599	0.389	0.56	8.11031e-35
TBL1X	3.5637e-39	-0.606185	0.274	0.445	9.58636e-35
S100A6	6.30081e-39	0.395517	0.959	0.907	1.69492e-34
FOSL2	6.78422e-39	-0.420959	0.128	0.302	1.82496e-34
NUP98	1.10221e-38	-0.482187	0.416	0.604	2.96496e-34
CDK17	1.89406e-38	-0.580868	0.49	0.666	5.09501e-34
SRGN	2.73094e-38	-0.472204	0.812	0.907	7.34624e-34
CDC42SE2	4.3361e-38	-0.355006	0.912	0.969	1.16641e-33
LINC01578	1.17301e-37	-0.41317	0.662	0.82	3.15541e-33
PITPNC1	3.46681e-37	-0.568333	0.733	0.828	9.32572e-33
RNF168	3.79126e-37	-0.467113	0.189	0.373	1.01985e-32
FMN1	4.2147e-37	0.42094	0.177	0.047	1.13376e-32
BTBD11	4.74344e-37	-0.796313	0.122	0.269	1.27599e-32
GSPT1	1.24426e-36	-0.459209	0.485	0.673	3.34706e-32
BIRC2	2.58492e-36	-0.482145	0.228	0.414	6.95343e-32
DYNLL1	2.85808e-36	0.489885	0.4	0.244	7.68824e-32
PSME4	3.24381e-36	-0.462559	0.411	0.61	8.72586e-32
PSMB9	4.82223e-36	0.448934	0.649	0.518	1.29718e-31
ATP8A1	1.3261e-35	-0.535862	0.457	0.635	3.56721e-31
SLC38A1	1.64259e-35	-0.405051	0.763	0.878	4.41856e-31
SETD2	3.76693e-35	-0.511124	0.485	0.663	1.01331e-30
ITGA5	5.50697e-35	-0.336754	0.044	0.165	1.48138e-30
BRAF	1.06726e-34	-0.48987	0.518	0.679	2.87094e-30
AUTS2	1.26191e-34	-0.708416	0.23	0.332	3.39454e-30
COPA	1.52987e-34	-0.434507	0.357	0.553	4.11535e-30
USP9Y	1.543e-34	0.363182	0.161	0.042	4.15068e-30
HERC1	2.03226e-34	-0.480035	0.62	0.766	5.46678e-30
DHX36	2.15541e-34	-0.454847	0.419	0.599	5.79805e-30
PMEPA1	2.39139e-34	-0.254298	0.012	0.097	6.43285e-30
BAZ1A	2.78596e-34	-0.523105	0.462	0.624	7.49422e-30
DDX3Y	3.08757e-34	0.379384	0.151	0.036	8.30558e-30
PRRC2C	3.79001e-34	-0.40401	0.777	0.872	1.01951e-29
RNF125	5.15998e-34	-0.494323	0.719	0.818	1.38803e-29
ARID5A	8.50278e-34	-0.422298	0.211	0.392	2.28725e-29
S1PR1	2.87007e-33	-0.387031	0.154	0.321	7.7205e-29
KCTD20	3.28317e-33	-0.392724	0.134	0.295	8.83173e-29
SRSF2	4.08773e-33	-0.448434	0.477	0.647	1.0996e-28
AP3M2	4.36021e-33	-0.577551	0.317	0.493	1.1729e-28
GPCPD1	4.73964e-33	-0.513279	0.489	0.633	1.27496e-28
NLRP1	5.90046e-33	-0.47229	0.306	0.487	1.58722e-28
TC2N	7.88144e-33	-0.510377	0.704	0.806	2.12011e-28
NFKB1	9.16577e-33	-0.565197	0.522	0.663	2.46559e-28
KAT6A	1.04756e-32	-0.446342	0.561	0.729	2.81794e-28
YARS	1.12447e-32	-0.41637	0.146	0.308	3.02483e-28
SLA	1.14185e-32	-0.523417	0.367	0.531	3.07158e-28
CAPZA1	1.43033e-32	-0.418447	0.556	0.716	3.84759e-28
B4GALT1	1.72013e-32	-0.433872	0.277	0.463	4.62716e-28
HSPA8	1.77305e-32	0.456611	0.664	0.553	4.76951e-28
SREBF2	2.17478e-32	-0.432314	0.182	0.353	5.85015e-28
SESN3	2.53222e-32	-0.805604	0.34	0.447	6.81167e-28
SC5D	2.65434e-32	-0.426997	0.127	0.281	7.14016e-28
DUSP2	3.18623e-32	-0.550291	0.448	0.632	8.57097e-28
RAC2	3.36214e-32	0.430467	0.634	0.491	9.04417e-28
CORO1A	1.36616e-31	0.407869	0.71	0.585	3.67496e-27
DAD1	1.51328e-31	0.408912	0.545	0.421	4.07073e-27
KMT2E	1.61005e-31	-0.372056	0.707	0.84	4.33103e-27
PRKY	1.96076e-31	0.334583	0.162	0.048	5.27445e-27
TBCA	2.03972e-31	0.4214	0.619	0.502	5.48685e-27
RPS28	2.4893e-31	0.247914	0.998	0.998	6.69622e-27
PLCL2	2.77304e-31	0.470177	0.611	0.465	7.45948e-27
CYBA	6.91893e-31	0.335186	0.899	0.853	1.86119e-26
CD69	7.09392e-31	0.486853	0.833	0.704	1.90826e-26
CLIC1	7.67304e-31	0.411145	0.706	0.582	2.06405e-26
POLR2L	8.41822e-31	0.402344	0.621	0.478	2.2645e-26
MT2A	1.11915e-30	0.631863	0.494	0.367	3.01052e-26
SH3BGRL3	1.13471e-30	0.333327	0.95	0.908	3.05238e-26
TNRC6A	1.14466e-30	-0.419508	0.481	0.65	3.07914e-26
TMA7	1.40522e-30	0.294316	0.957	0.933	3.78005e-26
JMJD6	1.66811e-30	-0.360684	0.166	0.33	4.48721e-26
ARL4C	1.74455e-30	-0.429953	0.665	0.767	4.69284e-26
GOLGA4	2.07326e-30	-0.428308	0.51	0.668	5.57708e-26
RPL36	2.73465e-30	0.252056	0.998	0.998	7.3562e-26
DDX6	2.79899e-30	-0.388863	0.591	0.743	7.52929e-26
UBL5	3.08655e-30	0.333214	0.784	0.729	8.30282e-26
DUSP16	3.2192e-30	-0.429575	0.214	0.385	8.65964e-26
CSTB	4.6745e-30	0.423437	0.463	0.33	1.25744e-25
GPR132	4.80187e-30	-0.430317	0.227	0.395	1.2917e-25
MAPK8	5.55776e-30	-0.519851	0.347	0.518	1.49504e-25
TUT4	5.57207e-30	-0.423594	0.54	0.697	1.49889e-25
USP47	6.75964e-30	-0.477491	0.485	0.649	1.81834e-25
BCL11B	7.151e-30	-0.382169	0.828	0.884	1.92362e-25
SURF4	1.90761e-29	-0.434364	0.301	0.463	5.13148e-25
CCND3	3.16858e-29	0.375896	0.824	0.706	8.52349e-25
UQCR10	4.36099e-29	0.374115	0.659	0.545	1.17311e-24
LRIG1	1.53875e-28	-0.521839	0.232	0.391	4.13924e-24
RBM38	1.78572e-28	-0.373546	0.231	0.398	4.80358e-24
ST6GAL1	1.88147e-28	0.46015	0.529	0.366	5.06116e-24
NDUFB2	1.95941e-28	0.392282	0.584	0.447	5.27082e-24
WIPF1	2.0103e-28	-0.371783	0.626	0.777	5.4077e-24
ACTG1	2.03488e-28	0.361565	0.886	0.843	5.47382e-24
AP001011.1	4.18419e-28	-0.515255	0.53	0.669	1.12555e-23
SAMHD1	5.15731e-28	0.430352	0.509	0.346	1.38732e-23
TNFRSF1B	7.8485e-28	-0.364666	0.2	0.363	2.11125e-23
TGFBR3	1.23144e-27	-0.462845	0.351	0.521	3.31258e-23
N4BP1	2.50064e-27	-0.381135	0.285	0.457	6.72673e-23
LTB	2.50989e-27	0.511155	0.883	0.813	6.75161e-23
CD2	2.59062e-27	0.401883	0.789	0.708	6.96878e-23
MDFIC	3.50786e-27	0.469333	0.477	0.369	9.43613e-23
ELOVL5	3.70369e-27	-0.422197	0.305	0.468	9.96294e-23
ANXA6	3.70712e-27	0.392637	0.408	0.261	9.97214e-23
TRPC4AP	3.88948e-27	-0.387582	0.243	0.407	1.04627e-22
GRK5	6.44459e-27	-0.469641	0.261	0.426	1.73359e-22
POLR3E	1.05061e-26	-0.358413	0.175	0.327	2.82615e-22
COMMD6	1.19518e-26	0.318743	0.856	0.817	3.21502e-22
RASGRP1	1.45279e-26	-0.445403	0.485	0.616	3.908e-22
PLK3	1.53444e-26	-0.268921	0.087	0.21	4.12764e-22
MTFP1	1.61133e-26	-0.389434	0.245	0.405	4.33447e-22
DUSP4	1.68556e-26	-0.264147	0.034	0.127	4.53417e-22
AC092338.3	2.23883e-26	-0.316908	0.087	0.21	6.02245e-22
RASSF3	2.33508e-26	-0.439655	0.368	0.524	6.28135e-22
TRAPPC10	2.47082e-26	-0.437801	0.402	0.55	6.6465e-22
TAFA1	2.49826e-26	0.471026	0.39	0.229	6.72033e-22
RUNX3	2.90915e-26	-0.378822	0.638	0.761	7.8256e-22
CCDC85B	2.96479e-26	0.36207	0.523	0.393	7.97528e-22
ZFP36L2	3.47161e-26	-0.385015	0.904	0.93	9.33864e-22
CCR7	4.41447e-26	-0.417059	0.168	0.307	1.18749e-21
NFE2L2	5.46327e-26	-0.399673	0.329	0.493	1.46962e-21
RPS24	7.20633e-26	0.211284	0.996	0.998	1.9385e-21
BANF1	1.17145e-25	0.346384	0.289	0.166	3.1512e-21
ARPC1B	1.4985e-25	0.357551	0.719	0.611	4.03098e-21
CD55	2.04778e-25	-0.40224	0.431	0.588	5.50854e-21
STK17B	2.17367e-25	-0.320315	0.796	0.877	5.84718e-21
NIBAN1	2.87742e-25	-0.563862	0.525	0.647	7.74026e-21
FAM133B	3.43974e-25	-0.396432	0.502	0.648	9.2529e-21
USP3	4.74607e-25	-0.401555	0.594	0.715	1.27669e-20
KRTCAP2	5.69616e-25	0.34674	0.678	0.564	1.53227e-20
SIK3	5.84617e-25	-0.474157	0.709	0.804	1.57262e-20
S100A11	7.3003e-25	0.468639	0.545	0.41	1.96378e-20
KLRG1	8.04639e-25	0.418646	0.407	0.286	2.16448e-20
UBE2B	9.82317e-25	-0.394713	0.48	0.625	2.64243e-20
RCOR1	1.06078e-24	-0.39178	0.212	0.363	2.85351e-20
SMURF2	1.38308e-24	-0.40081	0.227	0.378	3.72048e-20
SPTBN1	2.32045e-24	-0.394298	0.194	0.335	6.24201e-20
TIPARP	2.92799e-24	-0.381728	0.171	0.311	7.87631e-20
OAZ1	2.9416e-24	0.319718	0.835	0.746	7.9129e-20
ARID5B	3.34659e-24	-0.491298	0.47	0.617	9.00234e-20
HMGN1	3.47832e-24	0.358355	0.652	0.564	9.35669e-20
MT-ND1	4.34282e-24	-0.221737	0.998	0.999	1.16822e-19
HNRNPUL1	4.48801e-24	-0.338978	0.354	0.516	1.20727e-19
XIST	6.36688e-24	-0.364623	0.33	0.495	1.71269e-19
CAMK1D	6.87777e-24	-0.543036	0.485	0.614	1.85012e-19
RPS20	6.95826e-24	-0.230716	0.941	0.982	1.87177e-19
TMEM41B	7.93815e-24	-0.338263	0.178	0.322	2.13536e-19
SNHG15	8.76329e-24	-0.297006	0.18	0.324	2.35732e-19
LITAF	9.38075e-24	-0.383988	0.497	0.651	2.52342e-19
TENT4B	9.4993e-24	-0.400219	0.213	0.35	2.55531e-19
LINC02320	9.91596e-24	-0.319391	0.029	0.108	2.66739e-19
GOLGB1	1.46568e-23	-0.390382	0.355	0.509	3.94269e-19
FKBP5	1.59013e-23	0.399734	0.702	0.583	4.27745e-19
CD63	2.23195e-23	0.361757	0.491	0.361	6.00395e-19
EMD	2.61662e-23	-0.336951	0.146	0.278	7.03872e-19
NR4A3	2.67401e-23	-0.312838	0.086	0.201	7.1931e-19
RANBP2	2.79855e-23	-0.380486	0.51	0.65	7.52809e-19
IFITM2	3.16425e-23	0.35878	0.771	0.685	8.51185e-19
SNX9	3.72724e-23	-0.521704	0.285	0.423	1.00263e-18
PSME1	3.89368e-23	0.354525	0.729	0.62	1.0474e-18
GCC2	6.3864e-23	-0.365406	0.622	0.745	1.71794e-18
OTULIN	6.79615e-23	-0.340286	0.223	0.373	1.82817e-18
SMDT1	8.14252e-23	0.34342	0.554	0.423	2.19034e-18
SRP54	8.74691e-23	-0.355105	0.259	0.407	2.35292e-18
RGS19	8.95279e-23	0.314637	0.243	0.13	2.4083e-18
ZFYVE28	9.80172e-23	-0.4317	0.212	0.343	2.63666e-18
FOXP1	1.07693e-22	-0.335885	0.903	0.939	2.89694e-18
ATXN7	1.08657e-22	-0.358392	0.396	0.552	2.92287e-18
PUM2	1.14462e-22	-0.310493	0.533	0.684	3.07902e-18
GZMA	1.27305e-22	0.483051	0.464	0.402	3.4245e-18
PRKAR2A	2.01351e-22	-0.391326	0.281	0.428	5.41634e-18
SERPINB9	2.16362e-22	-0.406136	0.292	0.432	5.82013e-18
CENPC	2.65367e-22	-0.336277	0.465	0.614	7.13836e-18
OST4	2.67008e-22	0.277071	0.873	0.844	7.18252e-18
VPS37B	2.87235e-22	-0.42725	0.248	0.378	7.72661e-18
TBC1D15	2.99968e-22	-0.319883	0.334	0.49	8.06914e-18
ZFAS1	3.13028e-22	-0.343188	0.807	0.888	8.42046e-18
SCAF11	3.75991e-22	-0.330502	0.675	0.789	1.01141e-17
CIR1	3.82171e-22	-0.369226	0.389	0.535	1.02804e-17
PRDM1	6.65346e-22	0.387631	0.333	0.204	1.78978e-17
STAT1	7.75171e-22	0.417975	0.357	0.221	2.08521e-17
SMCHD1	8.6867e-22	-0.421222	0.912	0.941	2.33672e-17
TSTD1	1.13653e-21	0.325338	0.564	0.444	3.05727e-17
RPL41	1.1425e-21	0.20497	0.999	0.998	3.07334e-17
SNHG16	1.2111e-21	-0.349209	0.264	0.405	3.25785e-17
RNF149	1.47196e-21	-0.346859	0.466	0.618	3.95957e-17
RANBP9	1.62398e-21	-0.34397	0.203	0.341	4.3685e-17
SELENOH	1.7434e-21	0.321674	0.527	0.431	4.68975e-17
NSG1	1.82449e-21	0.250828	0.128	0.045	4.90789e-17
NOL4L	1.90896e-21	0.291785	0.178	0.085	5.1351e-17
C12orf57	2.07513e-21	0.352168	0.741	0.654	5.5821e-17
RPS21	2.30958e-21	0.20306	0.997	0.997	6.21278e-17
JAK1	2.66389e-21	-0.301361	0.769	0.852	7.16586e-17
SIPA1L1	2.66851e-21	-0.52244	0.37	0.502	7.1783e-17
PASK	2.74174e-21	-0.405373	0.175	0.299	7.37527e-17
ARPC5	3.03451e-21	0.332955	0.539	0.426	8.16284e-17
CCDC97	3.28008e-21	-0.352357	0.132	0.25	8.82343e-17
ADK	3.28578e-21	-0.409406	0.582	0.684	8.83875e-17
UBE4A	3.29566e-21	-0.293422	0.25	0.398	8.86532e-17
CCDC93	4.07446e-21	-0.373095	0.209	0.343	1.09603e-16
CDKN1B	4.58556e-21	-0.329932	0.28	0.427	1.23352e-16
ARHGEF7	5.05463e-21	-0.387064	0.176	0.301	1.3597e-16
MIF	5.83039e-21	0.28438	0.897	0.837	1.56838e-16
CKLF	6.51915e-21	0.374323	0.502	0.375	1.75365e-16
PSMD5	6.74513e-21	-0.264088	0.163	0.293	1.81444e-16
SRSF4	7.61658e-21	-0.335283	0.447	0.59	2.04886e-16
LINC01619	8.73698e-21	-0.398893	0.828	0.889	2.35025e-16
ZEB2	1.02575e-20	-0.567962	0.272	0.403	2.75927e-16
ARIH2	1.07927e-20	-0.316664	0.307	0.454	2.90325e-16
CCDC107	1.11358e-20	0.319241	0.329	0.212	2.99554e-16
RPL13A	1.13352e-20	-0.189407	0.992	0.997	3.04918e-16
ERMN	1.41963e-20	-0.182661	0.019	0.084	3.81879e-16
TPP2	1.64781e-20	-0.331149	0.335	0.482	4.43261e-16
RASA3	2.17696e-20	-0.330078	0.694	0.803	5.85603e-16
RASA2	2.24388e-20	-0.320306	0.662	0.786	6.03604e-16
SYTL2	2.28376e-20	-0.387164	0.183	0.312	6.14332e-16
PAM	2.43576e-20	-0.380381	0.365	0.515	6.5522e-16
ARHGAP15	2.48188e-20	0.307155	0.987	0.96	6.67626e-16
S100A10	2.86979e-20	0.335151	0.871	0.803	7.71972e-16
IDI1	3.21985e-20	-0.333081	0.281	0.425	8.66139e-16
SLC7A5	3.37585e-20	-0.308144	0.129	0.248	9.08105e-16
MAP3K2	3.47523e-20	-0.342939	0.464	0.607	9.34838e-16
PAFAH1B1	3.54881e-20	-0.316863	0.452	0.597	9.54629e-16
CCNI	3.92303e-20	-0.316493	0.654	0.766	1.05529e-15
AHSA1	4.64839e-20	0.274622	0.197	0.107	1.25042e-15
CDK2AP2	5.03749e-20	0.305632	0.226	0.13	1.35509e-15
C1orf162	5.06957e-20	0.3871	0.352	0.235	1.36371e-15
PDE4D	5.11084e-20	-0.443435	0.353	0.484	1.37482e-15
SIT1	5.53749e-20	0.290182	0.216	0.113	1.48959e-15
NSA2	5.67858e-20	0.339396	0.769	0.68	1.52754e-15
ZFAND6	5.74015e-20	-0.339255	0.375	0.516	1.5441e-15
RPS23	6.24573e-20	0.200565	0.998	0.998	1.6801e-15
MIDN	7.34614e-20	-0.281557	0.118	0.233	1.97611e-15
MTERF4	7.56183e-20	-0.303363	0.249	0.39	2.03413e-15
HABP4	7.8394e-20	-0.312764	0.156	0.278	2.1088e-15
PRKX	8.83197e-20	-0.355066	0.403	0.55	2.3758e-15
RIF1	9.61502e-20	-0.359976	0.229	0.361	2.58644e-15
EPB41L4A-AS1	1.37644e-19	-0.340165	0.278	0.41	3.70262e-15
CALHM6	1.42139e-19	0.203462	0.091	0.024	3.82354e-15
SOD1	1.48058e-19	0.276541	0.734	0.688	3.98276e-15
CCDC57	1.62502e-19	-0.378865	0.246	0.374	4.37132e-15
NME2	1.64896e-19	0.327573	0.707	0.635	4.43569e-15
RGCC	1.90822e-19	-0.493645	0.347	0.478	5.13312e-15
CXCR4	2.00312e-19	-0.320039	0.78	0.854	5.3884e-15
CARD16	2.18368e-19	0.31377	0.291	0.193	5.8741e-15
PDCD5	2.23683e-19	0.325471	0.373	0.248	6.01707e-15
INSIG1	2.36886e-19	-0.229008	0.061	0.153	6.37224e-15
PSME2	2.43554e-19	0.314826	0.483	0.393	6.55159e-15
CCM2	2.54311e-19	-0.410281	0.38	0.509	6.84096e-15
RB1CC1	2.74416e-19	-0.341275	0.367	0.508	7.38179e-15
GNB1	5.48174e-19	-0.329969	0.445	0.58	1.47459e-14
ZEB1	6.15733e-19	-0.452443	0.563	0.665	1.65632e-14
VAMP8	6.80779e-19	0.296844	0.524	0.428	1.83129e-14
PSEN1	6.97493e-19	-0.320434	0.178	0.303	1.87625e-14
SPATA13	8.06944e-19	-0.290104	0.242	0.378	2.17068e-14
TBC1D10C	8.08027e-19	0.309362	0.359	0.245	2.17359e-14
SUPT3H	8.53034e-19	0.3625	0.525	0.39	2.29466e-14
EIF1AY	9.13195e-19	0.150761	0.089	0.026	2.4565e-14
CBLB	9.17675e-19	-0.3645	0.7	0.815	2.46855e-14
PGAP1	9.84512e-19	-0.36706	0.087	0.185	2.64834e-14
PHLDB3	1.01786e-18	-0.224416	0.059	0.148	2.73803e-14
SUSD4	1.1099e-18	0.314714	0.132	0.052	2.98563e-14
RPL8	1.30161e-18	0.234071	0.993	0.997	3.50134e-14
BRD4	1.75904e-18	-0.283447	0.349	0.494	4.73183e-14
HAUS3	1.7709e-18	-0.241703	0.111	0.22	4.76371e-14
PTMA	1.85726e-18	-0.193783	0.995	0.998	4.99604e-14
PLAAT4	1.95083e-18	0.280952	0.64	0.576	5.24773e-14
SNHG3	2.22724e-18	-0.273521	0.161	0.282	5.99129e-14
HSPE1	2.39055e-18	0.334859	0.604	0.495	6.43058e-14
TSPO	2.48278e-18	0.291679	0.525	0.432	6.67867e-14
HNRNPA1	2.95162e-18	-0.268215	0.797	0.876	7.93985e-14
LEF1	3.32158e-18	0.401153	0.45	0.335	8.93504e-14
RNMT	3.94506e-18	-0.282581	0.481	0.617	1.06122e-13
TRMT112	4.01044e-18	0.298946	0.56	0.474	1.07881e-13
RSRC2	4.06298e-18	-0.315146	0.481	0.614	1.09294e-13
ZNFX1	4.15367e-18	-0.293377	0.152	0.264	1.11734e-13
ABRACL	4.56022e-18	0.31406	0.45	0.347	1.2267e-13
ANAPC16	5.55717e-18	0.271777	0.709	0.631	1.49488e-13
TBC1D5	5.80101e-18	0.355088	0.608	0.477	1.56047e-13
ARID4B	5.82746e-18	-0.289565	0.742	0.832	1.56759e-13
YTHDC1	6.04977e-18	-0.314901	0.473	0.606	1.62739e-13
TGFBR2	6.49996e-18	-0.375835	0.496	0.627	1.74849e-13
PPDPF	6.59079e-18	0.240584	0.813	0.789	1.77292e-13
COX7A2L	7.45343e-18	0.293257	0.479	0.377	2.00497e-13
PIK3IP1	7.56485e-18	-0.300326	0.458	0.595	2.03495e-13
BRD1	7.58886e-18	-0.307877	0.268	0.402	2.0414e-13
RPL39	9.10622e-18	0.188743	0.996	0.998	2.44957e-13
CHIC2	9.16416e-18	-0.316634	0.326	0.461	2.46516e-13
MAP2K6	1.08622e-17	0.289565	0.166	0.078	2.92194e-13
ANKRD11	1.11008e-17	-0.287732	0.633	0.742	2.98611e-13
PTPN22	1.11387e-17	-0.389339	0.367	0.498	2.99631e-13
TCP11L2	1.24914e-17	-0.240006	0.107	0.211	3.36018e-13
ARIH1	1.25676e-17	-0.314618	0.633	0.744	3.38069e-13
GNAS	1.35805e-17	-0.276926	0.814	0.871	3.65314e-13
CCT3	1.44641e-17	0.2991	0.322	0.216	3.89085e-13
FMNL1	1.72475e-17	-0.299425	0.231	0.357	4.63958e-13
RANGAP1	1.99958e-17	-0.273491	0.097	0.195	5.37888e-13
P2RY10	2.03138e-17	-0.28835	0.215	0.343	5.46441e-13
MBP	2.96844e-17	-0.34534	0.682	0.771	7.98511e-13
HNRNPH1	3.4753e-17	-0.262699	0.533	0.668	9.34857e-13
SUPT6H	3.47976e-17	-0.259144	0.207	0.332	9.36055e-13
CCL5	3.60724e-17	0.0337616	0.673	0.757	9.70347e-13
LINC00513	3.86885e-17	-0.340438	0.522	0.656	1.04072e-12
DDX3X	4.53673e-17	-0.298009	0.535	0.664	1.22038e-12
TCF25	4.66218e-17	-0.311872	0.469	0.595	1.25413e-12
ERVK3-1	4.94677e-17	-0.271279	0.193	0.314	1.33068e-12
ESYT2	5.31591e-17	-0.348002	0.465	0.589	1.42998e-12
ZNF267	5.4378e-17	-0.268324	0.137	0.247	1.46277e-12
SEC14L2	5.56537e-17	-0.224442	0.065	0.151	1.49709e-12
RNF38	5.70709e-17	-0.318029	0.484	0.614	1.53521e-12
WAC	5.80868e-17	-0.290109	0.502	0.629	1.56254e-12
UBE2K	6.0578e-17	-0.303641	0.416	0.553	1.62955e-12
HIVEP1	6.07706e-17	-0.308237	0.199	0.32	1.63473e-12
IP6K1	6.10865e-17	-0.299183	0.236	0.361	1.64323e-12
RPL32	6.89588e-17	0.201548	0.998	0.998	1.85499e-12
UQCRH	6.90951e-17	0.259256	0.658	0.61	1.85866e-12
ATP6V0E1	8.28763e-17	0.253948	0.686	0.625	2.22937e-12
PRELID1	8.35418e-17	0.289668	0.466	0.353	2.24728e-12
COX6B1	8.37707e-17	0.269833	0.728	0.651	2.25343e-12
SELENOW	9.08946e-17	0.293173	0.519	0.414	2.44506e-12
BTN3A2	1.06859e-16	0.289847	0.324	0.212	2.87449e-12
SH2D2A	1.07974e-16	-0.258142	0.136	0.244	2.90449e-12
MT1X	1.2345e-16	0.285843	0.218	0.133	3.3208e-12
ARNTL	1.24363e-16	-0.279893	0.22	0.345	3.34537e-12
NSMAF	1.24673e-16	-0.315387	0.203	0.323	3.35371e-12
ARL6IP5	1.27602e-16	0.298871	0.661	0.555	3.43248e-12
SF1	1.38802e-16	-0.262711	0.743	0.833	3.73377e-12
TM9SF3	1.4604e-16	-0.293205	0.442	0.571	3.92847e-12
KRAS	1.55174e-16	-0.304834	0.288	0.412	4.17418e-12
SERINC1	1.56602e-16	-0.241111	0.406	0.544	4.21261e-12
TRAC	1.8529e-16	0.310646	0.726	0.659	4.98431e-12
RRM1	1.90359e-16	-0.277595	0.155	0.267	5.12066e-12
PTBP2	2.16864e-16	-0.28164	0.315	0.449	5.83363e-12
FKBP4	2.53689e-16	0.18793	0.088	0.03	6.82424e-12
RELB	2.59415e-16	-0.294819	0.154	0.264	6.97826e-12
SFXN1	2.91041e-16	-0.342497	0.348	0.468	7.829e-12
MADD	2.9521e-16	-0.249452	0.128	0.233	7.94116e-12
SOS2	3.12438e-16	-0.30024	0.317	0.449	8.40458e-12
ELL	3.28747e-16	-0.162639	0.06	0.139	8.84328e-12
DDX21	3.31992e-16	-0.324052	0.567	0.678	8.93059e-12
RPS5	3.45166e-16	0.23516	0.975	0.979	9.28497e-12
HMGN3	4.08164e-16	0.290807	0.377	0.277	1.09796e-11
PHF12	4.27159e-16	-0.27855	0.179	0.294	1.14906e-11
GADD45A	4.87571e-16	-0.286364	0.088	0.18	1.31157e-11
RPL26	5.12824e-16	0.180805	0.995	0.996	1.3795e-11
CALM3	5.65893e-16	0.273446	0.365	0.283	1.52225e-11
COX7C	5.66447e-16	0.216131	0.948	0.939	1.52374e-11
FAM118A	5.81026e-16	-0.255772	0.147	0.256	1.56296e-11
EEF1B2	5.86493e-16	0.224952	0.973	0.972	1.57767e-11
NAA50	6.19172e-16	-0.298281	0.263	0.389	1.66557e-11
TUBA4A	6.33329e-16	-0.349746	0.342	0.466	1.70365e-11
FAM214A	6.46032e-16	-0.335167	0.247	0.363	1.73783e-11
ADAM23	6.85968e-16	0.40888	0.131	0.055	1.84525e-11
RORA	8.15055e-16	-0.333814	0.656	0.759	2.1925e-11
AP000787.1	9.23953e-16	-0.398892	0.216	0.316	2.48543e-11
EDF1	1.01597e-15	0.248671	0.755	0.711	2.73295e-11
ATP1B3	1.057e-15	-0.416883	0.373	0.488	2.84333e-11
NUP54	1.23422e-15	-0.254629	0.218	0.338	3.32004e-11
IDS	1.25463e-15	-0.290991	0.392	0.522	3.37494e-11
TRIM69	1.26191e-15	0.209666	0.136	0.059	3.39453e-11
RYBP	1.2813e-15	-0.294872	0.191	0.304	3.44669e-11
IL2RG	1.34442e-15	0.275468	0.638	0.55	3.6165e-11
DIP2A	1.38119e-15	-0.331463	0.296	0.418	3.7154e-11
BIRC3	1.4084e-15	-0.319085	0.352	0.483	3.78858e-11
FUS	1.50377e-15	-0.206495	0.652	0.771	4.04513e-11
EIF1AX	1.72191e-15	-0.285099	0.472	0.599	4.63193e-11
AP002387.2	1.8001e-15	-0.24274	0.127	0.228	4.84227e-11
G3BP2	2.32495e-15	-0.28776	0.474	0.601	6.25412e-11
DYNLRB1	2.3517e-15	0.274208	0.452	0.376	6.32607e-11
RPS27L	2.37871e-15	0.300054	0.503	0.421	6.39874e-11
RPS8	2.53667e-15	0.227367	0.999	0.998	6.82365e-11
MT-ND2	2.55929e-15	-0.194062	0.997	0.999	6.88448e-11
ZFP36	3.34334e-15	-0.357284	0.398	0.519	8.99358e-11
SATB1	3.64776e-15	-0.305201	0.238	0.347	9.81247e-11
NAA38	3.78404e-15	0.270058	0.355	0.248	1.01791e-10
DSTN	3.82304e-15	0.29973	0.477	0.389	1.0284e-10
UBE2L6	3.99919e-15	0.234164	0.206	0.128	1.07578e-10
DDIT3	4.00113e-15	-0.19829	0.071	0.154	1.07631e-10
BTG2	4.05961e-15	-0.218178	0.273	0.398	1.09204e-10
SEPTIN2	4.07434e-15	-0.257073	0.32	0.449	1.096e-10
DDX50	4.37707e-15	-0.24125	0.292	0.418	1.17743e-10
ATP5MG	4.47855e-15	0.229184	0.904	0.868	1.20473e-10
AKT3	5.61152e-15	-0.287414	0.707	0.803	1.5095e-10
GNG5	5.93222e-15	0.280115	0.46	0.356	1.59577e-10
SCML4	5.93753e-15	0.32626	0.522	0.412	1.5972e-10
TNFSF8	6.02698e-15	0.316013	0.407	0.319	1.62126e-10
GTPBP1	6.18887e-15	-0.213551	0.134	0.235	1.66481e-10
OGA	6.36101e-15	-0.26509	0.405	0.533	1.71111e-10
GADD45B	6.68552e-15	-0.282979	0.239	0.359	1.7984e-10
NDUFB5	6.74531e-15	0.233484	0.241	0.163	1.81449e-10
ITPKB	6.7908e-15	-0.350043	0.346	0.462	1.82672e-10
GTDC1	7.24233e-15	-0.346378	0.302	0.426	1.94819e-10
PTPRC	7.7902e-15	-0.239389	0.983	0.99	2.09556e-10
MAML2	7.88267e-15	0.233444	0.773	0.658	2.12044e-10
LYST	8.22995e-15	-0.297026	0.395	0.525	2.21386e-10
GLRX	8.66832e-15	0.240704	0.219	0.125	2.33178e-10
MRPL51	1.0445e-14	0.263743	0.335	0.224	2.8097e-10
ABCB1	1.08148e-14	-0.353747	0.124	0.203	2.90918e-10
CHD2	1.12297e-14	-0.299131	0.689	0.78	3.02079e-10
LIME1	1.16436e-14	0.261969	0.702	0.601	3.13214e-10
RAPGEF1	1.24284e-14	-0.295514	0.394	0.518	3.34324e-10
AC095055.1	1.31641e-14	-0.131452	0.012	0.059	3.54113e-10
RPS15A	1.36077e-14	0.163053	0.997	0.999	3.66047e-10
TNFAIP3	1.43e-14	-0.293055	0.836	0.884	3.8467e-10
RALA	1.53964e-14	-0.329231	0.253	0.355	4.14162e-10
ZNF644	1.62018e-14	-0.270548	0.551	0.668	4.35829e-10
APRT	1.73147e-14	0.237218	0.704	0.622	4.65765e-10
CSNK1A1	1.8544e-14	-0.276592	0.442	0.567	4.98833e-10
PLXND1	2.01402e-14	-0.19569	0.045	0.112	5.41772e-10
UHRF2	2.20838e-14	-0.238706	0.236	0.353	5.94055e-10
HSP90AA1	2.35772e-14	0.217463	0.921	0.904	6.34226e-10
MRPS31	2.55229e-14	0.265577	0.245	0.149	6.86565e-10
ARHGEF3	2.7036e-14	0.314199	0.431	0.324	7.27269e-10
YWHAZ	2.70365e-14	-0.248669	0.831	0.886	7.27282e-10
ST3GAL5	2.78622e-14	-0.272869	0.137	0.234	7.49494e-10
PSMB8	2.97881e-14	0.264107	0.502	0.416	8.01301e-10
COPS9	2.99671e-14	0.243422	0.59	0.521	8.06116e-10
NDUFS5	3.22231e-14	-0.283787	0.708	0.779	8.66801e-10
USP9X	3.38154e-14	-0.281498	0.397	0.521	9.09634e-10
ATP5PF	3.5101e-14	0.246164	0.548	0.465	9.44218e-10
GRAMD1B	3.58124e-14	-0.228295	0.048	0.118	9.63355e-10
HINT1	3.74955e-14	0.213632	0.913	0.901	1.00863e-09
PLEKHB2	3.92526e-14	-0.194264	0.129	0.225	1.0559e-09
PRKCA	4.50019e-14	0.394855	0.551	0.47	1.21055e-09
STAT5B	4.50134e-14	-0.331435	0.405	0.496	1.21086e-09
ERP29	4.52556e-14	0.246901	0.671	0.601	1.21737e-09
KIF9-AS1	4.57153e-14	-0.267798	0.075	0.152	1.22974e-09
PDLIM2	4.70743e-14	0.223397	0.2	0.118	1.2663e-09
ELL2	4.71165e-14	-0.321901	0.3	0.416	1.26743e-09
PYCARD	4.92359e-14	0.23441	0.224	0.142	1.32445e-09
LAMTOR4	5.22908e-14	0.253021	0.54	0.445	1.40662e-09
DNAJB6	5.30517e-14	-0.280722	0.491	0.594	1.42709e-09
LINC02649	5.3384e-14	-0.176577	0.025	0.079	1.43603e-09
PCSK1N	5.42771e-14	0.215809	0.159	0.077	1.46005e-09
PACS1	5.52327e-14	0.296011	0.609	0.554	1.48576e-09
NDUFA3	5.75614e-14	0.248021	0.517	0.443	1.5484e-09
RNF115	5.81002e-14	-0.327165	0.335	0.445	1.5629e-09
METTL26	6.23733e-14	0.249642	0.281	0.199	1.67784e-09
ABCG1	6.29982e-14	-0.264185	0.099	0.185	1.69465e-09
KLHL18	7.47918e-14	-0.2347	0.135	0.232	2.0119e-09
RABGEF1	7.75801e-14	-0.273843	0.241	0.355	2.08691e-09
MED15	8.27095e-14	-0.277821	0.26	0.371	2.22488e-09
SSR4	8.30918e-14	0.235632	0.772	0.706	2.23517e-09
YIPF5	8.34477e-14	-0.214282	0.109	0.199	2.24474e-09
CEMIP2	8.76174e-14	-0.263225	0.64	0.755	2.35691e-09
NKTR	8.77922e-14	-0.255128	0.503	0.624	2.36161e-09
TENT2	9.01452e-14	-0.281472	0.354	0.469	2.42491e-09
ATP5IF1	9.06552e-14	0.249866	0.668	0.579	2.43863e-09
DHRS7	9.21511e-14	0.265723	0.453	0.352	2.47886e-09
SLC35D1	9.36571e-14	-0.262463	0.121	0.215	2.51937e-09
PIAS1	9.51125e-14	-0.224077	0.535	0.659	2.55853e-09
BRWD1	1.02941e-13	-0.255272	0.384	0.508	2.76911e-09
AC011933.4	1.11355e-13	-0.178376	0.052	0.122	2.99546e-09
ACAP2	1.1213e-13	0.277207	0.541	0.462	3.01629e-09
SIRPG	1.2082e-13	0.250695	0.203	0.119	3.25006e-09
MPZL3	1.22581e-13	-0.297876	0.265	0.381	3.29742e-09
DYRK1A	1.23584e-13	-0.260723	0.499	0.622	3.32441e-09
AC079793.1	1.29265e-13	0.317995	0.785	0.719	3.47724e-09
PPP1CB	1.45319e-13	-0.272367	0.601	0.697	3.90908e-09
TRAPPC1	1.47872e-13	0.246016	0.409	0.322	3.97776e-09
ZNHIT1	1.60618e-13	0.258492	0.335	0.254	4.32063e-09
NIPBL	1.61183e-13	-0.272389	0.606	0.714	4.33582e-09
NDUFB7	1.61615e-13	0.239707	0.412	0.345	4.34744e-09
TUT7	1.70863e-13	-0.274778	0.25	0.363	4.59622e-09
ETF1	1.77419e-13	-0.193998	0.225	0.334	4.77258e-09
TMEM35B	1.85121e-13	0.234528	0.232	0.153	4.97975e-09
DCTN6	1.98468e-13	-0.207806	0.125	0.219	5.33879e-09
OXNAD1	1.98863e-13	0.259902	0.659	0.602	5.34941e-09
MTMR6	2.03686e-13	-0.262736	0.15	0.242	5.47916e-09
TXK	2.08406e-13	0.326079	0.379	0.281	5.60613e-09
OASL	2.23089e-13	-0.216415	0.035	0.094	6.0011e-09
CAMK2D	2.38885e-13	0.329346	0.442	0.347	6.426e-09
CD27	2.45996e-13	0.262295	0.385	0.29	6.61729e-09
SCML1	2.52891e-13	-0.21878	0.062	0.135	6.80277e-09
BTBD9	2.54586e-13	-0.333303	0.554	0.653	6.84837e-09
NUP58	2.56616e-13	-0.27284	0.196	0.301	6.90298e-09
KIAA1109	2.74625e-13	-0.304838	0.466	0.57	7.38741e-09
EIF5	2.77661e-13	-0.26593	0.476	0.59	7.46909e-09
PTPN7	2.82707e-13	-0.25672	0.217	0.323	7.60482e-09
AC016831.7	3.04112e-13	-0.313766	0.286	0.393	8.18062e-09
PER1	3.15374e-13	-0.22673	0.253	0.367	8.48356e-09
GPATCH8	3.21906e-13	-0.2435	0.487	0.606	8.65928e-09
PTGES3	3.28243e-13	0.247129	0.696	0.649	8.82975e-09
XPO1	3.4324e-13	0.2516	0.283	0.21	9.23316e-09
ISCA1	3.43977e-13	-0.238329	0.272	0.387	9.25299e-09
RLF	3.4716e-13	-0.261388	0.374	0.494	9.33861e-09
ARRDC2	3.52969e-13	-0.184032	0.092	0.175	9.49487e-09
XPO4	3.5472e-13	-0.21148	0.351	0.472	9.54198e-09
KANSL3	3.66871e-13	-0.189499	0.122	0.212	9.86882e-09
RPL36A	3.80967e-13	0.191839	0.993	0.993	1.0248e-08
RBM25	4.21818e-13	-0.256366	0.536	0.648	1.13469e-08
RNF19A	4.32924e-13	-0.313329	0.655	0.748	1.16457e-08
SKAP1	4.34596e-13	0.249087	0.898	0.836	1.16906e-08
FNIP1	4.36284e-13	-0.242906	0.277	0.393	1.1736e-08
ZNF451	4.51004e-13	-0.233366	0.266	0.381	1.2132e-08
BSDC1	4.56699e-13	-0.189811	0.138	0.232	1.22852e-08
RAB5A	4.77876e-13	-0.233874	0.234	0.346	1.28549e-08
NDUFA1	4.79235e-13	0.225904	0.727	0.674	1.28914e-08
RPS3	4.88264e-13	0.172329	0.996	0.999	1.31343e-08
SRSF7	4.91203e-13	-0.255615	0.822	0.875	1.32134e-08
RPS19	4.99365e-13	0.180294	0.998	0.998	1.34329e-08
NDUFA4	5.2373e-13	0.219265	0.808	0.759	1.40883e-08
DRAP1	5.2411e-13	0.242442	0.454	0.383	1.40986e-08
CTDSPL2	5.265e-13	-0.22081	0.285	0.4	1.41629e-08
TRERF1	5.68279e-13	0.300318	0.417	0.341	1.52867e-08
RPL35	6.0188e-13	0.162842	0.996	0.993	1.61906e-08
OSER1	6.64919e-13	-0.173309	0.172	0.269	1.78863e-08
MARCH6	6.80185e-13	-0.254454	0.445	0.565	1.8297e-08
SSH2	7.3417e-13	-0.327723	0.652	0.713	1.97492e-08
ZNF609	7.75503e-13	0.302483	0.391	0.286	2.0861e-08
SNRPA1	7.78359e-13	-0.21942	0.319	0.436	2.09379e-08
MITD1	9.93433e-13	0.252163	0.217	0.134	2.67233e-08
TXN	1.02029e-12	0.255633	0.441	0.367	2.74457e-08
KYAT3	1.09907e-12	-0.181105	0.091	0.17	2.95651e-08
HLA-B	1.11104e-12	-0.160408	0.994	0.997	2.98871e-08
CCT5	1.14204e-12	0.235128	0.249	0.168	3.07209e-08
RHBDD2	1.16826e-12	-0.20778	0.08	0.156	3.14263e-08
WIPF2	1.17033e-12	-0.220167	0.141	0.235	3.14818e-08
SAMD4B	1.22324e-12	-0.192105	0.082	0.159	3.29053e-08
FBXO34	1.34913e-12	-0.247025	0.257	0.368	3.62915e-08
MT-CO3	1.37564e-12	-0.126237	1	0.999	3.70048e-08
TMEM259	1.41879e-12	-0.209495	0.125	0.215	3.81654e-08
PSTPIP2	1.42807e-12	0.220508	0.145	0.083	3.84152e-08
RPL6	1.49608e-12	0.16738	0.996	0.998	4.02447e-08
DISC1	1.65505e-12	0.321537	0.287	0.196	4.4521e-08
RAP1GDS1	1.66767e-12	0.296046	0.403	0.313	4.48602e-08
RILPL2	1.6967e-12	-0.259804	0.181	0.278	4.56411e-08
RAF1	1.74049e-12	-0.222829	0.226	0.334	4.68192e-08
LINC00278	1.78134e-12	0.131942	0.053	0.012	4.79181e-08
EIF3A	1.78631e-12	-0.234685	0.501	0.616	4.80518e-08
TBRG1	1.82698e-12	-0.227408	0.278	0.389	4.91457e-08
CHD6	1.86721e-12	-0.260694	0.376	0.49	5.02279e-08
ATG2A	1.89552e-12	-0.193025	0.124	0.213	5.09896e-08
RIOK3	1.90957e-12	-0.201583	0.235	0.341	5.13675e-08
SEPTIN6	1.99722e-12	-0.279301	0.53	0.634	5.37253e-08
MICOS10	2.00547e-12	0.232462	0.499	0.436	5.39471e-08
LSM2	2.10637e-12	0.215894	0.213	0.137	5.66615e-08
HERPUD2	2.12686e-12	-0.255171	0.395	0.51	5.72125e-08
PNRC1	2.14154e-12	-0.238237	0.816	0.88	5.76074e-08
CCDC47	2.19108e-12	-0.215159	0.172	0.271	5.894e-08
XCL2	2.27803e-12	0.284166	0.149	0.077	6.1279e-08
OGT	2.46625e-12	-0.263194	0.395	0.51	6.63422e-08
MARCH7	2.53171e-12	-0.246649	0.376	0.492	6.8103e-08
TBC1D2B	2.55205e-12	-0.222851	0.153	0.248	6.86502e-08
DUT	2.72263e-12	0.252829	0.351	0.256	7.32387e-08
AL157938.2	2.94854e-12	-0.209642	0.137	0.228	7.93156e-08
C1orf21	2.95213e-12	-0.304443	0.072	0.135	7.94123e-08
GRB2	3.16413e-12	-0.224076	0.407	0.524	8.5115e-08
LMNA	3.197e-12	-0.315983	0.108	0.187	8.59993e-08
ATP5MF	3.21973e-12	0.240383	0.526	0.439	8.66107e-08
IRF2BP2	3.35156e-12	-0.213494	0.212	0.315	9.0157e-08
HLA-A	3.386e-12	-0.160171	0.992	0.995	9.10834e-08
OXSR1	3.5563e-12	-0.241331	0.161	0.254	9.56644e-08
CD58	3.61339e-12	-0.267809	0.169	0.261	9.72002e-08
CD48	3.63656e-12	0.20157	0.818	0.777	9.78234e-08
SCFD1	3.6889e-12	-0.232669	0.367	0.484	9.92315e-08
SLAMF6	3.71346e-12	0.24722	0.236	0.146	9.9892e-08
BCLAF1	3.74811e-12	-0.249934	0.556	0.661	1.00824e-07
CSNK1D	3.80591e-12	-0.259386	0.261	0.365	1.02379e-07
PPHLN1	3.82143e-12	-0.226999	0.443	0.56	1.02796e-07
VMP1	3.95468e-12	-0.1555	0.397	0.512	1.06381e-07
AC119396.1	3.99245e-12	0.256112	0.263	0.168	1.07397e-07
LSM14A	4.3725e-12	-0.247076	0.443	0.558	1.1762e-07
LDHB	4.37421e-12	0.248435	0.689	0.622	1.17666e-07
MBD5	4.65916e-12	0.289961	0.558	0.451	1.25331e-07
WSB1	4.7961e-12	-0.24388	0.349	0.463	1.29015e-07
RASGRF2	5.07548e-12	0.314998	0.384	0.294	1.3653e-07
SLC35E1	5.11054e-12	-0.175546	0.106	0.188	1.37473e-07
KPNA5	5.23199e-12	-0.249986	0.234	0.34	1.40741e-07
BCAP31	5.27117e-12	0.213029	0.287	0.226	1.41794e-07
CERK	5.32216e-12	-0.219322	0.15	0.242	1.43166e-07
DDX5	5.33901e-12	0.168248	0.98	0.953	1.43619e-07
SRRM1	5.3814e-12	-0.218478	0.721	0.808	1.4476e-07
HNRNPC	6.18143e-12	-0.210317	0.766	0.842	1.6628e-07
NEDD8	6.27334e-12	0.227839	0.534	0.453	1.68753e-07
SRRM2	6.4013e-12	-0.22749	0.683	0.765	1.72195e-07
CCPG1	6.42199e-12	-0.212809	0.144	0.235	1.72752e-07
ADSS	6.56269e-12	-0.209384	0.293	0.405	1.76536e-07
ARFGEF2	6.81293e-12	-0.21794	0.221	0.325	1.83268e-07
HECTD1	7.28064e-12	-0.298885	0.408	0.503	1.95849e-07
GATAD2B	7.82186e-12	-0.251652	0.37	0.482	2.10408e-07
FAU	7.97316e-12	0.144837	0.994	0.995	2.14478e-07
GBP1	8.24286e-12	0.206516	0.15	0.083	2.21733e-07
RC3H2	8.25137e-12	-0.244357	0.231	0.335	2.21962e-07
FASN	8.59878e-12	-0.163979	0.038	0.093	2.31307e-07
STK17A	9.221e-12	-0.266519	0.614	0.701	2.48045e-07
TNKS2	9.57802e-12	-0.232354	0.318	0.429	2.57649e-07
ZBTB16	9.721e-12	0.170494	0.085	0.033	2.61495e-07
TAF11	9.77784e-12	-0.20434	0.196	0.296	2.63024e-07
HIST1H4C	9.83614e-12	0.269002	0.505	0.428	2.64592e-07
CYTH1	9.86462e-12	-0.213892	0.743	0.824	2.65358e-07
CEP95	1.00431e-11	-0.243949	0.205	0.303	2.7016e-07
ELF2	1.02972e-11	-0.262887	0.348	0.449	2.76994e-07
RPS12	1.03348e-11	0.172917	0.999	0.999	2.78006e-07
USP12	1.06724e-11	-0.222214	0.181	0.278	2.87088e-07
RAP1B	1.07881e-11	-0.221754	0.729	0.808	2.902e-07
IL4R	1.09771e-11	-0.231827	0.227	0.33	2.95285e-07
FAR1	1.17343e-11	-0.231304	0.22	0.322	3.15653e-07
NDUFB1	1.22016e-11	0.236137	0.489	0.405	3.28223e-07
RAB3GAP1	1.22412e-11	-0.230421	0.281	0.39	3.29289e-07
PRDM2	1.23308e-11	-0.247149	0.497	0.607	3.31697e-07
ATP5MD	1.23777e-11	0.22152	0.639	0.573	3.3296e-07
C4orf48	1.24157e-11	0.23134	0.266	0.196	3.33982e-07
RIC8A	1.25511e-11	-0.175374	0.072	0.143	3.37624e-07
PKM	1.25732e-11	0.238108	0.291	0.215	3.3822e-07
SSBP1	1.27093e-11	0.235953	0.568	0.498	3.41881e-07
SRPRA	1.29689e-11	-0.206017	0.19	0.289	3.48863e-07
RUNX2	1.30752e-11	0.31114	0.367	0.29	3.51723e-07
HBP1	1.35025e-11	-0.225436	0.302	0.412	3.63217e-07
MTCH1	1.49115e-11	-0.262619	0.27	0.367	4.01118e-07
FKBP3	1.73098e-11	0.231936	0.266	0.177	4.65635e-07
SACM1L	1.73125e-11	-0.236025	0.237	0.34	4.65707e-07
PMF1	1.79952e-11	-0.196776	0.189	0.286	4.84071e-07
RPS9	2.15428e-11	0.164297	0.993	0.995	5.79502e-07
BOD1L1	2.18085e-11	-0.240717	0.392	0.503	5.8665e-07
USP15	2.29555e-11	-0.230539	0.725	0.806	6.17504e-07
ADNP2	2.3596e-11	-0.167354	0.15	0.237	6.34733e-07
HIVEP2	2.40777e-11	-0.271929	0.459	0.57	6.47691e-07
CCDC91	2.4237e-11	-0.286172	0.58	0.662	6.51976e-07
ZFP30	2.49932e-11	-0.175699	0.048	0.108	6.72318e-07
NAMPT	2.52506e-11	-0.191421	0.162	0.253	6.7924e-07
CD247	2.53333e-11	-0.24477	0.671	0.745	6.81466e-07
ANKRD13C	2.62839e-11	-0.224412	0.188	0.285	7.07038e-07
CRY1	2.6321e-11	-0.254488	0.252	0.357	7.08034e-07
CNOT1	2.66827e-11	-0.208574	0.38	0.493	7.17764e-07
FAM89B	3.02889e-11	0.209804	0.218	0.143	8.14773e-07
PDXDC1	3.12975e-11	-0.227809	0.283	0.39	8.41902e-07
GMEB2	3.24457e-11	-0.164469	0.086	0.16	8.72789e-07
STX5	3.29346e-11	-0.199128	0.197	0.294	8.8594e-07
PWWP3A	3.33842e-11	0.162945	0.088	0.038	8.98035e-07
RICTOR	3.64023e-11	-0.237795	0.545	0.649	9.79223e-07
THRAP3	3.68306e-11	-0.227109	0.443	0.553	9.90742e-07
SNTB1	3.75428e-11	0.292351	0.248	0.166	1.0099e-06
ATM	4.0882e-11	0.212308	0.738	0.714	1.09973e-06
KLHL6	4.11091e-11	-0.181031	0.076	0.145	1.10584e-06
UBE3A	4.13435e-11	-0.22885	0.361	0.471	1.11214e-06
CLIP4	4.13541e-11	-0.233782	0.233	0.334	1.11243e-06
PRH1	4.1392e-11	0.261755	0.254	0.17	1.11344e-06
NDUFB3	4.30966e-11	0.220744	0.3	0.216	1.1593e-06
SVIL	4.31085e-11	0.259288	0.256	0.169	1.15962e-06
SLC36A4	4.45238e-11	-0.203776	0.088	0.162	1.19769e-06
ADAM10	4.59146e-11	0.270106	0.34	0.265	1.2351e-06
CSK	4.63241e-11	0.22013	0.253	0.177	1.24612e-06
VAMP5	5.36611e-11	0.220267	0.288	0.212	1.44348e-06
CD5	5.39617e-11	-0.226048	0.246	0.347	1.45157e-06
BAX	5.42516e-11	0.219218	0.323	0.26	1.45937e-06
LAT	5.61796e-11	0.212127	0.357	0.292	1.51123e-06
SCAF8	5.64694e-11	-0.255196	0.329	0.434	1.51903e-06
MAPK1IP1L	5.69806e-11	-0.225989	0.341	0.446	1.53278e-06
DAPK2	5.87463e-11	-0.181241	0.034	0.087	1.58028e-06
CAST	5.97638e-11	-0.296561	0.636	0.694	1.60765e-06
DNAJB1	6.00487e-11	-0.235576	0.409	0.519	1.61531e-06
ATP5ME	6.04446e-11	0.205879	0.657	0.605	1.62596e-06
MCM6	6.05315e-11	-0.205172	0.118	0.199	1.6283e-06
RPS15	6.09688e-11	0.147554	0.997	0.997	1.64006e-06
TMBIM1	6.10209e-11	-0.176751	0.068	0.135	1.64146e-06
IRF2	6.46305e-11	0.236507	0.303	0.219	1.73856e-06
NRBF2	6.50615e-11	-0.116951	0.082	0.147	1.75016e-06
CAMKMT	6.63414e-11	0.28797	0.432	0.329	1.78458e-06
BLOC1S1	6.75073e-11	0.231229	0.386	0.313	1.81595e-06
HNRNPD	6.80204e-11	-0.195006	0.504	0.614	1.82975e-06
AKNA	6.9124e-11	-0.300713	0.486	0.574	1.85944e-06
PARK7	7.46054e-11	0.20948	0.611	0.554	2.00689e-06
TBCK	7.56881e-11	0.251017	0.297	0.206	2.03601e-06
TOMM6	8.04493e-11	0.189505	0.572	0.525	2.16409e-06
ALG13	8.24005e-11	-0.27343	0.33	0.43	2.21657e-06
AREL1	8.4601e-11	-0.146596	0.1	0.172	2.27577e-06
RPS25	8.69819e-11	0.115382	0.994	0.999	2.33981e-06
C4orf3	8.75553e-11	0.219063	0.493	0.423	2.35524e-06
CD3D	8.87136e-11	0.169095	0.894	0.886	2.3864e-06
PHF14	8.96977e-11	0.248302	0.327	0.239	2.41287e-06
USP37	9.00296e-11	-0.199791	0.117	0.197	2.4218e-06
BX890604.2	9.36687e-11	-0.150714	0.055	0.116	2.51969e-06
TMEM39A	9.65139e-11	-0.19379	0.147	0.234	2.59622e-06
STAU1	9.65488e-11	-0.209362	0.344	0.452	2.59716e-06
ZNF451-AS1	9.76523e-11	-0.129638	0.052	0.111	2.62685e-06
MTMR14	1.08621e-10	-0.170216	0.106	0.182	2.92192e-06
AL731577.2	1.08763e-10	-0.143104	0.069	0.135	2.92572e-06
TMEM161B	1.09116e-10	-0.202551	0.156	0.244	2.93522e-06
PFKFB3	1.10949e-10	-0.176998	0.126	0.206	2.98452e-06
PPP6C	1.11893e-10	-0.169575	0.193	0.285	3.00992e-06
USP8	1.14584e-10	-0.238711	0.261	0.36	3.08231e-06
GCSAM	1.22196e-10	0.109697	0.055	0.022	3.28706e-06
CARD11	1.2255e-10	0.254745	0.477	0.407	3.29659e-06
AL137779.1	1.22817e-10	-0.143209	0.059	0.122	3.30377e-06
AL021707.1	1.22903e-10	-0.133333	0.043	0.099	3.30609e-06
WDR37	1.28085e-10	-0.244349	0.204	0.295	3.44548e-06
ETFDH	1.30832e-10	-0.218767	0.127	0.206	3.51937e-06
RBIS	1.3506e-10	0.205802	0.489	0.386	3.63311e-06
FERMT3	1.37569e-10	0.182785	0.172	0.125	3.7006e-06
IL18R1	1.38049e-10	-0.209205	0.08	0.149	3.71351e-06
ZNF33A	1.38456e-10	-0.22835	0.281	0.384	3.72448e-06
ABCD2	1.40178e-10	0.19429	0.142	0.077	3.7708e-06
ATP9B	1.44041e-10	-0.257452	0.506	0.607	3.87469e-06
ELOB	1.48073e-10	0.201421	0.727	0.666	3.98316e-06
ZNF33B	1.50071e-10	-0.183643	0.131	0.214	4.0369e-06
PNPLA8	1.50341e-10	-0.15856	0.231	0.325	4.04419e-06
SNRK	1.50432e-10	-0.237178	0.442	0.547	4.04663e-06
GIMAP4	1.56812e-10	0.241397	0.536	0.465	4.21823e-06
SKAP2	1.58011e-10	0.246817	0.185	0.116	4.25049e-06
COX17	1.58149e-10	0.221518	0.404	0.354	4.25421e-06
CRK	1.58593e-10	-0.183087	0.078	0.145	4.26615e-06
RBCK1	1.6166e-10	0.186428	0.242	0.193	4.34866e-06
TRAF1	1.62244e-10	-0.219846	0.187	0.279	4.36435e-06
AC068282.1	1.68912e-10	-0.212533	0.234	0.332	4.54374e-06
TPM4	1.71487e-10	-0.249872	0.248	0.345	4.613e-06
DENND4A	1.72697e-10	-0.275798	0.563	0.655	4.64556e-06
YME1L1	1.76424e-10	-0.205652	0.523	0.629	4.74581e-06
DPP8	1.78162e-10	-0.221092	0.184	0.274	4.79257e-06
NDUFA11	1.81225e-10	0.192124	0.487	0.433	4.87496e-06
RNF145	1.95382e-10	-0.237199	0.303	0.402	5.25578e-06
NLRC5	2.01392e-10	0.248506	0.491	0.419	5.41745e-06
NFX1	2.09854e-10	-0.225004	0.197	0.289	5.64508e-06
RESF1	2.13295e-10	0.236299	0.697	0.644	5.73763e-06
NME3	2.15414e-10	0.23005	0.325	0.25	5.79464e-06
PHF20	2.30714e-10	-0.254424	0.587	0.674	6.2062e-06
EGLN3	2.39679e-10	0.197893	0.1	0.047	6.44737e-06
AGTRAP	2.47455e-10	0.175768	0.154	0.099	6.65655e-06
STK38L	2.52446e-10	-0.173637	0.089	0.16	6.7908e-06
SLC16A7	2.55045e-10	0.247543	0.351	0.279	6.8607e-06
PDP1	2.55339e-10	-0.152897	0.058	0.119	6.86862e-06
IQCB1	2.60526e-10	-0.262212	0.223	0.314	7.00814e-06
DDX27	2.64262e-10	-0.223362	0.256	0.353	7.10866e-06
ZER1	2.64287e-10	-0.163522	0.097	0.169	7.10931e-06
KLF12	2.64613e-10	-0.237972	0.762	0.824	7.11808e-06
AC020916.1	2.71262e-10	-0.197437	0.068	0.132	7.29696e-06
CXCR3	2.71523e-10	-0.116613	0.082	0.142	7.30398e-06
WDR47	2.79876e-10	-0.144051	0.054	0.113	7.52865e-06
ID2	2.84063e-10	0.301741	0.537	0.475	7.64128e-06
SNIP1	2.93005e-10	-0.215689	0.186	0.275	7.88184e-06
BTG3	2.94601e-10	-0.192102	0.169	0.257	7.92477e-06
USP16	2.98174e-10	-0.212363	0.368	0.474	8.02088e-06
ZNF791	2.99903e-10	-0.176777	0.142	0.225	8.06738e-06
TNRC6B	3.01525e-10	-0.200483	0.803	0.865	8.11101e-06
GRASP	3.08957e-10	-0.107858	0.038	0.088	8.31094e-06
ST13	3.1449e-10	0.201183	0.526	0.474	8.45978e-06
XRN1	3.19072e-10	-0.234536	0.588	0.663	8.58303e-06
FBXO38	3.30637e-10	-0.183693	0.114	0.191	8.89415e-06
BCL3	3.31382e-10	-0.0990053	0.032	0.078	8.91418e-06
UBR4	3.33217e-10	-0.197344	0.237	0.335	8.96354e-06
UBE2D3	3.37797e-10	-0.218874	0.702	0.769	9.08673e-06
SLC25A26	3.43758e-10	-0.229924	0.327	0.43	9.2471e-06
KMT2C	3.46445e-10	-0.203043	0.593	0.693	9.31936e-06
HNRNPH3	3.54325e-10	-0.212619	0.489	0.594	9.53135e-06
PTEN	3.56752e-10	0.22727	0.361	0.306	9.59664e-06
PRKCI	3.69114e-10	-0.219615	0.106	0.178	9.92917e-06
PHC3	3.78876e-10	-0.229768	0.427	0.53	1.01918e-05
MSN	3.86079e-10	-0.248267	0.528	0.623	1.03855e-05
UBR5	3.96164e-10	-0.249331	0.376	0.469	1.06568e-05
NAP1L1	3.98362e-10	-0.14969	0.733	0.822	1.07159e-05
SMAD4	4.08362e-10	-0.228389	0.259	0.355	1.09849e-05
LCOR	4.19658e-10	-0.227558	0.323	0.426	1.12888e-05
SUPV3L1	4.2139e-10	-0.165747	0.153	0.234	1.13354e-05
MVD	4.25417e-10	-0.186749	0.113	0.189	1.14437e-05
ADAM17	4.25761e-10	-0.206908	0.157	0.242	1.1453e-05
DCTN4	4.31146e-10	-0.203451	0.301	0.403	1.15978e-05
SH3BP1	4.3716e-10	0.186664	0.143	0.085	1.17596e-05
TSG101	4.49775e-10	-0.225007	0.18	0.265	1.20989e-05
CDS2	4.54381e-10	-0.178711	0.164	0.25	1.22228e-05
RGS14	4.57102e-10	0.147399	0.114	0.071	1.2296e-05
ZNF276	4.60171e-10	-0.164522	0.128	0.207	1.23786e-05
PTPN6	4.75354e-10	0.189844	0.187	0.127	1.2787e-05
NFATC2	4.82623e-10	-0.281071	0.344	0.438	1.29825e-05
DNAJC5	4.94449e-10	-0.195464	0.138	0.22	1.33007e-05
TXLNG	4.99982e-10	-0.225428	0.242	0.337	1.34495e-05
ETV3	5.10568e-10	-0.178046	0.128	0.207	1.37343e-05
BCL9L	5.24148e-10	-0.149132	0.145	0.225	1.40996e-05
DOK2	5.24839e-10	0.214671	0.285	0.206	1.41182e-05
ACAP1	5.4166e-10	0.21804	0.487	0.427	1.45706e-05
TPD52	5.45923e-10	0.234291	0.256	0.179	1.46853e-05
PANK2	5.4662e-10	-0.181554	0.191	0.281	1.47041e-05
LARS	5.48246e-10	0.21913	0.264	0.189	1.47478e-05
OSBPL8	5.54104e-10	-0.293613	0.656	0.707	1.49054e-05
ARFGEF1	5.69504e-10	-0.235052	0.491	0.59	1.53196e-05
PARL	6.03734e-10	-0.17948	0.174	0.261	1.62405e-05
STIM1	6.08148e-10	0.246019	0.401	0.35	1.63592e-05
JTB	6.22113e-10	0.171067	0.487	0.455	1.67348e-05
PFDN5	6.3206e-10	0.131658	0.962	0.972	1.70024e-05
RELA	6.36924e-10	-0.1335	0.096	0.164	1.71332e-05
FLI1	6.53169e-10	0.242991	0.343	0.259	1.75702e-05
TMEM14C	6.99894e-10	0.196502	0.215	0.147	1.88271e-05
PPP3R1	7.0513e-10	-0.265632	0.3	0.394	1.8968e-05
SAR1A	7.06654e-10	-0.173244	0.247	0.342	1.9009e-05
LRRC8C	7.10425e-10	-0.284633	0.474	0.565	1.91104e-05
TRIM23	7.21567e-10	-0.160392	0.086	0.154	1.94102e-05
DCP1A	7.26212e-10	-0.179793	0.266	0.363	1.95351e-05
RPL37	7.50357e-10	0.130764	0.997	0.999	2.01846e-05
NFYB	7.53216e-10	0.157438	0.102	0.053	2.02615e-05
SPTY2D1	7.67052e-10	-0.134902	0.198	0.28	2.06337e-05
TAB2	7.76829e-10	-0.23104	0.386	0.49	2.08967e-05
DENND10	7.85376e-10	-0.165116	0.072	0.136	2.11266e-05
SPAG9	8.15741e-10	-0.216551	0.262	0.358	2.19434e-05
ITPKB-AS1	8.41062e-10	-0.0815734	0.019	0.056	2.26246e-05
RPL22	8.64288e-10	0.149667	0.988	0.991	2.32494e-05
EIF1B	8.66065e-10	-0.206769	0.335	0.436	2.32971e-05
TM9SF2	8.6864e-10	-0.193856	0.228	0.321	2.33664e-05
HLA-C	8.78263e-10	0.204763	0.981	0.981	2.36253e-05
AC108863.2	9.50845e-10	-0.126355	0.039	0.09	2.55777e-05
RCSD1	9.63318e-10	0.204372	0.333	0.279	2.59132e-05
KRT1	9.81803e-10	0.0484869	0.056	0.025	2.64105e-05
NFATC1	1.0068e-09	-0.207277	0.108	0.179	2.70828e-05
ECHS1	1.01182e-09	0.170032	0.183	0.129	2.72178e-05
MRPS26	1.02931e-09	0.17609	0.178	0.114	2.76883e-05
IVNS1ABP	1.04437e-09	-0.198859	0.239	0.334	2.80935e-05
RPL12	1.04509e-09	0.184047	0.997	0.996	2.81129e-05
SNHG17	1.10689e-09	-0.150365	0.118	0.192	2.97752e-05
EPS15	1.14052e-09	-0.196217	0.517	0.618	3.06799e-05
RNF114	1.14052e-09	-0.159204	0.203	0.291	3.068e-05
ZFPM1	1.16697e-09	-0.213946	0.144	0.222	3.13915e-05
GTF2H5	1.18268e-09	0.181645	0.191	0.14	3.1814e-05
TMEM87A	1.20781e-09	-0.22474	0.346	0.446	3.249e-05
TIMP1	1.21461e-09	0.238881	0.29	0.226	3.2673e-05
BAZ2A	1.22097e-09	-0.190576	0.191	0.28	3.28441e-05
NR2C2	1.26468e-09	-0.192774	0.179	0.265	3.40199e-05
BTBD7	1.32848e-09	-0.201484	0.173	0.258	3.57362e-05
IWS1	1.33115e-09	-0.205349	0.192	0.28	3.58078e-05
SETD3	1.3528e-09	0.192581	0.165	0.102	3.63903e-05
NEAT1	1.36111e-09	-0.273312	0.684	0.75	3.66137e-05
ZNF862	1.38741e-09	0.161143	0.142	0.1	3.73213e-05
SOCS1	1.39535e-09	0.216545	0.235	0.182	3.75349e-05
ZBTB7A	1.42911e-09	-0.109048	0.216	0.297	3.84432e-05
PTPRJ	1.47559e-09	-0.270801	0.353	0.441	3.96933e-05
SEL1L	1.49158e-09	-0.157923	0.168	0.249	4.01236e-05
MSL2	1.50378e-09	-0.204041	0.248	0.343	4.04517e-05
CSNK1G2	1.54096e-09	-0.162161	0.143	0.222	4.14519e-05
RNF213	1.54678e-09	0.221735	0.689	0.624	4.16085e-05
PLEKHJ1	1.57442e-09	0.181867	0.21	0.142	4.23519e-05
MED23	1.6439e-09	-0.210293	0.204	0.292	4.42208e-05
CTSA	1.64783e-09	0.188679	0.16	0.106	4.43267e-05
YTHDC2	1.69211e-09	-0.218802	0.24	0.331	4.55178e-05
PRDX5	1.70808e-09	0.18887	0.34	0.284	4.59473e-05
CHCHD10	1.71349e-09	0.211431	0.39	0.32	4.60929e-05
ESCO1	1.75768e-09	-0.21834	0.231	0.32	4.72815e-05
SEPTIN7	1.77604e-09	-0.211234	0.796	0.848	4.77754e-05
UBE2D2	1.82384e-09	-0.203282	0.602	0.691	4.90613e-05
PSMB10	1.85406e-09	0.201978	0.369	0.304	4.98742e-05
SRSF11	1.87245e-09	-0.220422	0.671	0.74	5.03689e-05
GIMAP1	1.89748e-09	0.201973	0.321	0.261	5.10423e-05
SINHCAF	1.91697e-09	-0.185579	0.2	0.289	5.15664e-05
LINC00861	1.9348e-09	0.233783	0.426	0.358	5.20462e-05
PTGER2	1.94973e-09	0.206568	0.229	0.166	5.24477e-05
RASA1	1.9568e-09	0.232835	0.379	0.302	5.26381e-05
SENP5	2.05025e-09	-0.200759	0.307	0.406	5.51516e-05
FYTTD1	2.05847e-09	-0.155791	0.205	0.291	5.53729e-05
INPP5D	2.11531e-09	-0.277164	0.601	0.651	5.69018e-05
SNED1	2.12251e-09	-0.423553	0.233	0.302	5.70955e-05
OFD1	2.13449e-09	-0.201964	0.316	0.415	5.74178e-05
PTBP1	2.25391e-09	-0.144723	0.156	0.233	6.06301e-05
MT-CO1	2.28729e-09	0.138703	1	1	6.15282e-05
KLHL24	2.45804e-09	-0.215709	0.267	0.361	6.61214e-05
SLC30A7	2.46052e-09	-0.195527	0.206	0.295	6.61881e-05
SLU7	2.48198e-09	-0.18785	0.178	0.263	6.67652e-05
C2orf74	2.49658e-09	0.155201	0.091	0.048	6.71579e-05
TTC3	2.54565e-09	-0.238479	0.522	0.617	6.8478e-05
HSPA9	2.60469e-09	-0.154654	0.438	0.539	7.00662e-05
RAB1A	2.63707e-09	-0.148328	0.367	0.464	7.09373e-05
TMBIM4	2.64307e-09	0.213526	0.482	0.409	7.10986e-05
CEP57	2.6647e-09	-0.217906	0.305	0.402	7.16803e-05
PPP2R2A	2.70635e-09	-0.208024	0.322	0.421	7.28007e-05
ATF4	2.74032e-09	-0.173026	0.212	0.301	7.37145e-05
COX5B	2.77457e-09	0.173663	0.671	0.645	7.46359e-05
SEM1	2.82586e-09	0.150554	0.485	0.465	7.60155e-05
AL157402.2	2.8744e-09	-0.0807946	0.08	0.131	7.73213e-05
MRPL52	2.88677e-09	0.193252	0.286	0.222	7.76542e-05
KMT2D	2.93209e-09	-0.137164	0.079	0.142	7.88733e-05
FBXO11	2.96044e-09	-0.270229	0.376	0.467	7.96358e-05
FAM102A	3.06817e-09	-0.202221	0.235	0.326	8.25337e-05
ZNF586	3.07434e-09	-0.170395	0.095	0.163	8.26996e-05
NR1D2	3.16843e-09	-0.209177	0.276	0.371	8.52307e-05
MED4	3.20393e-09	-0.197257	0.348	0.446	8.61857e-05
AC016831.1	3.29871e-09	-0.0965313	0.049	0.095	8.87352e-05
LY6E	3.35687e-09	0.202597	0.44	0.359	9.02998e-05
RBBP5	3.38312e-09	-0.0822967	0.091	0.145	9.10059e-05
SLC39A8	3.45975e-09	-0.155015	0.159	0.238	9.30674e-05
RAB7A	3.50911e-09	-0.210005	0.396	0.495	9.43949e-05
ADIPOR2	3.52669e-09	-0.156825	0.138	0.213	9.48681e-05
TSC22D2	3.55239e-09	-0.201557	0.171	0.254	9.55592e-05
SRSF10	3.57269e-09	-0.193872	0.602	0.694	9.61055e-05
VPS39	3.57418e-09	-0.136856	0.095	0.16	9.61455e-05
SLC9A3R1	3.58037e-09	0.188124	0.258	0.208	9.6312e-05
PPIG	3.70564e-09	-0.213451	0.519	0.611	9.96817e-05
MRPL34	3.7639e-09	0.200326	0.288	0.21	0.000101249
ATP5MC1	3.77531e-09	0.197494	0.307	0.233	0.000101556
GSTO1	3.82874e-09	0.192388	0.275	0.222	0.000102993
NDUFS7	3.89665e-09	0.1925	0.25	0.177	0.00010482
AL133342.1	3.93236e-09	-0.127945	0.045	0.096	0.00010578
POLD4	3.96402e-09	0.18487	0.268	0.212	0.000106632
ACBD5	4.01012e-09	-0.149462	0.092	0.159	0.000107872
KATNAL1	4.15102e-09	0.143353	0.093	0.059	0.000111662
CHORDC1	4.22509e-09	0.208785	0.308	0.243	0.000113655
MTM1	4.32254e-09	0.199483	0.186	0.115	0.000116276
KBTBD2	4.366e-09	-0.1897	0.213	0.301	0.000117445
DMTF1	4.37331e-09	-0.155718	0.25	0.339	0.000117642
SNRPD2	4.48711e-09	0.153192	0.729	0.714	0.000120703
AC067945.4	4.53672e-09	-0.146401	0.088	0.153	0.000122038
SMAP2	4.65706e-09	-0.211466	0.737	0.809	0.000125275
ZNF410	4.70549e-09	-0.186122	0.177	0.261	0.000126578
LDHA	4.76254e-09	-0.227624	0.438	0.529	0.000128112
CUTA	4.78541e-09	0.173714	0.467	0.433	0.000128728
COX5A	4.78796e-09	0.159119	0.339	0.309	0.000128796
TMEM65	4.8095e-09	0.219703	0.21	0.143	0.000129375
NOSIP	4.95554e-09	0.251497	0.528	0.446	0.000133304
PXN	5.00305e-09	-0.170482	0.157	0.237	0.000134582
NR3C2	5.13341e-09	0.278328	0.455	0.377	0.000138089
PAXX	5.18098e-09	0.202362	0.44	0.383	0.000139368
HMGXB4	5.21417e-09	-0.174261	0.155	0.234	0.000140261
DSEL	5.26163e-09	0.147097	0.072	0.037	0.000141538
AL137856.1	5.3887e-09	-0.158713	0.072	0.133	0.000144956
BTAF1	5.41297e-09	-0.223509	0.304	0.394	0.000145609
PPP1R18	5.49124e-09	0.197257	0.208	0.143	0.000147714
KANSL1-AS1	5.60884e-09	0.158711	0.123	0.085	0.000150878
MT-CYB	5.71456e-09	-0.105399	0.999	1	0.000153722
TEX264	5.7772e-09	0.182646	0.199	0.141	0.000155407
PAK2	5.83482e-09	-0.211999	0.534	0.626	0.000156957
RNF166	6.17577e-09	-0.198086	0.208	0.294	0.000166128
SH3TC1	6.28785e-09	-0.128787	0.034	0.08	0.000169143
CYTIP	6.33241e-09	-0.195095	0.67	0.754	0.000170342
CCNG1	6.38267e-09	-0.117217	0.116	0.183	0.000171694
IPCEF1	6.39642e-09	0.228283	0.311	0.232	0.000172064
BRD2	6.45201e-09	-0.156089	0.255	0.345	0.000173559
MXRA7	6.53208e-09	-0.139417	0.08	0.142	0.000175713
FOXO1	6.59441e-09	-0.273574	0.511	0.586	0.00017739
AHI1	6.75749e-09	-0.204328	0.158	0.237	0.000181776
SFPQ	7.00696e-09	-0.167192	0.548	0.646	0.000188487
SLC9A8	7.06286e-09	-0.192199	0.148	0.224	0.000189991
AKAP9	7.10519e-09	-0.219131	0.496	0.589	0.00019113
TGIF1	7.72011e-09	-0.126075	0.092	0.153	0.000207671
SLA2	7.72035e-09	-0.225404	0.15	0.221	0.000207677
MHENCR	7.73363e-09	-0.164295	0.087	0.152	0.000208035
ARF4	7.85919e-09	-0.138117	0.3	0.39	0.000211412
NFU1	7.89068e-09	-0.183066	0.157	0.235	0.000212259
MFHAS1	7.9852e-09	0.179632	0.121	0.069	0.000214802
UQCR11	8.07552e-09	0.161116	0.753	0.735	0.000217232
ZBTB43	8.16105e-09	-0.14843	0.082	0.144	0.000219532
ODC1	8.31304e-09	-0.165469	0.211	0.296	0.000223621
MYO9B	8.36688e-09	-0.156979	0.292	0.384	0.000225069
ZNF292	8.56858e-09	-0.225093	0.558	0.647	0.000230495
FAM107B	8.57307e-09	-0.231992	0.739	0.797	0.000230616
FKBP1A	8.57311e-09	0.183909	0.24	0.183	0.000230617
ATF7IP	8.6015e-09	-0.177302	0.513	0.612	0.00023138
FRY	8.60376e-09	0.202611	0.159	0.093	0.000231441
UBAP1	8.71563e-09	-0.207391	0.262	0.354	0.00023445
CTSC	8.73735e-09	0.218476	0.304	0.237	0.000235035
PSMD13	8.7962e-09	-0.222236	0.25	0.335	0.000236618
LAMTOR2	8.81306e-09	0.171866	0.213	0.153	0.000237071
SEC23A	8.82251e-09	-0.212771	0.211	0.297	0.000237326
PPIL4	9.00488e-09	-0.186896	0.293	0.387	0.000242231
EIF3K	9.1801e-09	0.0842298	0.764	0.79	0.000246945
TRIM38	9.36732e-09	-0.19108	0.187	0.27	0.000251981
HEBP2	9.36973e-09	-0.174138	0.242	0.331	0.000252046
TMEM258	9.57822e-09	0.18339	0.58	0.513	0.000257654
PDCD6	9.66623e-09	0.182581	0.364	0.308	0.000260021
ARHGDIA	9.69619e-09	-0.17177	0.282	0.375	0.000260828
HSP90AB1	1.01342e-08	0.17632	0.878	0.837	0.00027261
GNL1	1.01466e-08	-0.179247	0.151	0.228	0.000272945
CCL4	1.02973e-08	0.453658	0.211	0.162	0.000276999
PDK3	1.0318e-08	-0.186905	0.167	0.247	0.000277555
MKLN1	1.03822e-08	-0.18234	0.49	0.589	0.000279282
RNASEK	1.06364e-08	0.195574	0.678	0.629	0.000286119
KPNA1	1.08335e-08	-0.208126	0.23	0.318	0.000291422
RPS27A	1.0901e-08	0.115759	0.997	0.999	0.000293238
MXI1	1.09302e-08	-0.251708	0.201	0.275	0.000294023
FAM160B1	1.10427e-08	-0.222716	0.168	0.248	0.00029705
TNRC18	1.1294e-08	-0.132921	0.085	0.147	0.00030381
SNHG1	1.13066e-08	-0.158793	0.187	0.269	0.000304147
CELF2	1.13768e-08	0.190702	0.857	0.84	0.000306035
LEMD3	1.14819e-08	-0.173388	0.127	0.2	0.000308862
DYNC1I2	1.19468e-08	0.200588	0.256	0.191	0.00032137
DDX24	1.19745e-08	-0.204295	0.768	0.82	0.000322115
ZDHHC7	1.26066e-08	-0.132689	0.071	0.13	0.000339117
BX284668.5	1.26153e-08	0.111399	0.076	0.047	0.000339352
MAX	1.26832e-08	-0.227944	0.385	0.471	0.000341178
ELP4	1.27247e-08	0.221393	0.298	0.212	0.000342293
TRA2A	1.2735e-08	-0.109243	0.524	0.617	0.000342571
WDR75	1.27404e-08	-0.173888	0.135	0.208	0.000342717
GNAI3	1.27429e-08	-0.184306	0.254	0.344	0.000342785
RSPRY1	1.29958e-08	-0.128283	0.084	0.145	0.000349586
ANKH	1.30029e-08	-0.220905	0.261	0.349	0.000349779
AC006369.1	1.3342e-08	0.216148	0.294	0.217	0.0003589
NDUFA12	1.36374e-08	0.167931	0.409	0.365	0.000366846
KDM6A	1.36481e-08	-0.202122	0.509	0.606	0.000367134
NDUFV2	1.39948e-08	-0.270398	0.484	0.566	0.00037646
YY1AP1	1.40955e-08	-0.174416	0.135	0.208	0.00037917
PPP6R3	1.42359e-08	-0.178797	0.514	0.611	0.000382946
ACYP1	1.42902e-08	0.143777	0.105	0.054	0.000384408
NELL2	1.49959e-08	-0.246844	0.745	0.748	0.000403389
CORO7	1.51222e-08	-0.165239	0.392	0.489	0.000406788
LINC00892	1.57007e-08	0.21133	0.134	0.086	0.000422349
TP53BP2	1.57948e-08	0.197654	0.26	0.222	0.00042488
WHRN	1.59082e-08	-0.156862	0.061	0.116	0.00042793
SLCO3A1	1.60761e-08	-0.199202	0.371	0.468	0.000432446
DENND3	1.61364e-08	-0.131463	0.037	0.083	0.000434069
SQSTM1	1.62464e-08	-0.169754	0.393	0.49	0.000437028
LAPTM5	1.6248e-08	-0.163006	0.526	0.623	0.000437072
NF1	1.65168e-08	-0.164585	0.235	0.319	0.000444302
KIF2A	1.65285e-08	-0.190128	0.594	0.685	0.000444617
RPL7A	1.67746e-08	0.131356	0.997	0.998	0.000451235
DNM2	1.6786e-08	-0.173648	0.23	0.317	0.000451543
NDST2	1.67936e-08	-0.0903477	0.061	0.11	0.000451748
ATP6V0C	1.69252e-08	-0.184972	0.389	0.485	0.000455287
STIP1	1.7499e-08	0.170883	0.149	0.089	0.000470724
SRM	1.7571e-08	0.152675	0.192	0.147	0.00047266
PRDX1	1.76566e-08	0.189208	0.376	0.325	0.000474961
CSGALNACT2	1.98555e-08	-0.167875	0.321	0.415	0.000534113
CTDP1	1.98652e-08	-0.160125	0.124	0.195	0.000534375
VCPKMT	2.00778e-08	-0.133947	0.086	0.147	0.000540091
RPL19	2.02105e-08	0.124926	0.999	0.996	0.000543662
MAPKAP1	2.03581e-08	0.221602	0.309	0.235	0.000547633
MEF2D	2.0364e-08	-0.128503	0.133	0.204	0.000547791
GOLPH3	2.05339e-08	-0.128695	0.238	0.32	0.000552362
PRPF40A	2.07505e-08	-0.207094	0.384	0.48	0.000558187
TENT5C	2.07727e-08	-0.186818	0.287	0.378	0.000558784
LINC02725	2.13848e-08	0.175538	0.121	0.065	0.00057525
RALGDS	2.15382e-08	-0.0572379	0.149	0.202	0.000579378
TOM1	2.15914e-08	-0.108386	0.137	0.202	0.000580807
RAN	2.18501e-08	0.184323	0.504	0.457	0.000587766
OTUD5	2.21532e-08	-0.163175	0.138	0.211	0.000595922
EIF4A1	2.21996e-08	-0.196538	0.564	0.652	0.000597168
RSL24D1	2.23235e-08	-0.15414	0.51	0.606	0.000600502
PAN3	2.23574e-08	-0.19284	0.578	0.67	0.000601414
TSEN54	2.25679e-08	-0.17982	0.184	0.264	0.000607077
VAPB	2.30159e-08	-0.147274	0.119	0.188	0.000619128
RABGAP1	2.30399e-08	-0.232239	0.189	0.264	0.000619773
ANKRD36	2.30557e-08	-0.217421	0.284	0.372	0.000620199
USP25	2.32846e-08	0.208505	0.455	0.415	0.000626357
DHRSX	2.45806e-08	0.206622	0.205	0.156	0.000661218
COX6C	2.50512e-08	0.155845	0.801	0.778	0.000673878
PIK3R5	2.50867e-08	-0.192302	0.519	0.613	0.000674832
ZNF430	2.58443e-08	-0.177694	0.231	0.317	0.000695212
CCDC84	2.58709e-08	-0.172716	0.145	0.22	0.000695927
AQP3	2.61624e-08	0.161893	0.162	0.099	0.000703768
KPNB1	2.63907e-08	-0.195718	0.346	0.438	0.000709911
CCL3L1	2.67831e-08	0.164292	0.087	0.048	0.000720466
GNB5	2.76908e-08	-0.199956	0.188	0.267	0.000744883
CELF1	2.79515e-08	-0.15464	0.344	0.437	0.000751894
BCL2L1	2.80942e-08	0.126717	0.079	0.044	0.000755733
NEPRO	2.8201e-08	-0.128288	0.111	0.174	0.000758607
ZC3H18	2.83629e-08	-0.191152	0.19	0.268	0.000762963
RPS18	2.84837e-08	0.147228	0.999	0.999	0.000766212
PPP2R2D	2.87638e-08	-0.182425	0.214	0.298	0.000773746
RBM5	2.89192e-08	-0.154784	0.245	0.33	0.000777925
ICAM3	2.90075e-08	0.186493	0.446	0.393	0.000780301
KDM3A	2.98166e-08	-0.109686	0.137	0.2	0.000802067
GMFB	3.04832e-08	-0.088237	0.082	0.134	0.000819998
VCL	3.19021e-08	0.144432	0.119	0.085	0.000858167
RPS13	3.20271e-08	0.142764	0.99	0.988	0.00086153
ANKRD36C	3.21462e-08	-0.128806	0.211	0.289	0.000864734
TRG-AS1	3.26948e-08	0.124621	0.303	0.304	0.000879489
MRPS33	3.32705e-08	0.174628	0.197	0.135	0.000894977
S1PR4	3.44672e-08	-0.188613	0.27	0.358	0.000927167
SNX25	3.536e-08	-0.172436	0.135	0.206	0.000951185
PIN4	3.57171e-08	0.165827	0.234	0.185	0.00096079
XPC	3.6109e-08	-0.158109	0.263	0.35	0.000971333
NSMCE1	3.61542e-08	0.176381	0.216	0.155	0.000972548
DENND2D	3.7594e-08	0.18638	0.212	0.153	0.00101128
RNF4	3.76708e-08	-0.167969	0.246	0.332	0.00101334
IRS2	3.79501e-08	-0.202273	0.126	0.192	0.00102086
POGZ	3.83701e-08	-0.181018	0.208	0.29	0.00103215
RBPJ	3.83737e-08	-0.226017	0.295	0.383	0.00103225
TMEM107	3.96277e-08	0.175008	0.162	0.128	0.00106598
MYSM1	4.02127e-08	-0.161124	0.173	0.25	0.00108172
ADAMTSL4-AS1	4.03425e-08	-0.126457	0.092	0.151	0.00108521
SNRNP200	4.03699e-08	-0.19713	0.296	0.385	0.00108595
POLR2J	4.03971e-08	0.181047	0.362	0.301	0.00108668
RPL29	4.23814e-08	0.124289	0.995	0.995	0.00114006
PIM1	4.24088e-08	0.141496	0.183	0.16	0.0011408
SH2B3	4.25905e-08	-0.107913	0.103	0.163	0.00114568
TRABD	4.34976e-08	-0.166326	0.174	0.252	0.00117009
SH2D1A	4.45507e-08	-0.227378	0.225	0.3	0.00119841
KPNA4	4.52353e-08	-0.167759	0.265	0.352	0.00121683
ATP5MC2	4.54175e-08	0.149327	0.754	0.751	0.00122173
SNTB2	4.59695e-08	0.166878	0.146	0.087	0.00123658
MAPRE1	4.59755e-08	-0.12045	0.183	0.256	0.00123674
SUGT1	4.67011e-08	0.179583	0.234	0.189	0.00125626
PELI2	4.72227e-08	-0.229573	0.149	0.221	0.00127029
SLC14A1	4.78302e-08	0.170584	0.091	0.045	0.00128663
SAFB2	4.80266e-08	-0.164296	0.222	0.305	0.00129192
POLR2A	4.86362e-08	-0.11354	0.304	0.386	0.00130831
SETX	4.86568e-08	-0.15569	0.381	0.473	0.00130887
RNF11	4.89687e-08	-0.137378	0.129	0.197	0.00131726
PRKX-AS1	4.92645e-08	-0.109531	0.076	0.129	0.00132522
YBX3	5.0459e-08	-0.249103	0.248	0.327	0.00135735
RC3H1	5.09617e-08	-0.170892	0.318	0.408	0.00137087
CYB5A	5.14963e-08	0.144525	0.132	0.078	0.00138525
TAPT1	5.19505e-08	-0.173204	0.128	0.197	0.00139747
CSDE1	5.33928e-08	-0.165696	0.561	0.652	0.00143627
AKAP17A	5.35531e-08	-0.172615	0.109	0.165	0.00144058
TNFSF10	5.41361e-08	0.173052	0.142	0.085	0.00145626
SLC16A3	5.45717e-08	-0.113219	0.109	0.17	0.00146798
NORAD	5.57589e-08	-0.176282	0.245	0.33	0.00149991
SLFN11	5.60964e-08	-0.155336	0.103	0.167	0.00150899
ZSWIM5	5.68137e-08	0.212139	0.133	0.082	0.00152829
ZFAND5	5.73267e-08	-0.158333	0.217	0.299	0.00154209
TARSL2	5.80394e-08	0.201847	0.276	0.205	0.00156126
LPIN1	5.80826e-08	-0.140001	0.165	0.239	0.00156242
HOPX	5.83105e-08	0.223959	0.219	0.182	0.00156855
KANSL1	5.9548e-08	-0.222091	0.592	0.655	0.00160184
NUDT5	6.01224e-08	0.173439	0.206	0.151	0.00161729
PHF20L1	6.07122e-08	-0.217868	0.266	0.349	0.00163316
ILRUN	6.0957e-08	-0.179159	0.161	0.236	0.00163974
ENTPD4	6.18552e-08	-0.162495	0.154	0.228	0.0016639
EFR3A	6.28989e-08	-0.204092	0.342	0.432	0.00169198
NDUFB10	6.31064e-08	0.16932	0.445	0.381	0.00169756
OVCH1-AS1	6.35556e-08	0.137346	0.059	0.022	0.00170965
ATP5F1D	6.38241e-08	0.165314	0.592	0.545	0.00171687
RABEP1	6.42146e-08	-0.198783	0.323	0.412	0.00172737
DNAJC1	6.47757e-08	-0.281068	0.36	0.439	0.00174247
NECAP1	6.7057e-08	-0.17046	0.188	0.266	0.00180383
AC015802.6	6.72376e-08	-0.0867826	0.019	0.053	0.00180869
SRSF9	6.79408e-08	0.175245	0.459	0.407	0.00182761
DYNC1LI2	6.91769e-08	-0.156657	0.128	0.197	0.00186086
AC139720.1	7.05614e-08	0.26942	0.124	0.071	0.0018981
AC026347.1	7.09645e-08	0.134053	0.084	0.046	0.00190894
R3HDM4	7.19468e-08	-0.159659	0.113	0.178	0.00193537
MOSMO	7.26174e-08	-0.190297	0.177	0.254	0.00195341
RHBDF2	7.30248e-08	-0.121703	0.066	0.118	0.00196437
SRBD1	7.31339e-08	0.201425	0.212	0.146	0.0019673
SNHG32	7.45444e-08	-0.156842	0.315	0.404	0.00200524
RIPOR2	7.4653e-08	0.191104	0.846	0.805	0.00200817
HSDL2	7.50295e-08	0.122266	0.085	0.043	0.00201829
COA3	7.50582e-08	0.133807	0.113	0.067	0.00201907
NFATC3	7.51862e-08	0.225721	0.404	0.333	0.00202251
COX8A	7.68673e-08	0.16974	0.558	0.522	0.00206773
RNF144A	7.69091e-08	0.168428	0.15	0.091	0.00206886
CEP162	7.76565e-08	0.135328	0.072	0.039	0.00208896
ERCC5	7.80391e-08	-0.185383	0.236	0.319	0.00209925
SELPLG	7.94396e-08	-0.149837	0.208	0.286	0.00213693
WDR26	8.01589e-08	-0.170151	0.307	0.395	0.00215627
USP34	8.21413e-08	-0.157965	0.635	0.721	0.0022096
HERC4	8.29391e-08	0.231796	0.453	0.379	0.00223106
MORF4L2	8.5028e-08	-0.179117	0.396	0.488	0.00228725
UBE2O	8.60956e-08	-0.156854	0.12	0.186	0.00231597
VTA1	8.89306e-08	-0.1805	0.183	0.26	0.00239223
CLINT1	8.89552e-08	-0.192148	0.314	0.402	0.0023929
PCGF5	8.93105e-08	-0.222667	0.489	0.575	0.00240245
CEBPZ	8.97999e-08	-0.200635	0.399	0.491	0.00241562
OMA1	9.10353e-08	0.122305	0.086	0.049	0.00244885
MAPKAPK2	9.15144e-08	-0.165483	0.184	0.261	0.00246174
ITSN2	9.17502e-08	-0.196747	0.494	0.584	0.00246808
WAKMAR2	9.31918e-08	-0.213963	0.19	0.266	0.00250686
SPRY1	9.38837e-08	-0.124923	0.021	0.055	0.00252547
ATP5PD	9.42819e-08	0.191247	0.496	0.442	0.00253618
ZNF506	9.6153e-08	-0.177837	0.234	0.317	0.00258652
FBXO7	9.73422e-08	-0.132439	0.228	0.306	0.0026185
MRPL41	9.85496e-08	0.180062	0.382	0.34	0.00265098
AC087286.2	1.03684e-07	-0.118695	0.139	0.202	0.0027891
MTMR3	1.03921e-07	-0.194283	0.2	0.278	0.00279548
DSTYK	1.04712e-07	-0.175049	0.112	0.176	0.00281676
ZNF706	1.08091e-07	0.176876	0.361	0.315	0.00290764
TCEAL8	1.08778e-07	0.127458	0.137	0.106	0.00292612
CCDC174	1.09239e-07	-0.11007	0.176	0.244	0.00293853
TTC39B	1.11251e-07	0.194941	0.189	0.131	0.00299266
TOX4	1.12696e-07	-0.14889	0.228	0.309	0.00303153
PTGDR	1.13404e-07	0.157395	0.117	0.073	0.00305057
ARL2	1.13447e-07	0.155019	0.167	0.122	0.00305171
VAMP2	1.13491e-07	-0.173318	0.447	0.539	0.00305291
TUBB2A	1.141e-07	-0.072328	0.038	0.076	0.0030693
NUP153	1.16287e-07	-0.163563	0.246	0.329	0.00312812
UBR1	1.19974e-07	-0.177187	0.37	0.461	0.00322729
ARL17B	1.2156e-07	0.117066	0.085	0.059	0.00326997
SETD1B	1.22751e-07	-0.134056	0.087	0.146	0.003302
CDC26	1.23034e-07	0.171233	0.277	0.218	0.00330961
GTF2B	1.23201e-07	-0.0943852	0.302	0.38	0.00331411
TAP1	1.28546e-07	0.14421	0.192	0.165	0.0034579
KLF2	1.30796e-07	0.191467	0.849	0.796	0.00351841
GNAQ	1.31041e-07	0.236248	0.311	0.253	0.00352499
RNF7	1.31165e-07	-0.112255	0.394	0.479	0.00352834
GFPT1	1.32582e-07	-0.171226	0.206	0.285	0.00356646
CASTOR3	1.33808e-07	-0.12201	0.091	0.149	0.00359943
SECISBP2	1.34594e-07	-0.180298	0.437	0.528	0.00362057
RFX7	1.34717e-07	-0.160357	0.28	0.365	0.00362389
GALNT3	1.35859e-07	-0.112503	0.03	0.069	0.0036546
COPB1	1.3605e-07	-0.19718	0.3	0.386	0.00365975
EWSR1	1.36096e-07	-0.172338	0.256	0.339	0.00366098
KCNAB2	1.37381e-07	0.155546	0.245	0.208	0.00369556
ITGB2	1.40218e-07	0.191558	0.483	0.426	0.00377185
TMTC2	1.40981e-07	0.183721	0.131	0.077	0.00379239
MRPL11	1.41693e-07	0.170504	0.227	0.169	0.00381154
LINC-PINT	1.42619e-07	-0.193134	0.447	0.538	0.00383646
FOXK2	1.42787e-07	-0.155463	0.17	0.244	0.00384096
RPS6KB1	1.4385e-07	-0.167828	0.25	0.333	0.00386956
PRDX6	1.43893e-07	-0.153623	0.34	0.428	0.00387073
SEC62	1.43987e-07	-0.158945	0.617	0.702	0.00387324
AL499604.1	1.44073e-07	0.205205	0.314	0.248	0.00387555
STAU2	1.46005e-07	0.199487	0.272	0.199	0.00392754
SYNRG	1.47697e-07	0.182584	0.465	0.415	0.00397306
SOCS3	1.49897e-07	-0.08066	0.094	0.141	0.00403223
MORC3	1.52551e-07	-0.178557	0.259	0.343	0.00410363
MED26	1.53547e-07	-0.104538	0.043	0.088	0.00413042
DUSP8	1.54828e-07	-0.0792896	0.026	0.061	0.00416486
MCTS1	1.54874e-07	0.164974	0.176	0.127	0.00416611
LRRC8B	1.55068e-07	-0.14696	0.096	0.156	0.00417133
AL136962.1	1.55508e-07	-0.267646	0.121	0.183	0.00418317
PRKCH	1.55968e-07	-0.18267	0.841	0.878	0.00419553
PPIA	1.5731e-07	0.157971	0.847	0.829	0.00423164
DMAC1	1.5776e-07	0.162015	0.161	0.107	0.00424376
ETFB	1.60196e-07	0.174687	0.296	0.24	0.00430927
BFAR	1.60508e-07	-0.122137	0.142	0.209	0.00431767
TRIM33	1.63942e-07	-0.158609	0.304	0.39	0.00441003
PRPF40B	1.64852e-07	0.107503	0.052	0.025	0.00443452
PIN1	1.6514e-07	0.168339	0.263	0.199	0.00444226
CIAO2B	1.67011e-07	0.137724	0.401	0.377	0.00449259
H2AFV	1.68093e-07	-0.122381	0.47	0.558	0.00452171
XPO6	1.68178e-07	-0.192924	0.398	0.486	0.00452398
PIK3C2A	1.68748e-07	-0.160583	0.282	0.367	0.00453932
LYAR	1.69991e-07	-0.212354	0.47	0.558	0.00457275
CCDC59	1.73753e-07	-0.173098	0.41	0.499	0.00467395
FOXJ3	1.75396e-07	-0.206347	0.376	0.462	0.00471815
DNTTIP2	1.75557e-07	-0.145481	0.27	0.353	0.00472249
HACD3	1.75626e-07	-0.196111	0.134	0.196	0.00472433
DNASE1	1.77102e-07	0.11821	0.07	0.035	0.00476404
THUMPD3-AS1	1.78061e-07	-0.151636	0.218	0.295	0.00478983
SNRPF	1.84916e-07	0.152034	0.525	0.491	0.00497425
LINC01550	1.8804e-07	0.189541	0.196	0.137	0.00505828
ZNF326	1.93719e-07	-0.173227	0.205	0.283	0.00521104
NFIA	1.95395e-07	0.221593	0.153	0.107	0.00525611
CORO1B	1.97038e-07	0.193676	0.23	0.17	0.00530031
PPP4R3A	1.97179e-07	-0.173346	0.375	0.463	0.00530412
ZBTB21	1.99248e-07	-0.126229	0.1	0.16	0.00535976
SMC3	2.0024e-07	-0.108924	0.274	0.352	0.00538647
FUT8	2.00374e-07	0.248406	0.405	0.338	0.00539007
MTLN	2.05375e-07	0.171782	0.206	0.148	0.00552458
RPL34	2.05853e-07	0.118557	0.999	0.999	0.00553745
RPLP1	2.06506e-07	0.149966	0.998	1	0.00555501
CYBC1	2.08881e-07	0.136306	0.133	0.1	0.00561891
AQR	2.09148e-07	-0.184119	0.253	0.335	0.00562609
RO60	2.1263e-07	-0.194626	0.256	0.336	0.00571976
SLC25A3	2.12634e-07	-0.171799	0.444	0.533	0.00571987
SLBP	2.14155e-07	-0.165034	0.163	0.235	0.00576077
RCAN3	2.1506e-07	-0.188018	0.498	0.586	0.00578512
GAPDH	2.1731e-07	0.160939	0.768	0.731	0.00584565
ZNF14	2.20311e-07	-0.117824	0.114	0.175	0.00592637
MYCBP2	2.217e-07	0.198229	0.707	0.659	0.00596372
UBXN7	2.21735e-07	-0.157475	0.166	0.238	0.00596468
OS9	2.25333e-07	-0.130013	0.144	0.211	0.00606147
STAT5A	2.28985e-07	-0.160027	0.116	0.18	0.00615969
MVB12B	2.29193e-07	-0.174849	0.223	0.302	0.00616529
WDR48	2.29624e-07	-0.170465	0.239	0.32	0.00617689
LINC01934	2.31809e-07	-0.579877	0.501	0.473	0.00623566
ROCK2	2.32737e-07	0.176212	0.173	0.128	0.00626062
F2R	2.35077e-07	-0.121274	0.079	0.132	0.00632356
KPNA6	2.35151e-07	-0.166044	0.228	0.308	0.00632557
GNL2	2.38024e-07	-0.128559	0.062	0.112	0.00640283
DNMT3A	2.41026e-07	0.1487	0.147	0.107	0.0064836
SH2D3C	2.43079e-07	0.105966	0.068	0.031	0.00653884
BHLHE40	2.43537e-07	-0.167704	0.103	0.163	0.00655116
RPL30	2.44511e-07	0.136323	0.998	0.998	0.00657734
MCCC2	2.44695e-07	-0.137695	0.1	0.16	0.0065823
DGLUCY	2.46234e-07	0.187545	0.198	0.145	0.00662368
MAPK9	2.49271e-07	-0.148652	0.103	0.164	0.00670539
DHX40	2.50219e-07	-0.157057	0.144	0.213	0.0067309
AC244131.2	2.50777e-07	-0.128259	0.052	0.099	0.0067459
PSMB3	2.52115e-07	0.132236	0.364	0.34	0.00678188
TFRC	2.53051e-07	-0.158584	0.135	0.202	0.00680706
TFG	2.53663e-07	-0.143099	0.158	0.228	0.00682354
NDUFA7	2.61684e-07	0.15831	0.233	0.188	0.0070393
NDEL1	2.65998e-07	-0.182011	0.292	0.376	0.00715535
TRIR	2.7124e-07	0.158981	0.674	0.636	0.00729635
DDI2	2.75695e-07	-0.140547	0.062	0.112	0.0074162
ZCCHC10	2.76799e-07	-0.152652	0.177	0.25	0.0074459
SEC22A	2.78857e-07	-0.194095	0.126	0.191	0.00750125
PPIB	2.85451e-07	0.150029	0.732	0.697	0.00767863
SPRYD7	2.88209e-07	0.121622	0.068	0.035	0.00775281
POM121	2.88299e-07	-0.162618	0.166	0.238	0.00775525
ANTKMT	2.91669e-07	0.185402	0.293	0.226	0.00784589
RAB9A	2.94022e-07	-0.0542294	0.157	0.208	0.00790919
MRPL18	2.94146e-07	0.163511	0.192	0.136	0.00791254
CASC3	2.94599e-07	-0.143351	0.125	0.19	0.00792472
RBMS1	2.95872e-07	0.227334	0.526	0.453	0.00795896
ZNF26	2.98934e-07	-0.0791436	0.093	0.141	0.00804133
MINDY3	3.0399e-07	-0.131926	0.105	0.164	0.00817733
LINC01871	3.04954e-07	-0.214322	0.503	0.589	0.00820327
FAM13B	3.07902e-07	-0.153502	0.311	0.396	0.00828257
RPS27	3.10031e-07	0.141603	0.998	0.998	0.00833983
MICOS13	3.11948e-07	0.140632	0.35	0.317	0.00839141
COX19	3.12033e-07	-0.161371	0.256	0.337	0.00839368
GORAB	3.15055e-07	-0.0984858	0.039	0.081	0.00847498
TGIF2	3.27133e-07	-0.121084	0.094	0.151	0.00879988
TMEM141	3.29695e-07	0.133674	0.15	0.106	0.00886879
GATAD2A	3.39768e-07	-0.0491795	0.322	0.386	0.00913976
AKAP13	3.41008e-07	-0.194293	0.795	0.842	0.00917312
CST7	3.42204e-07	-0.22039	0.489	0.571	0.0092053
MASTL	3.4313e-07	-0.110145	0.059	0.107	0.0092302
FCHSD2	3.47741e-07	0.237305	0.363	0.296	0.00935424
GARS	3.4841e-07	-0.177695	0.142	0.204	0.00937224
GPR155	3.54539e-07	0.211134	0.254	0.194	0.0095371
USP20	3.54624e-07	-0.154474	0.125	0.189	0.00953938
TALDO1	3.55434e-07	0.155583	0.216	0.16	0.00956119
EEF2	3.55519e-07	-0.178413	0.665	0.742	0.00956346
TSC22D4	3.55758e-07	0.155173	0.171	0.119	0.00956988
RACK1	3.56534e-07	0.138947	0.981	0.986	0.00959076
SYF2	3.63749e-07	-0.192521	0.522	0.605	0.00978484
FCMR	3.67877e-07	-0.1625	0.268	0.35	0.0098959
PPP3CA	3.69518e-07	0.19816	0.515	0.443	0.00994004
WAS	3.72712e-07	0.159977	0.249	0.196	0.010026
FTL	3.74405e-07	0.132224	0.962	0.963	0.0100715
DGKZ	3.7721e-07	0.160195	0.235	0.199	0.010147
FAAH2	3.81225e-07	-0.343821	0.242	0.278	0.010255
HIKESHI	3.84581e-07	0.151376	0.177	0.119	0.0103452
UBL3	3.88194e-07	-0.214708	0.249	0.327	0.0104424
ZRANB1	3.89904e-07	-0.127554	0.093	0.15	0.0104884
FAF2	3.92246e-07	-0.147617	0.136	0.202	0.0105514
FAM169A	4.00488e-07	-0.192725	0.169	0.237	0.0107731
KIAA1324L	4.00915e-07	-0.175446	0.117	0.18	0.0107846
SAT1	4.02517e-07	-0.28388	0.542	0.619	0.0108277
NUP35	4.0369e-07	-0.0925601	0.061	0.106	0.0108593
SGTB	4.04421e-07	-0.185582	0.161	0.226	0.0108789
AURKAIP1	4.055e-07	0.158881	0.388	0.336	0.0109079
MFSD10	4.08781e-07	0.139198	0.259	0.229	0.0109962
FGFR1OP2	4.09309e-07	0.16927	0.354	0.283	0.0110104
DPYD	4.09663e-07	0.14869	0.747	0.668	0.0110199
POLR2B	4.21623e-07	-0.178916	0.244	0.323	0.0113416
JPT1	4.34176e-07	0.174697	0.26	0.215	0.0116793
MT1F	4.34307e-07	0.149411	0.143	0.097	0.0116829
POLB	4.383e-07	-0.144396	0.105	0.165	0.0117903
SNX13	4.38799e-07	-0.175443	0.205	0.28	0.0118037
YAF2	4.4402e-07	-0.21566	0.296	0.375	0.0119441
RARA	4.44997e-07	-0.0885838	0.058	0.102	0.0119704
CHD8	4.52774e-07	-0.187324	0.206	0.28	0.0121796
TMCO1	4.62942e-07	0.152979	0.394	0.358	0.0124532
NCOA2	4.69344e-07	-0.233614	0.576	0.632	0.0126254
HIST1H2AC	4.72529e-07	0.146987	0.133	0.087	0.012711
ARHGEF1	4.73513e-07	-0.176192	0.305	0.388	0.0127375
TGOLN2	4.73799e-07	-0.0859687	0.289	0.359	0.0127452
ABCC1	4.74742e-07	-0.199985	0.409	0.493	0.0127706
BTBD10	4.76873e-07	-0.128424	0.183	0.251	0.0128279
DTX3L	4.78475e-07	0.146246	0.14	0.095	0.012871
APPL2	4.82637e-07	-0.165649	0.141	0.206	0.0129829
PPID	4.87105e-07	0.160409	0.172	0.116	0.0131031
ZFC3H1	4.96324e-07	-0.160485	0.304	0.387	0.0133511
GTF3C1	5.01206e-07	-0.151999	0.121	0.184	0.0134824
AKIRIN1	5.02851e-07	-0.106799	0.255	0.329	0.0135267
ZNF638	5.03863e-07	-0.166797	0.43	0.518	0.0135539
RPS17	5.07286e-07	-0.113411	0.906	0.949	0.013646
SDCCAG8	5.20324e-07	0.187658	0.228	0.168	0.0139967
RHD	5.30168e-07	-0.110756	0.052	0.096	0.0142615
GLMN	5.31721e-07	-0.184613	0.177	0.246	0.0143033
DECR1	5.35293e-07	0.181068	0.332	0.275	0.0143994
TRAPPC4	5.35634e-07	-0.108372	0.114	0.173	0.0144086
CD44-AS1	5.3823e-07	-0.0905318	0.031	0.067	0.0144784
CKAP2	5.38577e-07	-0.0943247	0.073	0.121	0.0144877
VEZT	5.40138e-07	-0.119408	0.221	0.294	0.0145297
CTR9	5.41622e-07	-0.188815	0.202	0.273	0.0145696
PCSK5	5.41654e-07	0.113751	0.091	0.048	0.0145705
STAG2	5.48757e-07	-0.175523	0.594	0.674	0.0147616
RGPD5	5.50321e-07	-0.0839807	0.031	0.068	0.0148036
TPI1	5.52523e-07	0.176196	0.37	0.302	0.0148629
SLC25A36	5.55722e-07	-0.184381	0.223	0.297	0.0149489
ICAM2	5.64681e-07	0.16973	0.271	0.207	0.0151899
RNF41	5.65104e-07	-0.0951496	0.054	0.099	0.0152013
YWHAH	5.77205e-07	0.152746	0.17	0.114	0.0155268
SEC22C	5.85978e-07	-0.123248	0.128	0.19	0.0157628
POLR2F	5.86492e-07	0.165487	0.269	0.21	0.0157766
IFT20	6.04411e-07	0.153383	0.162	0.106	0.0162587
TLE3	6.05798e-07	-0.117603	0.055	0.102	0.016296
LDAH	6.08519e-07	0.159177	0.099	0.055	0.0163692
LUC7L2	6.10437e-07	-0.188639	0.483	0.566	0.0164208
JAKMIP2	6.21965e-07	0.196441	0.137	0.09	0.0167309
DPY30	6.26592e-07	0.163443	0.223	0.17	0.0168553
DEXI	6.38221e-07	0.106184	0.078	0.043	0.0171682
GNLY	6.55269e-07	-0.53493	0.145	0.211	0.0176267
XYLT1	6.58626e-07	0.190116	0.282	0.21	0.017717
CTSW	6.64373e-07	0.172949	0.474	0.439	0.0178716
SART3	6.7151e-07	-0.143493	0.118	0.18	0.0180636
RELL1	6.73577e-07	-0.162592	0.288	0.37	0.0181192
CRYBG1	6.75164e-07	0.00384997	0.726	0.788	0.0181619
PRPF38B	6.75441e-07	-0.192314	0.39	0.473	0.0181694
DICER1	6.78031e-07	-0.162541	0.236	0.313	0.018239
FAM50A	6.87554e-07	0.153897	0.161	0.112	0.0184952
SRI	6.97672e-07	0.152135	0.348	0.303	0.0187674
USP10	7.12787e-07	-0.143065	0.244	0.32	0.019174
SIN3A	7.13032e-07	-0.110052	0.16	0.223	0.0191806
B3GNT2	7.1437e-07	-0.126923	0.109	0.168	0.0192166
MT-ND3	7.33872e-07	0.163967	1	1	0.0197412
RPL10A	7.51012e-07	0.143752	0.986	0.985	0.0202022
AKT2	7.64297e-07	-0.11254	0.095	0.15	0.0205596
ARPC4	7.64485e-07	0.0595872	0.304	0.315	0.0205647
KIAA1328	7.67088e-07	0.212288	0.216	0.154	0.0206347
AL118516.1	7.82966e-07	-0.144529	0.125	0.188	0.0210618
C12orf75	7.85529e-07	0.204932	0.367	0.304	0.0211307
SENP2	7.87184e-07	-0.157116	0.198	0.271	0.0211753
FMR1	7.90364e-07	-0.104596	0.178	0.243	0.0212608
PPWD1	7.94265e-07	-0.0449215	0.215	0.267	0.0213657
ERN1	7.97197e-07	0.209988	0.466	0.427	0.0214446
ZMYM4	7.99848e-07	0.171356	0.22	0.156	0.0215159
BRK1	8.33155e-07	0.163926	0.356	0.299	0.0224119
PPP2R3C	8.4103e-07	-0.155566	0.219	0.294	0.0226237
SMG5	8.47951e-07	-0.134693	0.083	0.136	0.0228099
HNRNPR	8.57624e-07	-0.155863	0.424	0.51	0.0230701
TOGARAM2	8.77344e-07	-0.0848994	0.023	0.056	0.0236005
C1orf43	8.78604e-07	-0.156001	0.21	0.284	0.0236345
TMEM160	8.8748e-07	0.172628	0.337	0.268	0.0238732
SRRT	8.96351e-07	-0.113248	0.149	0.211	0.0241118
RAB21	9.12921e-07	-0.102106	0.233	0.302	0.0245576
CEP120	9.1487e-07	-0.149084	0.185	0.255	0.02461
RERE	9.15559e-07	0.212422	0.412	0.337	0.0246285
ZFP36L1	9.18044e-07	-0.148474	0.275	0.353	0.0246954
SIPA1	9.42036e-07	-0.0731662	0.157	0.208	0.0253408
GTF3A	9.49807e-07	0.176764	0.589	0.534	0.0255498
APPBP2	9.55702e-07	-0.165552	0.196	0.268	0.0257084
KIAA0513	9.68962e-07	-0.0861023	0.034	0.07	0.0260651
MORF4L1	9.70665e-07	-0.180049	0.688	0.749	0.0261109
MYADM	9.71983e-07	-0.110014	0.107	0.161	0.0261463
CENPM	9.80723e-07	-0.104065	0.025	0.059	0.0263815
NDUFAF7	9.85164e-07	-0.157933	0.11	0.169	0.0265009
CRIP1	1.00119e-06	0.0955559	0.813	0.742	0.0269321
TCERG1	1.01406e-06	-0.181136	0.25	0.326	0.0272781
HSPA1A	1.02687e-06	0.0982637	0.062	0.027	0.0276229
MED1	1.0379e-06	-0.127613	0.128	0.19	0.0279194
TRMT10C	1.03962e-06	-0.131627	0.208	0.28	0.0279659
DDHD2	1.04707e-06	-0.119669	0.083	0.135	0.0281661
ANXA5	1.04867e-06	0.179942	0.294	0.232	0.0282092
CHD9	1.05388e-06	0.194715	0.359	0.313	0.0283494
NCOA3	1.0542e-06	0.18892	0.385	0.326	0.028358
NOL10	1.0565e-06	-0.122526	0.199	0.267	0.0284197
ANKLE2	1.05943e-06	-0.14911	0.147	0.213	0.0284988
C1orf54	1.07353e-06	-0.0829487	0.02	0.05	0.0288779
SNN	1.10171e-06	-0.100553	0.032	0.069	0.029636
ACSF3	1.11084e-06	-0.137749	0.115	0.175	0.0298815
ARGLU1	1.11384e-06	0.119946	0.632	0.631	0.0299623
HNRNPL	1.11528e-06	-0.145847	0.262	0.34	0.030001
SEC14L1	1.11914e-06	-0.134279	0.185	0.254	0.0301049
TLK2	1.11986e-06	-0.166638	0.226	0.301	0.0301242
ERO1B	1.12331e-06	-0.10499	0.197	0.261	0.030217
AC092944.1	1.12555e-06	0.131236	0.081	0.045	0.0302773
MRPL47	1.13284e-06	-0.125442	0.207	0.277	0.0304733
HMGB2	1.13535e-06	-0.152057	0.353	0.436	0.030541
RIPK1	1.15958e-06	-0.148362	0.226	0.3	0.0311926
LMBR1	1.17273e-06	-0.201218	0.349	0.428	0.0315463
PDIA3	1.18076e-06	-0.0629594	0.538	0.609	0.0317625
TMA16	1.18495e-06	0.145272	0.113	0.07	0.0318752
NUP155	1.20078e-06	-0.0784928	0.08	0.124	0.0323011
IL10RA	1.21746e-06	-0.171351	0.366	0.45	0.0327496
TMEM167B	1.22284e-06	-0.139545	0.108	0.166	0.0328945
NUFIP2	1.22596e-06	-0.145991	0.322	0.404	0.0329783
CD3G	1.26042e-06	0.159509	0.758	0.717	0.0339054
SUSD6	1.26717e-06	-0.131239	0.144	0.206	0.0340869
HSPA5	1.27389e-06	-0.196069	0.492	0.561	0.0342677
PRIM1	1.27718e-06	0.103876	0.074	0.037	0.0343562
DHX15	1.28732e-06	-0.108025	0.217	0.285	0.0346288
TSTD2	1.30242e-06	-0.154134	0.138	0.201	0.0350351
TACC1	1.30594e-06	-0.139749	0.229	0.301	0.0351297
ZNF100	1.30667e-06	-0.120635	0.119	0.177	0.0351494
ASXL1	1.32775e-06	-0.192524	0.357	0.434	0.0357165
MRPL33	1.33956e-06	0.128815	0.43	0.411	0.0360341
POLR2J3	1.34017e-06	0.157149	0.301	0.258	0.0360506
IL12RB2	1.34813e-06	-0.208819	0.059	0.104	0.0362646
WDR46	1.35963e-06	0.111447	0.088	0.054	0.0365741
USP45	1.37319e-06	-0.175518	0.082	0.13	0.0369388
PNP	1.38577e-06	0.101062	0.088	0.061	0.0372772
UBA6	1.41701e-06	-0.169185	0.224	0.297	0.0381175
LDLRAP1	1.41984e-06	0.129964	0.151	0.115	0.0381938
KCNQ1	1.42753e-06	0.147644	0.111	0.071	0.0384006
YTHDF3	1.43434e-06	-0.0902103	0.23	0.293	0.0385837
PPM1B	1.44147e-06	-0.157827	0.369	0.452	0.0387754
INO80D	1.44685e-06	-0.197333	0.276	0.34	0.0389202
ST3GAL1	1.4584e-06	-0.177577	0.402	0.485	0.0392311
HSPA14.1	1.45941e-06	-0.0648435	0.071	0.112	0.0392581
CD96	1.47298e-06	-0.221799	0.786	0.83	0.039623
PHB	1.49395e-06	0.147916	0.241	0.188	0.0401874
NRF1	1.49411e-06	-0.177586	0.284	0.362	0.0401915
GMCL1	1.49837e-06	-0.167022	0.154	0.219	0.040306
KANSL1L	1.50169e-06	0.140119	0.096	0.062	0.0403953
LINC02391	1.50997e-06	0.117932	0.054	0.024	0.0406183
ACTN4	1.54121e-06	-0.167783	0.21	0.283	0.0414587
PHF3	1.54703e-06	-0.17821	0.508	0.589	0.041615
USP11	1.56502e-06	-0.182336	0.266	0.343	0.0420989
WHAMM	1.56647e-06	-0.175852	0.231	0.304	0.0421381
TTC21B	1.57311e-06	-0.144543	0.143	0.206	0.0423166
COX14	1.57569e-06	0.123676	0.422	0.398	0.0423862
ALKBH7	1.57648e-06	0.148067	0.351	0.313	0.0424072
GNL3	1.5765e-06	-0.156797	0.192	0.262	0.0424079
SCAF4	1.57977e-06	-0.135164	0.145	0.208	0.0424958
ATOX1	1.58849e-06	0.149597	0.166	0.125	0.0427304
NIPA2	1.60408e-06	-0.110852	0.128	0.185	0.0431497
LINC00243	1.60415e-06	0.11865	0.112	0.065	0.0431515
AP1G1	1.60705e-06	-0.159773	0.25	0.326	0.0432297
RAB3GAP2	1.63467e-06	-0.12766	0.274	0.349	0.0439728
CREBRF	1.6874e-06	-0.176369	0.386	0.468	0.045391
CLK4	1.74944e-06	-0.142778	0.156	0.221	0.0470599
OXLD1	1.76147e-06	0.13192	0.142	0.099	0.0473835
CTSD	1.7673e-06	0.126247	0.153	0.118	0.0475402
NAPA	1.77181e-06	-0.118092	0.166	0.229	0.0476618
AC006059.1	1.78113e-06	-0.131547	0.103	0.159	0.0479125
DYNLT1	1.7869e-06	-0.144309	0.516	0.599	0.0480676
LINC00426	1.79666e-06	0.142867	0.121	0.074	0.0483302
RBM27	1.80143e-06	-0.168221	0.381	0.464	0.0484584
PRKAR1A	1.80985e-06	-0.143387	0.163	0.23	0.0486851
TMEM181	1.82698e-06	-0.200965	0.307	0.384	0.0491459
MX2	1.82914e-06	-0.154721	0.208	0.28	0.0492037
CHP1	1.83975e-06	-0.0847346	0.055	0.097	0.0494893
ENO1	1.84065e-06	0.15668	0.476	0.444	0.0495135
ZNF569	1.85888e-06	-0.160549	0.073	0.12	0.0500038
FBRSL1	1.86336e-06	-0.121234	0.11	0.167	0.0501244
CPNE2	1.87116e-06	0.131396	0.1	0.063	0.0503341
SLC38A2	1.88338e-06	-0.169646	0.462	0.545	0.0506628
LRCH3	1.88717e-06	-0.166013	0.301	0.38	0.0507649
VKORC1	1.89316e-06	0.118084	0.123	0.089	0.0509261
STAT3	1.90141e-06	-0.157788	0.546	0.627	0.0511479
PHF1	1.90255e-06	-0.144627	0.16	0.226	0.0511786
INO80	1.90889e-06	-0.14383	0.218	0.291	0.0513492
CARS2	1.9211e-06	0.148971	0.166	0.118	0.0516776
TMSB4X	1.92646e-06	0.0934837	0.999	0.998	0.0518217
RPL14	1.92646e-06	0.106679	0.996	0.997	0.0518218
PPP1CA	1.97643e-06	0.154374	0.334	0.29	0.053166
MEF2A	1.97789e-06	0.192417	0.309	0.255	0.0532053
TADA3	1.97864e-06	0.132675	0.127	0.086	0.0532253
ASCC1	1.9862e-06	-0.145757	0.094	0.148	0.0534287
SIRT3	2.01097e-06	-0.0719445	0.062	0.102	0.0540952
HERPUD1	2.02022e-06	-0.125134	0.392	0.472	0.0543438
CLASP1	2.02907e-06	-0.217149	0.397	0.468	0.054582
YWHAE	2.04558e-06	0.0109043	0.331	0.37	0.0550261
LIMD2	2.06255e-06	-0.16545	0.538	0.619	0.0554825
THOC3	2.06811e-06	0.161322	0.196	0.141	0.0556322
CD320	2.06884e-06	0.115874	0.117	0.085	0.0556519
TASOR2	2.0738e-06	-0.188901	0.355	0.43	0.0557851
CDC14A	2.07602e-06	0.173868	0.681	0.655	0.0558449
SUN2	2.08469e-06	-0.152845	0.349	0.43	0.0560781
HEATR1	2.08511e-06	-0.13989	0.139	0.202	0.0560895
DBI	2.08853e-06	0.147568	0.493	0.456	0.0561814
THEM4	2.09613e-06	0.172527	0.231	0.183	0.0563859
PTPN11	2.11933e-06	-0.1626	0.185	0.254	0.0570101
CD3E	2.13282e-06	0.13529	0.788	0.762	0.0573728
COX6A1	2.17981e-06	0.124651	0.599	0.59	0.0586369
SNUPN	2.2203e-06	0.105023	0.078	0.046	0.0597261
NT5C3A	2.23105e-06	-0.176159	0.235	0.307	0.0600154
MON2	2.23678e-06	-0.173509	0.426	0.508	0.0601693
MNT	2.25734e-06	-0.07907	0.035	0.072	0.0607225
AL353660.1	2.26362e-06	0.155174	0.149	0.096	0.0608913
RNASET2	2.34465e-06	-0.100646	0.35	0.424	0.0630712
SSH1	2.36437e-06	-0.102502	0.079	0.128	0.0636017
BOLA3	2.37287e-06	0.154505	0.193	0.152	0.0638301
RHOG	2.41636e-06	-0.125713	0.222	0.291	0.0650002
SARNP	2.41801e-06	-0.179451	0.295	0.37	0.0650444
CCDC90B	2.42731e-06	0.150171	0.164	0.114	0.0652947
GPBP1	2.43104e-06	-0.179925	0.555	0.619	0.0653951
THOC1	2.44735e-06	-0.153529	0.285	0.363	0.0658337
ZNF208	2.47038e-06	0.118082	0.061	0.028	0.0664533
UBXN2A	2.49076e-06	-0.0317571	0.159	0.198	0.0670014
CAMLG	2.50205e-06	-0.165711	0.278	0.355	0.0673053
SNRPD3	2.5265e-06	0.164336	0.327	0.267	0.067963
RPRD1B	2.56575e-06	-0.142307	0.132	0.193	0.0690186
MBD2	2.57401e-06	-0.132277	0.247	0.32	0.0692409
POFUT2	2.57501e-06	-0.0984442	0.038	0.076	0.0692679
ZC3H13	2.58059e-06	-0.125744	0.298	0.375	0.0694178
PSMG2	2.58524e-06	0.0136921	0.221	0.248	0.0695431
NIPSNAP2	2.62247e-06	-0.111954	0.161	0.221	0.0705445
SSNA1	2.64754e-06	0.153134	0.272	0.21	0.0712188
MGAT4A	2.65986e-06	-0.194341	0.573	0.64	0.0715501
GNA13	2.66632e-06	-0.157969	0.265	0.341	0.071724
CCT6A	2.67138e-06	0.145099	0.252	0.209	0.0718601
CDC37L1	2.67566e-06	-0.153449	0.139	0.2	0.0719753
RETREG3	2.70163e-06	-0.142155	0.172	0.238	0.0726738
SH3KBP1	2.70872e-06	0.182015	0.691	0.648	0.0728647
PA2G4	2.74816e-06	0.127646	0.425	0.405	0.0739255
HMOX2	2.77263e-06	0.151896	0.26	0.221	0.0745837
NDUFC2	2.79193e-06	0.142926	0.46	0.424	0.075103
ATF7IP2	2.79775e-06	0.181437	0.317	0.264	0.0752594
RNF167	2.82003e-06	0.135129	0.17	0.123	0.0758588
ABRAXAS2	2.82264e-06	-0.119903	0.068	0.116	0.0759289
ODR4	2.8416e-06	-0.117268	0.13	0.188	0.0764392
SMC5	2.84567e-06	-0.111266	0.366	0.441	0.0765484
MAP3K8	2.91842e-06	0.0950415	0.206	0.217	0.0785054
FAM174C	2.94632e-06	0.160491	0.284	0.216	0.0792559
GLRX5	2.9881e-06	0.136783	0.206	0.166	0.08038
ZDBF2	3.0051e-06	-0.157334	0.08	0.127	0.0808372
SLC39A10	3.00647e-06	-0.153104	0.227	0.298	0.0808741
GSTP1	3.00827e-06	0.16272	0.441	0.387	0.0809224
LINC02325	3.03446e-06	0.115897	0.081	0.042	0.081627
CYCS	3.05659e-06	-0.125672	0.417	0.498	0.0822222
AGO4	3.05682e-06	-0.110749	0.122	0.18	0.0822284
NHP2	3.06221e-06	0.160867	0.262	0.2	0.0823734
COG3	3.06516e-06	-0.139855	0.199	0.267	0.0824528
MAP2K7	3.06824e-06	-0.053899	0.048	0.082	0.0825356
CASP1	3.08045e-06	0.114352	0.135	0.105	0.082864
ZNF266	3.08233e-06	-0.0797449	0.096	0.142	0.0829146
RAB12	3.08289e-06	-0.135073	0.094	0.147	0.0829297
ATXN7L1	3.10315e-06	-0.172033	0.186	0.254	0.0834747
GPR107	3.126e-06	-0.143445	0.106	0.158	0.0840894
OTUD6B-AS1	3.16374e-06	0.172616	0.356	0.313	0.0851047
KDM2B	3.19056e-06	-0.170041	0.161	0.225	0.085826
CD28	3.20019e-06	-0.146185	0.371	0.451	0.086085
RER1	3.22506e-06	0.153396	0.309	0.255	0.086754
DIRC3	3.22613e-06	0.14268	0.116	0.07	0.0867829
PSMD12	3.24646e-06	-0.126884	0.226	0.296	0.0873298
NDUFA13	3.2584e-06	0.141201	0.72	0.681	0.087651
RAB22A	3.26832e-06	-0.170702	0.251	0.321	0.0879179
PBX4	3.26957e-06	-0.241885	0.308	0.375	0.0879514
YY1	3.35599e-06	-0.116565	0.344	0.422	0.0902761
FIS1	3.3708e-06	0.0967291	0.343	0.331	0.0906745
EAPP	3.38706e-06	-0.121214	0.387	0.467	0.0911118
CETN3	3.42544e-06	0.0781145	0.051	0.021	0.0921445
RPSA	3.44704e-06	0.139065	0.991	0.991	0.0927255
LRMP	3.44966e-06	-0.179205	0.132	0.19	0.0927958
TLN1	3.51109e-06	0.160258	0.411	0.367	0.0944482
WBP11	3.53241e-06	-0.143441	0.343	0.422	0.0950217
MFSD6	3.53982e-06	-0.167021	0.256	0.329	0.095221
ASAP1	3.55972e-06	-0.245734	0.357	0.404	0.0957566
ACBD3	3.56164e-06	-0.173028	0.215	0.283	0.0958082
AKAP10	3.57993e-06	-0.143238	0.174	0.24	0.0963002
TMF1	3.58833e-06	-0.150327	0.323	0.401	0.0965262
CKMT2-AS1	3.58873e-06	0.11969	0.085	0.049	0.0965369
PATJ	3.59225e-06	0.181014	0.495	0.443	0.0966315
SVBP	3.59511e-06	-0.0293299	0.109	0.143	0.0967085
MIER1	3.60632e-06	-0.179323	0.494	0.572	0.09701
TIGAR	3.62202e-06	-0.138258	0.096	0.15	0.0974322
AC243960.1	3.63225e-06	0.151886	0.153	0.11	0.0977076
HIBCH	3.65287e-06	0.185704	0.203	0.145	0.0982623
RNF103	3.65673e-06	-0.0698165	0.062	0.101	0.098366
TWF2	3.71029e-06	0.147104	0.195	0.145	0.0998067
PI4K2A	3.71204e-06	-0.100349	0.047	0.088	0.0998539
CYP51A1	3.77146e-06	-0.0855813	0.111	0.16	0.101452
RIT1	3.77535e-06	-0.0610928	0.099	0.141	0.101557
THAP9-AS1	3.78199e-06	-0.123436	0.074	0.122	0.101735
SAMD12	3.8349e-06	0.224538	0.232	0.176	0.103159
IMP3	3.84902e-06	0.0165734	0.263	0.295	0.103539
USP4	3.85922e-06	-0.0645464	0.186	0.239	0.103813
AL137779.2	3.90627e-06	-0.0718376	0.089	0.133	0.105079
CUL4A	3.92326e-06	-0.131878	0.241	0.313	0.105536
HDAC8	3.95635e-06	0.170985	0.192	0.133	0.106426
USP14	3.96463e-06	-0.113699	0.24	0.308	0.106648
CD79B	3.99126e-06	0.0997446	0.07	0.035	0.107365
SNX1	3.99231e-06	-0.0868089	0.226	0.29	0.107393
PGK1	4.03109e-06	-0.171397	0.49	0.567	0.108436
PRAG1	4.04072e-06	0.106834	0.057	0.029	0.108695
AC092120.3	4.11234e-06	-0.105388	0.057	0.1	0.110622
HELZ	4.11827e-06	-0.145486	0.417	0.498	0.110781
SPTAN1	4.12523e-06	-0.109005	0.346	0.42	0.110969
TSPYL2	4.13405e-06	-0.226633	0.387	0.464	0.111206
SNRPB	4.14143e-06	-0.152526	0.471	0.551	0.111404
NDUFS2	4.22738e-06	-0.0223108	0.139	0.171	0.113717
JMY	4.23421e-06	-0.170181	0.296	0.372	0.1139
NOP58	4.25047e-06	-0.161176	0.53	0.608	0.114338
RIN3	4.26245e-06	0.163567	0.208	0.164	0.11466
DPF2	4.275e-06	-0.104539	0.093	0.144	0.114997
AC007216.4	4.27919e-06	-0.13528	0.134	0.194	0.11511
USP3-AS1	4.36443e-06	-0.178084	0.303	0.378	0.117403
TSC1	4.37041e-06	-0.0954525	0.064	0.108	0.117564
SPOPL	4.4003e-06	-0.0735847	0.088	0.131	0.118368
HERC3	4.41699e-06	-0.165554	0.218	0.289	0.118817
NFKB2	4.45805e-06	-0.088535	0.062	0.104	0.119922
NDUFS8	4.47405e-06	0.146783	0.265	0.223	0.120352
PIK3CG	4.51272e-06	-0.118666	0.1	0.154	0.121392
FBXO32	4.60402e-06	0.154784	0.193	0.159	0.123848
CAMTA1	4.63417e-06	-0.118194	0.308	0.382	0.124659
[truncated: 6,465 more rows]

## Sheet: DE_Cluster_4_CR_vs_FAIL
Column1	p_val	avg_log2FC	pct.1	pct.2	p_val_adj
[truncated: 7,139 more rows]

[truncated: 6 more sheets: DE_Cluster_5_CR_vs_FAIL, DE_Cluster_6_CR_vs_FAIL, DE_Cluster_7_CR_vs_FAIL, DE_Cluster_8_CR_vs_FAIL, DE_Cluster_9_CR_vs_FAIL, DE_Cluster_10_CR_vs_FAIL]
